# Supplementary material for: Toxoplasma gondii Manipulates Expression of Host Long Noncoding RNA during Intracellular Infection
Source: Sci Rep. 2018 Oct 9;8:15017. doi: 10.1038/s41598-018-33274-5 (PMC6177471; doi:10.1038/s41598-018-33274-5)
Supplement: Supplementary file 2 — Dataset 2 [file 41598_2018_33274_MOESM2_ESM.xls]

## Sheet: up_TgRH_vs_Medium control
# Fold Change cut-off: 2.0 # P-value cut-off: 0.05 # Condition pairs: TgRH_vs_Medium control # Column A: ProbeName it represents probe name. # Column B: P-value, P-value calculated from paired t-test. # Column C: FDR, FDR is calculated from Benjamini Hochberg FDR. # Column D: Fold Change, the absolute ratio (no log scale) of normalized intensities between two conditions. # Column E: Regulation, i…
TgRH_vs_Medium control 2.0 fold up regulated LncRNAs
	P-value and FDR		Fold change and Regulation		Annotations																				Group--Raw Intensity		Group--Normalized Intensity		Raw Intensity						Normalized Intensity
ProbeName	P-value	FDR	Fold Change	Regulation	type	seqname	GeneSymbol	source	RNAlength	chrom	strand	txStart	txEnd	Xhyb	probeCoordinates	Sequence	EntrezID	relationship	Associated_gene_acc	Associated_gene_name	Associated_protein_name	Associated_gene_strand	Associated_gene_start	Associated_gene_end	group-TgRH(raw)	group-Medium control(raw)	group-TgRH(normalized)	group-Medium control(normalized)	[2.1, TgRH](raw)	[2.2, TgRH](raw)	[2.3, TgRH](raw)	[1.1, Medium control](raw)	[1.2, Medium control](raw)	[1.3, Medium control](raw)	[2.1, TgRH](normalized)	[2.2, TgRH](normalized)	[2.3, TgRH](normalized)	[1.1, Medium control](normalized)	[1.2, Medium control](normalized)	[1.3, Medium control](normalized)
ASMM10P022457	0.0179652	0.206361	3.81551	up	noncoding	ENSMUST00000142006	Clic3	Ensembl	918	chr2	+	25456890	25458776		chr2:25458504+25458564	TGTGGGTGTGGGTGTGGGGCCATCGAGTGAGACCCTCACCACGCTCTGCTGCACCCACAG	69454	exon sense-overlapping	NM_027085	Clic3	chloride intracellular channel 3	+	25456842	25458772	3901.28	511.805	10.9947	9.06284	747.424	2785.71	8170.7	304.958	516.808	713.648	9.72125	11.1215	12.1414	8.285	9.09163	9.81187
ASMM10P057975	0.0253415	0.215814	3.19177	up	noncoding	BU612524	mouselincRNA0396	lincRNA	858	chr13	-	48484122	48484981	NM_030710	chr13:48484136-48484189	TGCTCCAGATGCATCCTCCCTCTGGCTCTTATAATCTCTATTGCCCTCTTTTATGTGGGT		intergenic							4155.18	842.978	11.5226	9.84822	1785.04	4080.68	6599.81	896.716	940.596	691.621	11.0178	11.6684	11.8815	9.83728	9.94374	9.76365
ASMM10P030289	0.0380396	0.232422	2.46367	up	noncoding	ENSMUST00000143029	Slbp	Ensembl	1577	chr5	-	33648661	33652353		chr5:33648765-33649742	GATGAATCCCCGAGTTTATTGATCCCTTTACAACACAAAAAGGGAAAACTCTAGTCTTTA	20492	exon sense-overlapping	NM_009193	Slbp	stem-loop binding protein	-	33640061	33652306	711.158	211.551	9.15334	7.85253	424.193	660.992	1048.29	264.572	172.089	197.992	8.86236	9.11051	9.48716	8.08197	7.50983	7.9658
ASMM10P053784	0.0190108	0.208782	2.34763	up	noncoding	uc007dex.1	Gas5	UCSC_knowngene	1057	chr1	+	161035751	161038537	ENSMUST00000159890, ENSMUST00000162163, NR_002840	chr1:161035995+161036055	GAGGATGAAGGCTTACGAGGTGAGTACTGAATAGTAATGAGAAGTTAGGTTGAAAGGACA	14455	intergenic							888.797	283.005	9.51535	8.28415	568.338	950.516	1147.54	329.091	270.364	249.56	9.30166	9.63803	9.60637	8.39958	8.15428	8.29858
ASMM10P028774	0.0313893	0.223824	3.21963	up	noncoding	ENSMUST00000165478	1300002K09Rik	Ensembl	7254	chr4	+	45874210	45886618		chr4:45879351+45879416	ATTGAGCTCGGACCCTACAGAAAGCACCACAGTTATGAATGTCAACGATTTTCCCTCTTC		exon sense-overlapping	NM_028788	1300002K09Rik	RIKEN cDNA 1300002K09 gene	+	45848946	45887008	56.143	15.3594	5.62163	3.93474	49.042	49.1012	70.2857	10.0389	16.5266	19.5127	5.64037	5.38194	5.84259	3.35944	4.12039	4.32439
ASMM10P047427	0.0273931	0.21863	3.48809	up	noncoding	TCONS_00004479	XLOC_004560	Alexander et al 2013	1123	chr11	-	97300667	97302301		chr11:97300689-97301722	TACTGCAACTGCAGTTCCATGTGGATGTAAGCTGGCATGTGATGCTGAGACTAGAACATA		intergenic							35.2634	8.6032	4.96379	3.16135	29.6507	35.9403	40.1993	10.0358	9.80799	5.96585	4.84938	4.93969	5.10229	3.35887	3.4345	2.69069
ASMM10P057795	0.0418166	0.237393	4.23729	up	noncoding	BY609762	mouselincRNA1668	lincRNA	406	chrX	+	159509647	159510045	ENSMUST00000072999, NM_001110192, NM_001110193, NM_010566	chrX:159509980+159510045	CTAACAGAAAAACTCCTTGCAGGAGAAAGAGGGGACTCATGATACTCAGGATGTAAAAAA		intergenic							210.079	42.4768	7.45063	5.36749	155.411	171.573	303.255	22.3561	33.7363	71.3381	7.35947	7.18228	7.81014	4.48107	5.17085	6.45054
ASMM10P039245	0.0359655	0.229464	3.45752	up	noncoding	AK081807	AK081807	Genbank	1788	chr8	-	32496751	32498535		chr8:32496768-32497553	ATCTGATGCCCTATTTTATTCTCCATAGGAAAAGGCATAGTAGTGGTACATAGACATGCA		intergenic							217.648	55.2068	7.56849	5.77875	257.383	234.995	160.566	89.5279	33.5464	42.5462	8.1113	7.63203	6.96214	6.52122	5.16342	5.65162
ASMM10P023428	0.0158373	0.200317	3.15857	up	noncoding	ENSMUST00000160497	Gas5	Ensembl	629	chr1	+	161036019	161036888	ENSMUST00000159890, ENSMUST00000162163, NR_002840, uc007dex.1	chr1:161036141+161036207	CAAAATAATGATTTGGGGGCTACTTACAGAGTAAGCAGTTTTTACATAAAGATTCCCCCC	14455	intergenic							626.13	152.361	9.03517	7.3759	430.702	689.124	758.565	192.054	137.745	127.282	8.88587	9.17055	9.04908	7.62589	7.19159	7.31021
ASMM10P002733	0.00558265	0.173867	2.33449	up	noncoding	ENSMUST00000149791	Mgat4a	Ensembl	424	chr1	-	37462912	37496133		chr1:37466537-37490259	TCGTCTTCATAGGAGAGATCTTGATTATGTTCACAGCGTTGTTGCCAACCTGGAGAAAGA	269181	exon sense-overlapping	NM_173870	Mgat4a	mannoside acetylglucosaminyltransferase 4, isoenzyme A	-	37439339	37536259	196.636	66.7776	7.41667	6.19356	181.14	172.154	236.616	73.4233	66.1766	60.733	7.59046	7.18758	7.47197	6.23799	6.14191	6.20078
ASMM10P048415	0.00464621	0.169454	2.44915	up	noncoding	ENSMUST00000121448	Gm12181	Ensembl	531	chr11	+	48595278	48595809		chr11:48595412+48595809	GAGGACAAATTCTTTAGGAGGAAAAGGAAGTGGGATCTTCGTTGAATCAAATCCTGTGCA	546497	intergenic							54.7518	19.2353	5.596	4.30372	48.6317	52.0892	63.5345	18.7372	19.185	19.7837	5.62476	5.46249	5.70076	4.21464	4.34326	4.35327
ASMM10P018019	0.0411477	0.236327	2.23979	up	noncoding	NR_045376	4930549G23Rik	RefSeq	580	chr18	-	67776032	67799943		chr18:67776046-67776272	AGAAGTACGTTCTCTCCCAATATTGCTGTATTACCTTAGTAAATACCATTCCTAAAGGCT	75286	natural antisense	NM_001039088	Seh1l	SEH1-like (S. cerevisiae	+	67774875	67795487	788.685	242.992	9.23447	8.07111	377.978	762.196	1225.88	250.991	242.243	235.744	8.68865	9.31375	9.70101	8.00292	7.99453	8.21587
ASMM10P018019	0.0411477	0.236327	2.23979	up	noncoding	NR_045376	4930549G23Rik	RefSeq	580	chr18	-	67776032	67799943		chr18:67776046-67776272	AGAAGTACGTTCTCTCCCAATATTGCTGTATTACCTTAGTAAATACCATTCCTAAAGGCT	75286	natural antisense	NM_028112	Seh1l	SEH1-like (S. cerevisiae	+	67774875	67792593	788.685	242.992	9.23447	8.07111	377.978	762.196	1225.88	250.991	242.243	235.744	8.68865	9.31375	9.70101	8.00292	7.99453	8.21587
ASMM10P049420	0.0163267	0.201657	10.007	up	noncoding	ENSMUST00000124594	G6pc3	Ensembl	895	chr11	+	102191808	102193652		chr11:102191958+102192018	GTCTGAGGCCACCAAGCAGGCCCTCTAGATCCCATCAAAGTGTGTGTTGTATGGTCTTGT	68401	exon sense-overlapping	NM_175935	G6pc3	glucose 6 phosphatase, catalytic, 3	+	102189698	102194081	20584.5	992.018	13.2987	9.97576	3797.01	13815.6	44140.9	752.604	610.424	1613.03	12.1589	13.3986	14.3386	9.57692	9.32753	11.0228
ASMM10P039535	0.0297479	0.221801	4.01758	up	noncoding	ENSMUST00000165647	5730435O14Rik	Ensembl	582	chr10	+	41575563	41576465		chr10:41576294+41576354	CTGAGAATTACAGTGGTACCAATTCCACAGACTAAACCGAAGTAACACCTTCCTTCACAG	70538	intronic antisense	NM_001177571	Ccdc162	coiled-coil domain containing 162	-	41538848	41587753	40.9796	7.81397	5.05092	3.04459	24.4536	35.6256	62.8595	7.95179	6.64632	8.84381	4.53957	4.92736	5.68582	3.08813	3.02438	3.02126
ASMM10P023962	0.0227403	0.210796	2.2025	up	noncoding	ENSMUST00000121686	Gm14143	Ensembl	357	chr2	+	150933532	150933889		chr2:150933829+150933889	AGCAGCCCAGAAGATAAGCCGGCAGGCGGTGAAGAGTCACAGTTTGAGATGGGCATTTAA	668925	intergenic							9126.7	2673.42	12.7008	11.5617	6382.28	6438.9	14558.9	2657.37	2413.04	2949.85	12.9081	12.293	12.9013	11.4194	11.3308	11.9347
ASMM10P027817	0.00333556	0.165247	2.28729	up	noncoding	AK018792	AK018792	Genbank	1128	chr4	-	126103531	126104659		chr4:126103769-126104135	AATCTGTAAAGTGATTGGACAGTCAGGGGGCGGTACTTACCGCTAATCTACATCTACAGT		natural antisense	NM_001145827	Stk40	serine/threonine kinase 40	+	126103956	126141029	48.2407	18.6977	5.42656	4.23292	44.1573	52.1094	48.4554	20.8148	18.8018	16.4765	5.47807	5.46282	5.33878	4.37521	4.31406	4.00949
ASMM10P027817	0.00333556	0.165247	2.28729	up	noncoding	AK018792	AK018792	Genbank	1128	chr4	-	126103531	126104659		chr4:126103769-126104135	AATCTGTAAAGTGATTGGACAGTCAGGGGGCGGTACTTACCGCTAATCTACATCTACAGT		natural antisense	NM_028800	Stk40	serine/threonine kinase 40	+	126103956	126141029	48.2407	18.6977	5.42656	4.23292	44.1573	52.1094	48.4554	20.8148	18.8018	16.4765	5.47807	5.46282	5.33878	4.37521	4.31406	4.00949
ASMM10P048698	0.00705273	0.182464	30.6014	up	noncoding	AK076251	AK076251	Genbank	3078	chr11	+	63884692	63887768		chr11:63887708+63887768	GTATATCTTCTCTTTCCATGTAACTTTGCTTATCCTGTCAAGTTAGCCCAAAAAGTATCC		natural antisense	NM_018805	Hs3st3b1	heparan sulfate (glucosamine) 3-O-sulfotransferase 3B1	-	63884692	63922284	5001.7	107.728	11.7706	6.83504	2453.52	3880.38	8671.2	123.757	128.227	71.1996	11.5013	11.5938	12.2166	6.97701	7.08044	6.44768
ASMM10P031869	0.00475919	0.169557	5.49973	up	noncoding	ENSMUST00000177510	Gm19560	Ensembl	514	chr5	+	72409443	72409957		chr5:72409895+72409957	TATGCGTCCAGTCTGAGGCTCCCACTTCCAAAGAACAGAATTACAAGGATGATGAATGCT	100503111	intronic antisense	NM_001122756	Corin	corin	-	72300024	72504540	6512.19	754.825	12.1579	9.69858	3306.87	5161.48	11068.2	820.828	765.571	678.075	11.9506	11.9923	12.531	9.70531	9.65522	9.7352
ASMM10P031869	0.00475919	0.169557	5.49973	up	noncoding	ENSMUST00000177510	Gm19560	Ensembl	514	chr5	+	72409443	72409957		chr5:72409895+72409957	TATGCGTCCAGTCTGAGGCTCCCACTTCCAAAGAACAGAATTACAAGGATGATGAATGCT	100503111	intronic antisense	NM_016869	Corin	corin	-	72300024	72504208	6512.19	754.825	12.1579	9.69858	3306.87	5161.48	11068.2	820.828	765.571	678.075	11.9506	11.9923	12.531	9.70531	9.65522	9.7352
ASMM10P046845	0.0156541	0.200303	7.41866	up	noncoding	AK013702	AK013702	Genbank	681	chr11	-	62177814	62178492		chr11:62177850-62178492	GACTTCTCCACACCTTACTATAGGTGTGTATAATGTTGACACACATAAAAATGTAAACCA		intronic antisense	NM_001029936	Specc1	sperm antigen with calponin homology and coiled-coil domains 1	+	62077096	62223013	58.6254	5	5.53879	2.64764	31.8361	51.2714	92.7688	5	5	5	4.96314	5.44056	6.21268	2.6472	2.65398	2.64173
ASMM10P052569	0.00565727	0.173982	2.76544	up	noncoding	ENSMUST00000153269	Mboat1	Ensembl	795	chr13	+	30136545	30163623		chr13:30163538+30163623	ACCCCAGGTTCAGTGAGAGTATTTCTAGTCAATGGCATGTCTACTTTAATTATATGTCTC	218121	exon sense-overlapping	NM_153546	Mboat1	membrane bound O-acyltransferase domain containing 1	+	30136489	30246694	577.016	160.073	8.93677	7.46926	426.201	609.327	695.52	150.228	165.502	164.489	8.87163	8.99945	8.93923	7.26298	7.45445	7.69035
ASMM10P057944	0.0167456	0.203831	2.32851	up	noncoding	AI255174	mouselincRNA0334	lincRNA	461	chr12	-	81008324	81010370		chr12:81008343-81008707	TCCAGTAAAAGCCCTCACTCTTCAGATGACTGACACTTAACAGAGGCAAGATGGATGGAT		intergenic							107.064	37.4841	6.54714	5.32773	92.3397	98.4588	130.394	39.3187	41.1177	32.0159	6.57934	6.38349	6.67858	5.3323	5.45367	5.19722
ASMM10P034014	0.0265586	0.217132	2.20659	up	noncoding	ENSMUST00000118804	Gm15707	Ensembl	996	chr6	-	145315612	145316608		chr6:145315692-145316608	TCATGTATCCTGACACAAAATGGAATCTCAGGTGTTGTGAAGGTGACACTGACTCCCAAG	546917	intergenic							91963.8	24626.6	15.9216	14.7798	56722	70797.1	148372	25549.5	20291.4	28038.8	16.1106	15.7341	15.9202	14.7532	14.4293	15.157
ASMM10P054581	0.00512339	0.171261	3.29548	up	noncoding	uc029syw.1	AK219094	UCSC_knowngene	151	chr16	+	93905963	93906114	NM_028083	chr16:93906046+93906106	CAAGGCCAAAGCTCGAAGGCTGGTGATGGTGGCCAAATAAACACTCATGAATTGGTTCAC		exon sense-overlapping	NM_028083	Chaf1b	chromatin assembly factor 1, subunit B (p60)	+	93883900	93906106	13360.2	2668.35	13.2781	11.5576	9109.19	12288.9	18682.4	2781.49	2677.34	2546.22	13.417	13.2059	13.2114	11.4902	11.4706	11.712
ASMM10P051564	0.0362701	0.230073	9.59719	up	noncoding	AK039508	AK039508	Genbank	838	chr13	-	28409968	28410806	AK020889, TCONS_00008218, TCONS_00008219	chr13:28409994-28410609	TGGGGGGCGTTTCATAAATTCATAAATGTGTGTGTTTTTCTGAGTGAGAAATTCTCTGTT		intergenic							28943.4	1085.84	13.4124	10.1498	2675.93	17683.6	66470.7	789.191	806.66	1661.67	11.6416	13.7419	14.8538	9.64939	9.72545	11.0747
ASMM10P043601	0.00310472	0.165247	3.74749	up	noncoding	NR_027925	2010204K13Rik	RefSeq	587	chrX	-	7412103	7421047	ENSMUST00000147870, ENSMUST00000150671, NR_027924	chrX:7412119-7412532	CCTTATGCTGGGGGATTGGAAGGGTGGCAGAAAAAAGAACCCAATAAAGTAGCCAAAAGT	68355	intergenic							482.316	92.6055	8.58075	6.67482	296.016	392.338	758.594	88.227	91.1098	98.4796	8.32822	8.36456	9.04947	6.50043	6.59107	6.93297
ASMM10P033117	0.0135621	0.195948	2.9836	up	noncoding	ENSMUST00000165492	Ezh2	Ensembl	2299	chr6	-	47533741	47545883		chr6:47540869-47541844	GGATGTGGATGATGAGGGTGATTCTTGGGTATGGTGGTGATGATACATTTATCCCTAAAG	14056	exon sense-overlapping	NM_001146689	Ezh2	enhancer of zeste homolog 2 (Drosophila)	-	47530273	47595030	566.234	144.282	8.8642	7.28714	354.753	594.972	748.976	105.186	148.988	178.673	8.59626	8.96316	9.03317	6.74561	7.30576	7.81005
ASMM10P033117	0.0135621	0.195948	2.9836	up	noncoding	ENSMUST00000165492	Ezh2	Ensembl	2299	chr6	-	47533741	47545883		chr6:47540869-47541844	GGATGTGGATGATGAGGGTGATTCTTGGGTATGGTGGTGATGATACATTTATCCCTAAAG	14056	exon sense-overlapping	NM_007971	Ezh2	enhancer of zeste homolog 2 (Drosophila)	-	47530273	47595030	566.234	144.282	8.8642	7.28714	354.753	594.972	748.976	105.186	148.988	178.673	8.59626	8.96316	9.03317	6.74561	7.30576	7.81005
ASMM10P010512	0.0217302	0.21005	2.09717	up	noncoding	TCONS_00008142	XLOC_006327	Alexander et al 2013	264	chr13	+	99055575	99072919		chr13:99072795+99072919	TTACTCATCACAGCCACAGAATGCAAACTAGGACACTAGACTTCAGCAGCCGTATCACTT		intergenic							67.026	27.9327	5.84611	4.77767	47.3859	88.6415	65.0506	21.544	41.5281	20.726	5.58281	6.22445	5.73106	4.42716	5.46647	4.43937
ASMM10P023558	0.00332675	0.165247	2.54924	up	noncoding	ENSMUST00000119095	Gm14016	Ensembl	486	chr2	+	118594078	118594564		chr2:118594340+118594564	ATGTCCCCAACATAAAAAGGAATGACTTCCAGCTGATTGGCATCTGGGATGGGTACCTAT	640461	intergenic							20134.4	5201.51	13.8734	12.5234	14003.1	18490.2	27909.8	6110.39	5725.54	3768.6	14.0833	13.8084	13.7286	12.6656	12.6141	12.2904
ASMM10P029449	0.0177057	0.20581	4.74033	up	noncoding	AK038070	AK038070	Genbank	2573	chr4	+	120135471	120138042		chr4:120137927+120138042	CGTTTTTACAAGTATAATAATTGCCTTTATTACAGCTTGGGCTGGGTGTTCAGCCTGAAG		intergenic							1387.06	230.078	10.1495	7.90454	957.804	1387.06	1816.31	234.592	320.917	134.726	10.0987	10.1606	10.1893	7.90688	8.4114	7.39533
ASMM10P052326	0.0162208	0.201407	5.39171	up	noncoding	ENSMUST00000180836	2810429I04Rik	Ensembl	2568	chr13	+	3478266	3494398		chr13:3494313+3494398	GTTTTTTCCAACGGTTAAAAGTACCCTACATGCTTTCAAAGTAAGTCATTGTATTTTGCC	76937	intergenic							51.4839	8.38784	5.46948	3.03874	50.0026	35.5323	68.9167	13.2911	5	6.87244	5.66983	4.92317	5.81544	3.68281	2.65398	2.77942
ASMM10P053536	0.00898061	0.186961	2.35582	up	noncoding	ENSMUST00000166624	Ptpn4	Ensembl	2692	chr1	-	119658043	119687637		chr1:119658070-119658128	TACCAAATAAATTGTCACTTATAAATATTTCTTGTCTTATTTTTAAAGAAAGAAATAAAC	19258	exon sense-overlapping	NM_019933	Ptpn4	protein tyrosine phosphatase, non-receptor type 4	-	119658092	119837071	241.092	78.0595	7.66002	6.42379	167.392	231.999	323.884	82.6156	81.0454	70.5175	7.47125	7.61348	7.89532	6.40619	6.43225	6.43293
ASMM10P043973	0.0255795	0.216281	2.0915	up	noncoding	ENSMUST00000121254	Gm8244	Ensembl	264	chrX	-	62835511	62835775		chrX:62835528-62835775	ATTCACAAGCTGTCTCTATCCTTCTCTAGGTTTCATAGTCTATCTTGGTCAAATTAAAGG	666695	intergenic							9972.58	3300.96	12.9262	11.8616	7644.73	10700.2	11572.8	3539.65	3578.22	2785.02	13.1742	13.02	12.5843	11.8383	11.9037	11.843
ASMM10P003586	0.00743532	0.184754	6.47011	up	noncoding	ENSMUST00000171065	Serpina3g	Ensembl	548	chr12	+	104236244	104238259		chr12:104237291+104237877	CCCAGGACAGCCTCTACAGGAAGCTGGTTTTGAAGAATCCAGATGAAAATGTTGTCTTCT	20715	exon sense-overlapping	NM_009251	Serpina3g	serine (or cysteine) peptidase inhibitor, clade A, member 3G	+	104214543	104241934	233.96	31.0037	7.62917	4.93538	161.323	297.399	243.157	29.7088	43.6191	19.6833	7.41772	7.9673	7.50251	4.92317	5.53983	4.34315
ASMM10P051889	0.0266489	0.217413	3.557	up	noncoding	uc007qxd.1	AK139826	UCSC_knowngene	2509	chr13	-	62699405	62726689		chr13:62699722-62700107	GTAAAACTTTGCACTTCACAGTATCTTTCTGTAAGAGGAAAGCCTTTAGCTTATACTAAG		intergenic							305.402	62.9686	7.92587	6.09521	184.063	253.336	478.808	77.1185	56.2435	55.5437	7.61081	7.74027	8.42653	6.30783	5.9107	6.06709
ASMM10P048964	0.00241524	0.164733	2.61497	up	noncoding	uc007kgm.1	AK217986	UCSC_knowngene	208	chr11	+	77293776	77293984	ENSMUST00000121455, ENSMUST00000145255, NM_010480	chr11:77293919+77293984	ATTTGGTTGCTGAGAAAGTGACTGTCATCACGAAGCATAACGACGATGAGCAGTATGCCT		intron sense-overlapping	NM_177710	Ssh2	slingshot homolog 2 (Drosophila)	+	77216424	77460219	38678.9	8828.02	14.6931	13.3063	22117.5	30855	63064.3	9427.99	9250.19	7805.89	14.7599	14.5435	14.776	13.2869	13.2915	13.3406
ASMM10P010059	0.0379399	0.232245	12.0196	up	noncoding	NR_045154	E130008D07Rik	RefSeq	3437	chr17	-	43149356	43158291		chr17:43154383-43156415	CTTTTGTGTGTGACTTACTCAGTCTAAGTTTCATCCACAGGTAAAGGAACCCAAGCTGGG	545207	intergenic							186.214	10.0759	6.898	3.31068	43.4295	334.674	180.539	5	7.19785	18.0299	5.45288	8.1263	7.11482	2.6472	3.10208	4.18277
ASMM10P037805	0.00145191	0.161448	8.01119	up	noncoding	ENSMUST00000119135	Gm15470	Ensembl	1371	chr7	+	41490350	41491721		chr7:41491560+41491721	TACTATGTAATGTCATGGCCAAAGTGGCAACTCATGAAGCAGATCCAGATGCATGGCTTG	100039375	intronic antisense	NM_001033530	AW146154	expressed sequence AW146154	-	41478873	41499890	18637.3	1568.12	13.7392	10.7372	14505.7	13458.8	27947.4	2073.34	1440.66	1190.35	14.1301	13.3575	13.73	11.0611	10.5787	10.5718
ASMM10P010487	0.00511932	0.171261	92.5586	up	noncoding	uc029scs.1	AK083815	UCSC_knowngene	3234	chr13	+	97127211	97130445	NM_001100458, NM_001146045	chr13:97129360+97129522	CAGAAGTGTACTACCAGAAGTTTAGTTCTACTTTCAAACTTAAACTGTTAGACCACACAA		exon sense-overlapping	NM_001100458	Fam169a	family with sequence similarity 169, member A	+	97071642	97129522	801.342	5	9.17993	2.64764	560.988	381.624	1461.41	5	5	5	9.28192	8.32726	9.93061	2.6472	2.65398	2.64173
ASMM10P010487	0.00511932	0.171261	92.5586	up	noncoding	uc029scs.1	AK083815	UCSC_knowngene	3234	chr13	+	97127211	97130445	NM_001100458, NM_001146045	chr13:97129360+97129522	CAGAAGTGTACTACCAGAAGTTTAGTTCTACTTTCAAACTTAAACTGTTAGACCACACAA		natural antisense	NM_021552	Nsa2	NSA2 ribosome biogenesis homolog (S. cerevisiae)	-	97129426	97137926	801.342	5	9.17993	2.64764	560.988	381.624	1461.41	5	5	5	9.28192	8.32726	9.93061	2.6472	2.65398	2.64173
ASMM10UP328	0.0068204	0.181898	3.52392	up	noncoding	uc.412+	uc.412	UCR	268	chr11	-	84481584	84481852		chr11:84481605-84481664	TTTAATCAAACGTCTTTCTTGGGGGATTAATTGCTGGGGATGACTAGTGCAAGTGGCAGG		intron sense-overlapping	NM_019816	Aatf	apoptosis antagonizing transcription factor	-	84422855	84513501	59.6107	14.8063	5.6929	3.87572	46.6809	55.8431	76.3081	10.989	13.422	20.008	5.56327	5.5548	5.96064	3.4622	3.79116	4.37381
ASMM10P010435	0.0283214	0.220266	2.46826	up	noncoding	ENSMUST00000161917	Gm4117	Ensembl	723	chr13	+	89739463	89887166		chr13:89887103+89887166	AATGTTAATCAGTGACTCATGGAGACCTGGGTAACTTCTAGATTTAATAAACTGCTTCTT	100042940	intronic antisense	NM_001081249	Vcan	versican	-	89655309	89742512	183.268	58.5513	7.292	5.9885	131.245	194.302	224.258	47.5324	52.4879	75.6334	7.11372	7.36536	7.39692	5.60735	5.81709	6.54108
ASMM10P010435	0.0283214	0.220266	2.46826	up	noncoding	ENSMUST00000161917	Gm4117	Ensembl	723	chr13	+	89739463	89887166		chr13:89887103+89887166	AATGTTAATCAGTGACTCATGGAGACCTGGGTAACTTCTAGATTTAATAAACTGCTTCTT	100042940	intronic antisense	NM_001134474	Vcan	versican	-	89655309	89742512	183.268	58.5513	7.292	5.9885	131.245	194.302	224.258	47.5324	52.4879	75.6334	7.11372	7.36536	7.39692	5.60735	5.81709	6.54108
ASMM10P010435	0.0283214	0.220266	2.46826	up	noncoding	ENSMUST00000161917	Gm4117	Ensembl	723	chr13	+	89739463	89887166		chr13:89887103+89887166	AATGTTAATCAGTGACTCATGGAGACCTGGGTAACTTCTAGATTTAATAAACTGCTTCTT	100042940	intronic antisense	NM_001134475	Vcan	versican	-	89655309	89742512	183.268	58.5513	7.292	5.9885	131.245	194.302	224.258	47.5324	52.4879	75.6334	7.11372	7.36536	7.39692	5.60735	5.81709	6.54108
ASMM10P010435	0.0283214	0.220266	2.46826	up	noncoding	ENSMUST00000161917	Gm4117	Ensembl	723	chr13	+	89739463	89887166		chr13:89887103+89887166	AATGTTAATCAGTGACTCATGGAGACCTGGGTAACTTCTAGATTTAATAAACTGCTTCTT	100042940	intronic antisense	NM_019389	Vcan	versican	-	89655309	89742512	183.268	58.5513	7.292	5.9885	131.245	194.302	224.258	47.5324	52.4879	75.6334	7.11372	7.36536	7.39692	5.60735	5.81709	6.54108
ASMM10P010435	0.0283214	0.220266	2.46826	up	noncoding	ENSMUST00000161917	Gm4117	Ensembl	723	chr13	+	89739463	89887166		chr13:89887103+89887166	AATGTTAATCAGTGACTCATGGAGACCTGGGTAACTTCTAGATTTAATAAACTGCTTCTT	100042940	intronic antisense	NM_028012	Xrcc4	X-ray repair complementing defective repair in Chinese hamster cells 4	-	89848913	90089608	183.268	58.5513	7.292	5.9885	131.245	194.302	224.258	47.5324	52.4879	75.6334	7.11372	7.36536	7.39692	5.60735	5.81709	6.54108
ASMM10P010435	0.0283214	0.220266	2.46826	up	noncoding	ENSMUST00000161917	Gm4117	Ensembl	723	chr13	+	89739463	89887166		chr13:89887103+89887166	AATGTTAATCAGTGACTCATGGAGACCTGGGTAACTTCTAGATTTAATAAACTGCTTCTT	100042940	intronic antisense	NM_172955	Vcan	versican	-	89709947	89742512	183.268	58.5513	7.292	5.9885	131.245	194.302	224.258	47.5324	52.4879	75.6334	7.11372	7.36536	7.39692	5.60735	5.81709	6.54108
ASMM10P026842	0.000563202	0.135388	2.16343	up	noncoding	ENSMUST00000121624	Gm11910	Ensembl	432	chr4	-	28591652	28592571		chr4:28591845-28592012	GACACCGGAAGAGAAAAAGGACACAATTTGAGAACCTCTGCAAAATTATGAAAGATATTT	100040773	intergenic							6956.08	2181.66	12.3752	11.2619	4608.27	6498.41	9761.54	2434.07	2158.8	1952.12	12.4463	12.3081	12.3712	11.2984	11.1775	11.3098
ASMM10P003766	0.0106545	0.187845	6.33003	up	noncoding	ENSMUST00000175727	AA467197	Ensembl	523	chr2	+	122637914	122640943		chr2:122638138+122639215	GAATAAGGAATATTGATCGGAAAAGAAACCCAGAGCCTTGGGAAATGGTGGATCCTACTC	433470	exon sense-overlapping	NM_001004174	AA467197	expressed sequence AA467197	+	122637886	122641076	1447.94	175.568	10.2587	7.59648	1443.77	1192.81	1707.24	178.217	193.149	155.339	10.7136	9.94542	10.1171	7.51547	7.67297	7.601
ASMM10P046693	0.0366539	0.230921	2.10982	up	noncoding	ENSMUST00000127271	Pdlim4	Ensembl	1370	chr11	-	54058950	54068991		chr11:54059007-54059937	TTTGTCCCAGACTTCAGCTCATCCCGGGAAACATTTGGATCTTAGTAGCTTGCTTTGTCT	30794	exon sense-overlapping	NM_019417	Pdlim4	PDZ and LIM domain 4	-	54054927	54069017	2782.87	993.444	11.1176	10.0405	2040.3	2500.69	3807.62	1339.62	984.942	655.767	11.211	10.9683	11.1736	10.4265	10.0109	9.6842
ASMM10P010937	0.0322024	0.224138	9.14297	up	noncoding	NR_073363	1700047E10Rik	RefSeq	568	chr14	-	44191606	44213237		chr14:44191634-44191728	GGAGGGGAGTAAAGTGTCAATCTGATCAACATATATGTGTGTGTAATATTTTCAAACAGT	74328	intergenic							5199.63	192.124	10.8325	7.63989	526.79	1828.94	13243.2	122.709	163.767	289.897	9.1924	10.5328	12.7725	6.96402	7.43854	8.5171
ASMM10P013066	0.0242849	0.213824	5.09761	up	noncoding	ENSMUST00000156045	Hdac7	Ensembl	2367	chr15	-	97797798	97831469		chr15:97797826-97797940	AGGTTGGAAGTGATGAGTTGGGTTGTCAGCCTGTTCCCATTTGGTCACTAGATATTGTAG	56233	exon sense-overlapping	NM_001204275	Hdac7	histone deacetylase 7	-	97792663	97844502	657.547	102.655	9.05898	6.70916	479.344	504.646	988.651	163.24	72.7936	71.9328	9.04555	8.72651	9.40488	7.38598	6.2767	6.46481
ASMM10P013066	0.0242849	0.213824	5.09761	up	noncoding	ENSMUST00000156045	Hdac7	Ensembl	2367	chr15	-	97797798	97831469		chr15:97797826-97797940	AGGTTGGAAGTGATGAGTTGGGTTGTCAGCCTGTTCCCATTTGGTCACTAGATATTGTAG	56233	exon sense-overlapping	NM_001204276	Hdac7	histone deacetylase 7	-	97792663	97831767	657.547	102.655	9.05898	6.70916	479.344	504.646	988.651	163.24	72.7936	71.9328	9.04555	8.72651	9.40488	7.38598	6.2767	6.46481
ASMM10P013066	0.0242849	0.213824	5.09761	up	noncoding	ENSMUST00000156045	Hdac7	Ensembl	2367	chr15	-	97797798	97831469		chr15:97797826-97797940	AGGTTGGAAGTGATGAGTTGGGTTGTCAGCCTGTTCCCATTTGGTCACTAGATATTGTAG	56233	exon sense-overlapping	NM_001204277	Hdac7	histone deacetylase 7	-	97792663	97831767	657.547	102.655	9.05898	6.70916	479.344	504.646	988.651	163.24	72.7936	71.9328	9.04555	8.72651	9.40488	7.38598	6.2767	6.46481
ASMM10P013066	0.0242849	0.213824	5.09761	up	noncoding	ENSMUST00000156045	Hdac7	Ensembl	2367	chr15	-	97797798	97831469		chr15:97797826-97797940	AGGTTGGAAGTGATGAGTTGGGTTGTCAGCCTGTTCCCATTTGGTCACTAGATATTGTAG	56233	exon sense-overlapping	NM_001204278	Hdac7	histone deacetylase 7	-	97792663	97844502	657.547	102.655	9.05898	6.70916	479.344	504.646	988.651	163.24	72.7936	71.9328	9.04555	8.72651	9.40488	7.38598	6.2767	6.46481
ASMM10P013066	0.0242849	0.213824	5.09761	up	noncoding	ENSMUST00000156045	Hdac7	Ensembl	2367	chr15	-	97797798	97831469		chr15:97797826-97797940	AGGTTGGAAGTGATGAGTTGGGTTGTCAGCCTGTTCCCATTTGGTCACTAGATATTGTAG	56233	exon sense-overlapping	NM_001204279	Hdac7	histone deacetylase 7	-	97792663	97844502	657.547	102.655	9.05898	6.70916	479.344	504.646	988.651	163.24	72.7936	71.9328	9.04555	8.72651	9.40488	7.38598	6.2767	6.46481
ASMM10P013066	0.0242849	0.213824	5.09761	up	noncoding	ENSMUST00000156045	Hdac7	Ensembl	2367	chr15	-	97797798	97831469		chr15:97797826-97797940	AGGTTGGAAGTGATGAGTTGGGTTGTCAGCCTGTTCCCATTTGGTCACTAGATATTGTAG	56233	exon sense-overlapping	NM_001204280	Hdac7	histone deacetylase 7	-	97792663	97844502	657.547	102.655	9.05898	6.70916	479.344	504.646	988.651	163.24	72.7936	71.9328	9.04555	8.72651	9.40488	7.38598	6.2767	6.46481
ASMM10P013066	0.0242849	0.213824	5.09761	up	noncoding	ENSMUST00000156045	Hdac7	Ensembl	2367	chr15	-	97797798	97831469		chr15:97797826-97797940	AGGTTGGAAGTGATGAGTTGGGTTGTCAGCCTGTTCCCATTTGGTCACTAGATATTGTAG	56233	exon sense-overlapping	NM_001204281	Hdac7	histone deacetylase 7	-	97792663	97814863	657.547	102.655	9.05898	6.70916	479.344	504.646	988.651	163.24	72.7936	71.9328	9.04555	8.72651	9.40488	7.38598	6.2767	6.46481
ASMM10P013066	0.0242849	0.213824	5.09761	up	noncoding	ENSMUST00000156045	Hdac7	Ensembl	2367	chr15	-	97797798	97831469		chr15:97797826-97797940	AGGTTGGAAGTGATGAGTTGGGTTGTCAGCCTGTTCCCATTTGGTCACTAGATATTGTAG	56233	exon sense-overlapping	NM_019572	Hdac7	histone deacetylase 7	-	97792663	97831767	657.547	102.655	9.05898	6.70916	479.344	504.646	988.651	163.24	72.7936	71.9328	9.04555	8.72651	9.40488	7.38598	6.2767	6.46481
ASMM10P026513	0.020323	0.208782	8.07214	up	noncoding	AK086192	AK086192	Genbank	1925	chr3	+	130760189	130762111		chr3:130762003+130762111	GAACTCCAGATGTTGCTGTGTTATTTAAAATGTTTAAGGCACAGCTTAATTGGTCTTCTA		intergenic							289.064	29.1852	7.89156	4.87861	191.575	254.684	420.932	28.8837	38.3833	20.2887	7.66836	7.74901	8.2573	4.88115	5.35298	4.40169
ASMM10P038706	0.00554385	0.173867	2.76608	up	noncoding	ENSMUST00000177232	Med23	Ensembl	3953	chr10	+	24870036	24906765		chr10:24906705+24906765	TCAGCAGTCTACATAACATGTCTGTATACCATGCCTAAATAAAAGAATGTATTTCCTGTG	70208	exon sense-overlapping	NM_001166416	Med23	mediator complex subunit 23	+	24869985	24913529	1792.39	474.959	10.489	9.02117	1196.15	1733.75	2447.28	542.849	500.368	381.661	10.4215	10.4596	10.5859	9.11361	9.042	8.90792
ASMM10P038706	0.00554385	0.173867	2.76608	up	noncoding	ENSMUST00000177232	Med23	Ensembl	3953	chr10	+	24870036	24906765		chr10:24906705+24906765	TCAGCAGTCTACATAACATGTCTGTATACCATGCCTAAATAAAAGAATGTATTTCCTGTG	70208	exon sense-overlapping	NM_027347	Med23	mediator complex subunit 23	+	24869985	24913529	1792.39	474.959	10.489	9.02117	1196.15	1733.75	2447.28	542.849	500.368	381.661	10.4215	10.4596	10.5859	9.11361	9.042	8.90792
ASMM10P016470	0.0357466	0.229255	3.26792	up	noncoding	ENSMUST00000130070	Prkd3	Ensembl	3508	chr17	-	79010126	79020777		chr17:79010267-79012623	GGTTCTGAAATAATTATTTGAGTGGCACTTGAGTGATTATTTCGAACCTCCAAAGAAAGA	75292	exon sense-overlapping	NM_001171004	Prkd3	protein kinase D3	-	78949404	79020816	227.36	52.6542	7.53157	5.8232	139.827	203.934	338.318	58.7355	58.3682	40.8591	7.20785	7.43089	7.95596	5.91391	5.96451	5.59116
ASMM10P016470	0.0357466	0.229255	3.26792	up	noncoding	ENSMUST00000130070	Prkd3	Ensembl	3508	chr17	-	79010126	79020777		chr17:79010267-79012623	GGTTCTGAAATAATTATTTGAGTGGCACTTGAGTGATTATTTCGAACCTCCAAAGAAAGA	75292	exon sense-overlapping	NM_029239	Prkd3	protein kinase D3	-	78949404	79020816	227.36	52.6542	7.53157	5.8232	139.827	203.934	338.318	58.7355	58.3682	40.8591	7.20785	7.43089	7.95596	5.91391	5.96451	5.59116
ASMM10P026391	0.0235541	0.212925	2.36742	up	noncoding	ENSMUST00000129708	Psma5	Ensembl	387	chr3	+	108268874	108279896		chr3:108272486+108272547	TAATGAAGTGGTGATGATGGGAGCCAAGTACAGTGGATTTAAGAATGAAGGAAAGGACTG	26442	exon sense-overlapping	NM_011967	Psma5	proteasome (prosome, macropain) subunit, alpha type 5	+	108256925	108279952	101.591	32.4389	6.36736	5.12404	55.2568	102.426	147.089	30.3371	28.8179	38.1617	5.81709	6.43925	6.84575	4.95396	4.93649	5.48169
ASMM10P024326	0.0422951	0.237756	6.6849	up	noncoding	ENSMUST00000140048	Rtfdc1	Ensembl	1922	chr2	+	172452976	172469908		chr2:172453225+172453317	TTTTCCTGCCTCTCAGAACTCACTGGATGTGTGTGATGTGCCCTCAGGACCATGCTGGGG	66404	exon sense-overlapping	NM_025542	Rtfdc1	replication termination factor 2 domain containing 1	+	172440577	172469899	27775.7	1619.42	13.5387	10.7978	3752.76	17325.3	62248.9	1479.06	1297.33	2081.87	12.1414	13.7117	14.763	10.5647	10.4187	11.4101
ASMM10P024326	0.0422951	0.237756	6.6849	up	noncoding	ENSMUST00000140048	Rtfdc1	Ensembl	1922	chr2	+	172452976	172469908		chr2:172453225+172453317	TTTTCCTGCCTCTCAGAACTCACTGGATGTGTGTGATGTGCCCTCAGGACCATGCTGGGG	66404	natural antisense	NM_001039560	Gcnt7	glucosaminyl (N-acetyl) transferase family member 7	-	172450312	172458596	27775.7	1619.42	13.5387	10.7978	3752.76	17325.3	62248.9	1479.06	1297.33	2081.87	12.1414	13.7117	14.763	10.5647	10.4187	11.4101
ASMM10P026915	0.0239084	0.213497	5.24365	up	noncoding	ENSMUST00000130503	Smu1	Ensembl	1523	chr4	-	40743583	40757883		chr4:40743796-40744030	TTTGAAAGGGTGGGATAACAGTGTTTCATGTTTCTTAGTGTGTGGTGTGTGAAGCTAGGT	74255	exon sense-overlapping	NM_021535	Smu1	smu-1 suppressor of mec-8 and unc-52 homolog (C. elegans)	-	40735648	40757885	72041.1	7786.51	15.4279	13.0373	25718.7	62420.8	127984	6402.34	5206.83	11750.4	14.9903	15.5653	15.728	12.7266	12.4686	13.9166
ASMM10P048963	0.0391473	0.233537	20.8785	up	noncoding	ENSMUST00000137819	Slc6a4	Ensembl	2149	chr11	+	77018176	77022346		chr11:77022209+77022346	AGATTTTAACTATATGTGTGTGAGAGTTTGGCCACCTGCAGAGGTCAGAGCAGAGTACTG	15567	exon sense-overlapping	NM_010484	Slc6a4	solute carrier family 6 (neurotransmitter transporter, serotonin), member 4	+	76998596	77032343	32326.7	443.973	13.2423	8.85836	1754.18	16662.1	78563.8	327.483	331.174	673.261	10.9911	13.6583	15.0776	8.3927	8.45694	9.72545
ASMM10P056157	0.0350131	0.228811	2.17765	up	noncoding	TCONS_00012284	XLOC_009567	Alexander et al 2013	75	chr16	-	44801608	44849831		chr16:44801623-44849803	CAAAAGATTCAAATCCAAGATGGCAACCCTCAAGGACCAGCTGATTGTGAATCTTCTTGA		intronic antisense	NM_207244	Cd200r4	CD200 receptor 4	+	44820727	44839150	2226.74	748.372	10.8067	9.68392	1949.38	1662.25	3068.6	763.546	647.534	834.037	11.1434	10.4071	10.8696	9.59944	9.41318	10.0391
ASMM10P050516	0.0368268	0.230989	2.07656	up	noncoding	ENSMUST00000181436	Gm26583	Ensembl	3684	chr12	-	112946362	112950512		chr12:112946450-112950024	GCCATCCTAAGTGTTTCAGAATGGTTCTTTTTAATTGAAAAAGTAATACATGCCACAGCA	328166	intergenic							55.3513	21.8353	5.55222	4.49802	39.5585	48.7828	77.7127	19.0586	24.1085	22.3387	5.30121	5.37194	5.9835	4.24133	4.68099	4.57175
ASMM10P001660	0.022878	0.210911	2.30176	up	noncoding	ENSMUST00000132262	Gm16194	Ensembl	347	chr17	+	29114169	29133699		chr17:29121052+29133637	TTGTTACCCGGGAGGATCTGGCGAAAATGTCTTTGGCTCCAGCCCTGGTACCCACAGACT	381083	intergenic							100.899	35.4588	6.46343	5.26069	95.7074	86.7069	120.282	33.2447	36.7298	36.402	6.63148	6.19349	6.5653	5.08893	5.28791	5.40523
ASMM10P014808	0.025255	0.215712	2.77862	up	noncoding	ENSMUST00000121410	Gm15538	Ensembl	313	chr16	+	3926427	3926740		chr16:3926486+3926740	GAAAAAAGTTGTGGAGGAGGCAGGGAATGGAACAGTCAAAATGAAGAAAATGTCAAGCAG	664851	intron sense-overlapping	NM_029738	Cluap1	clusterin associated protein 1	+	3909008	3941147	1189.05	315.885	9.80274	8.32838	551.809	1221.12	1794.22	155.922	373.584	418.15	9.25715	9.97557	10.1755	7.32166	8.62371	9.03976
ASMM10P020534	0.000472322	0.135388	4.6685	up	noncoding	ENSMUST00000117649	Gm13451	Ensembl	592	chr2	-	39558141	39558733		chr2:39558212-39558733	GAATTTGACTTCTTTGTCCTGGTAACAGCCTATGTTCCCAATGCAGGCAAGGGTCTGATA	100417621	intergenic							8383.28	1245.25	12.6515	10.4285	5820.93	8340.41	10988.5	1366.14	1336.91	1032.69	12.7746	12.6584	12.5215	10.458	10.4615	10.3661
ASMM10P050893	0.00240583	0.164733	3.0303	up	noncoding	NR_045941	4930404H11Rik	RefSeq	767	chr12	+	71540606	71556133		chr12:71556059+71556133	TGCCTTGAATAAACTGAAATATGTGTGGTGGTCTGTGATCACAGCAGGAAGATTAAAAAG	73815	intergenic							70.784	19.0501	5.85423	4.25477	38.7037	79.2946	94.3536	13.4326	22.4944	21.2231	5.26774	6.05844	6.23651	3.6951	4.5797	4.48951
ASMM10P039358	0.021075	0.209273	17.96	up	noncoding	AK034244	AK034244	Genbank	2880	chr8	-	49485769	49488645		chr8:49485783-49485851	TTCCAAAATTTGAAAGAAGAAACTTGTGTATGTGTGAGGTTATTCAAGATACAGTTTTGT		intergenic							43543.2	1091.84	14.1701	10.0033	5570.01	28876.2	96183.2	713.155	533.713	2028.66	12.7234	14.457	15.3298	9.50216	9.13713	11.3708
ASMM10P019831	0.0265528	0.217132	2.04742	up	noncoding	AK079197	AK079197	Genbank	1514	chr19	+	36458991	36460504		chr19:36460328+36460458	TTTTCTTTTGCTGTCTTGTTCAGAATGGGGTTGGGGGCCTAAGTGTCCTTATGAAGCTGT		intergenic							2493.54	861.881	10.9208	9.88696	1871.99	1778.29	3830.35	966.683	849.072	769.888	11.091	10.4909	11.1804	9.93975	9.79566	9.92549
ASMM10P015843	0.00429549	0.16871	3.60566	up	noncoding	AK086687	AK086687	Genbank	1418	chr17	-	28174657	28176074		chr17:28174674-28175436	GTCAACTGAGATGCTTGCTGTATGAGAGGCAGTGGAAGGCAGATATAAATATAGTATTTT		intergenic							674.068	139.559	9.10406	7.2538	478.255	555.021	988.928	167.169	119.177	132.329	9.04139	8.86534	9.40546	7.42013	6.97178	7.36949
ASMM10P038203	0.00918375	0.187045	7.43831	up	noncoding	NR_040343	Gm15880	RefSeq	2884	chr7	+	80636016	80644384		chr7:80644292+80644384	ACTCGCTTCTAGAAAGTGTTCTTGCAGCTATACCTGTCTGTATAAAACTGTATGTGTATA	100504375	intronic antisense	NM_173863	Crtc3	CREB regulated transcription coactivator 3	-	80586631	80688877	87.4778	10.2211	6.21208	3.31711	78.5141	63.2199	120.699	15.0608	5.84583	9.75648	6.33556	5.73068	6.57001	3.87059	2.92965	3.15109
ASMM10P033649	0.0447671	0.241959	2.19558	up	noncoding	ENSMUST00000144969	Tamm41	Ensembl	3132	chr6	-	115008192	115016375		chr6:115008226-115010806	AACCGAGAAACTGAAGGACTCCATTCCATGATGTGCCTGATTTTAATAAAAGTTATCTTT	68971	exon sense-overlapping	NM_026894	Tamm41	TAM41, mitochondrial translocator assembly and maintenance protein, homolog (S. cerevisiae)	-	115004380	115037874	68.1417	25.2516	5.84692	4.71232	44.9623	69.0191	90.4436	25.5705	17.7363	32.4481	5.50591	5.85394	6.18089	4.68775	4.22926	5.21993
ASMM10P019201	0.0273532	0.21863	22.1869	up	noncoding	ENSMUST00000134749	Aldh18a1	Ensembl	2493	chr19	-	40557056	40588423		chr19:40557110-40557418	CTTCACAGCAGCGTTTCATTTGGGTAAAAAAGTTAACTAGGCATTTCCTTTTATGTAACT	56454	exon sense-overlapping	NM_019698	Aldh18a1	aldehyde dehydrogenase 18 family, member A1	-	40550256	40588463	423.471	15.1745	8.3015	3.82987	231.27	285.871	753.273	16.4586	19.8266	9.23843	7.95371	7.90977	9.04104	4.01563	4.39494	3.07903
ASMM10P019201	0.0273532	0.21863	22.1869	up	noncoding	ENSMUST00000134749	Aldh18a1	Ensembl	2493	chr19	-	40557056	40588423		chr19:40557110-40557418	CTTCACAGCAGCGTTTCATTTGGGTAAAAAAGTTAACTAGGCATTTCCTTTTATGTAACT	56454	exon sense-overlapping	NM_153554	Aldh18a1	aldehyde dehydrogenase 18 family, member A1	-	40550256	40588463	423.471	15.1745	8.3015	3.82987	231.27	285.871	753.273	16.4586	19.8266	9.23843	7.95371	7.90977	9.04104	4.01563	4.39494	3.07903
ASMM10P052203	0.0168658	0.204112	2.19504	up	noncoding	ENSMUST00000147973	Gm6211	Ensembl	4275	chr13	-	103159794	103164069		chr13:103159808-103159908	CTTTTGATTTTTTGGGGGATGGGGAGTTGTTTTGTTTTTCTACTAAAAGACTCACCTGTC	621312	intron sense-overlapping	NM_175171	Mast4	microtubule associated serine/threonine kinase family member 4	-	102732488	103334492	27269.1	7672.81	14.2429	13.1087	16921.8	22955	41930.5	7329.24	7948.24	7740.95	14.3401	14.1231	14.2656	12.9125	13.088	13.3255
ASMM10P053786	0.0111992	0.189904	3.46425	up	noncoding	ENSMUST00000162163	Gas5	Ensembl	1614	chr1	+	161035183	161038539	NR_002840	chr1:161036657+161036717	CATCCTGGTCATAGCTGAACACAGCCTGCATGATGACGAACAAATACTGACTACCTGAAG	14455	bidirectional	NM_173424	Zbtb37	zinc finger and BTB domain containing 37	-	161017755	161034259	1690.69	368.971	10.4525	8.65996	1287.13	1828.42	1956.52	447.19	313.07	346.653	10.5339	10.5318	10.2917	8.84072	8.36964	8.76952
ASMM10P024719	0.0439635	0.24147	7.89442	up	noncoding	TCONS_00020975	XLOC_015776	Alexander et al 2013	975	chr3	-	57961884	58032066		chr3:58031807-58032066	CCAACTGTGCATCTGCAGTCATTAATATCACAGTCAAAGTAGCTGTCTTGCTCTTTACAG		intergenic							160.247	16.7266	6.97946	3.99862	102.649	111.878	266.212	21.3979	17.5724	11.2094	6.74136	6.56342	7.63359	4.41831	4.21777	3.35978
ASMM10P025974	0.0402388	0.234995	5.19092	up	noncoding	AK146990	AK146990	Genbank	1625	chr3	+	75956248	75957872		chr3:75957790+75957872	GTGTGTGGAATTGAGGTTATGCATAAATGATAAATTTGTTTCTCCTCTTGACCTGAATTC		natural antisense	NM_175193	Golim4	golgi integral membrane protein 4	-	75876383	75956831	87552.6	6742.28	15.2857	12.9097	12320.6	73790.1	176547	5453.72	7030.43	7742.68	13.8831	15.8005	16.1736	12.49	12.9128	13.3264
ASMM10P003513	0.00185763	0.161836	2.28932	up	noncoding	ENSMUST00000168396	Hnrnpd	Ensembl	1104	chr5	-	99962282	99978624		chr5:99966135-99978391	GAGGATGAAGGGTCATGGATCAGAAAGAACATAAATTGAATGGGAAAGTCATTGATCCTA	11991	exon sense-overlapping	NM_001077265	Hnrnpd	heterogeneous nuclear ribonucleoprotein D	-	99955935	99978938	9541.09	2742.06	12.7813	11.5864	5700.71	8742.89	14179.7	3082.6	2821.25	2322.34	12.7555	12.725	12.8634	11.6388	11.5492	11.5712
ASMM10P003513	0.00185763	0.161836	2.28932	up	noncoding	ENSMUST00000168396	Hnrnpd	Ensembl	1104	chr5	-	99962282	99978624		chr5:99966135-99978391	GAGGATGAAGGGTCATGGATCAGAAAGAACATAAATTGAATGGGAAAGTCATTGATCCTA	11991	exon sense-overlapping	NM_001077266	Hnrnpd	heterogeneous nuclear ribonucleoprotein D	-	99955935	99978938	9541.09	2742.06	12.7813	11.5864	5700.71	8742.89	14179.7	3082.6	2821.25	2322.34	12.7555	12.725	12.8634	11.6388	11.5492	11.5712
ASMM10P003513	0.00185763	0.161836	2.28932	up	noncoding	ENSMUST00000168396	Hnrnpd	Ensembl	1104	chr5	-	99962282	99978624		chr5:99966135-99978391	GAGGATGAAGGGTCATGGATCAGAAAGAACATAAATTGAATGGGAAAGTCATTGATCCTA	11991	exon sense-overlapping	NM_001077267	Hnrnpd	heterogeneous nuclear ribonucleoprotein D	-	99955935	99978938	9541.09	2742.06	12.7813	11.5864	5700.71	8742.89	14179.7	3082.6	2821.25	2322.34	12.7555	12.725	12.8634	11.6388	11.5492	11.5712
ASMM10P003513	0.00185763	0.161836	2.28932	up	noncoding	ENSMUST00000168396	Hnrnpd	Ensembl	1104	chr5	-	99962282	99978624		chr5:99966135-99978391	GAGGATGAAGGGTCATGGATCAGAAAGAACATAAATTGAATGGGAAAGTCATTGATCCTA	11991	exon sense-overlapping	NM_007516	Hnrnpd	heterogeneous nuclear ribonucleoprotein D	-	99955935	99978938	9541.09	2742.06	12.7813	11.5864	5700.71	8742.89	14179.7	3082.6	2821.25	2322.34	12.7555	12.725	12.8634	11.6388	11.5492	11.5712
ASMM10P048053	0.0294066	0.221242	5.20491	up	noncoding	ENSMUST00000136222	Sec14l4	Ensembl	3238	chr11	+	4031782	4048024		chr11:4043539+4043652	AGAAAGCAAGCTCATGTGTGTGCTGTGTAGACTCTCAGGGGAGCAAGCGGTCCCCTCTGT	103655	exon sense-overlapping	NM_146013	Sec14l4	SEC14-like 4 (S. cerevisiae)	+	4031781	4048009	100677	9500.58	15.761	13.3811	24871.4	91197.3	185964	8872.99	7123.86	12504.9	14.9295	16.0874	16.2661	13.2038	12.9314	14.0081
ASMM10P012486	0.00291848	0.165247	2.20511	up	noncoding	ENSMUST00000146327	Pabpc1	Ensembl	2916	chr15	-	36603495	36608973		chr15:36603509-36605441	AACAGAGAACAAGAAGCCTTCAAGTTGACTTTGATTTTTTGTGTCCTGTCTCGAAAAACC	18458	exon sense-overlapping	NM_008774	Pabpc1	poly(A) binding protein, cytoplasmic 1	-	36595657	36608973	903.049	312.225	9.5721	8.43125	663.334	950.34	1095.47	344.384	314.11	278.182	9.53093	9.63782	9.54755	8.46271	8.37411	8.45694
ASMM10P010180	0.0459424	0.243505	2.16647	up	noncoding	NR_077221	Gm6297	RefSeq	1463	chr4	-	40720153	40722317		chr4:40721620-40722269	CCCAGAGCCCGTGCCCAAGGAAGCCAGAGGCATGGAGTCTTAAGTCTGGCTTCAAATTCT	622208	bidirectional	NM_001164671	Dnaja1	DnaJ (Hsp40) homolog, subfamily A, member 1	+	40722921	40737151	310.403	109.352	8.01248	6.89714	232.325	254.664	444.218	108.638	128.734	90.6824	7.96072	7.74867	8.32805	6.79317	7.08604	6.81221
ASMM10P001459	0.0389585	0.233421	11.6512	up	noncoding	ENSMUST00000128712	Acer2	Ensembl	1176	chr4	+	86874413	86932491		chr4:86911758+86932031	ACTGTGTGTGGAGTGCTGACAGAGGCTAACAGAATCACAGGAGGAACAAACTCCAGCCAG	230379	exon sense-overlapping	NM_139306	Acer2	alkaline ceramidase 2	+	86874413	86920881	44294.8	1269.05	13.9896	10.4472	3670.45	29016.3	100198	984.237	1407.81	1415.09	12.1109	14.4654	15.3924	9.96219	10.5427	10.8365
ASMM10P021170	0.0122954	0.191263	10.9903	up	noncoding	ENSMUST00000133016	Nat10	Ensembl	4543	chr2	-	103721259	103761241		chr2:103734539-103734865	TTGTTGTTAGATGCTGAGTGTTGAGGAATTGTTTCTAATCGTGTGTGTTGTGGCTGACAG	98956	exon sense-overlapping	NM_153126	Nat10	N-acetyltransferase 10	-	103721258	103761250	29177.7	1258.11	13.7518	10.2936	5311.99	18610.6	63610.4	869.107	755.646	2149.58	12.6498	13.8172	14.7884	9.7929	9.6362	11.4518
ASMM10P032722	0.0350995	0.228811	2.07688	up	noncoding	ENSMUST00000135345	Rpl21	Ensembl	632	chr5	+	146835205	146835986		chr5:146835500+146835563	GCGTACATTGTACTGTGTTTCTGAGTGAAGCATTTAGAACTTACCGGTCTTTGCTCATTC	19933	exon sense-overlapping	NM_019647	Rpl21	ribosomal protein L21	+	146832889	146837032	93.3713	36.0946	6.32184	5.26743	77.3973	78.3584	124.358	42.4383	34.664	31.1816	6.31495	6.04178	6.6088	5.44338	5.20973	5.14917
mouselincRNA0597-_P1	0.0104063	0.187045	2.02137	up	noncoding	mouselincRNA0597-	mouselincRNA0597	lincRNA	10750	chr15	-	97075591	97086341		chr15:97075754-97075813	TTGAAACCACAGCCAGATCCCTCCATCAGGGTTACTAATGTCCCTTGGATTTTTGAAGGA		intergenic							148.85	61.2174	6.9808	5.96547	121.448	215.179	109.922	70.6563	78.2432	34.7527	6.99295	7.5042	6.44526	6.18637	6.38121	5.32883
ASMM10P026874	0.0141116	0.196423	2.66029	up	noncoding	ENSMUST00000121657	Gm12752	Ensembl	811	chr4	-	34380170	34380981		chr4:34380381-34380981	GTTAGGAGAGGCCATCAAAGATATATTTGGCCAAATATCTTTCAGTACTATTTGGTTCCC	100422784	intergenic							251.296	75.5921	7.7539	6.34231	194.653	257.302	301.933	87.9539	83.6736	55.1489	7.69358	7.76402	7.8041	6.49587	6.47324	6.05783
ASMM10P038904	0.0332959	0.225044	2.29205	up	noncoding	ENSMUST00000150667	Mtg1	Ensembl	2133	chr7	+	140137648	140142138		chr7:140142023+140142138	GTGGTTAGTGATGACCAAACACAATCATGACTTTCAACGCATATTGATAGATGTGAATAT	212508	exon sense-overlapping	NM_199301	Mtg1	mitochondrial GTPase 1 homolog (S. cerevisiae)	+	140137563	140150786	166.193	59.3666	7.17046	5.97383	128.407	177.763	192.408	73.3514	63.822	40.9265	7.07671	7.23201	7.20267	6.23716	6.09108	5.59324
humanlincRNA1606-_P1	0.0121724	0.191256	6.29525	up	noncoding	humanlincRNA1606-	humanlincRNA1606	lincRNA	34929	chr3	-	140283090	140318019		chr3:140283126-140283185	TACAGTGATGGTGGTGTGTACTTTGTGAAAGCTAATTAAGGAACAACATTATGATTCATG		intergenic							1567.62	121.467	9.57464	6.92038	280.956	795.576	3626.33	57.6301	123.419	183.353	8.24577	9.38068	11.0975	5.88443	7.02458	7.85212
ASMM10P025361	0.00144432	0.161448	3.00705	up	noncoding	uc008rfn.1	BC025067	UCSC_knowngene	520	chr3	-	123507551	123508320	NR_028574	chr3:123507686-123507816	CATTAACATAAGTAAACAGCCCGTAGTATAGTCACGGATATTCTGTAATGGGCCTTTTTT		intergenic							472.097	124.2	8.66296	7.07461	400.693	454.089	561.51	153.19	119.664	99.7453	8.77507	8.57456	8.63926	7.29579	6.97676	6.95128
ASMM10P044829	0.0369489	0.231078	2.1515	up	noncoding	ENSMUST00000121706	Gm16479	Ensembl	932	chrX	+	8956306	8957238		chrX:8956401+8957238	CAAGGGCTATGGTTTTGGCTTAAGAAAACTTGATTTGAAAACGAGTCTGAGAATGGATTG	673817	intergenic							1541.9	448.017	10.0443	8.93895	872.259	783.291	2970.16	397.49	390.014	556.548	9.96051	9.35702	10.8153	8.6686	8.68733	9.46091
ASMM10P029275	0.0387995	0.233421	3.86156	up	noncoding	ENSMUST00000129931	Orc1	Ensembl	670	chr4	+	108604090	108606043		chr4:108605779+108606043	CCTTTTCTATAAATACCATACCTTGGCTTTCTGGTCTCACAAAGTACTAGAAGTTTAGTT	18392	exon sense-overlapping	NM_011015	Orc1	origin recognition complex, subunit 1	+	108579453	108614831	149.528	33.0814	6.99864	5.04946	102.935	175.108	170.54	45.8075	31.9645	21.4721	6.74635	7.21083	7.03874	5.55136	5.09134	4.50567
ASMM10P031999	0.0368588	0.230989	11.0719	up	noncoding	AK008716	AK008716	Genbank	1555	chr5	+	91625187	91626743		chr5:91626621+91626743	CATCGTTTAAAGATGGGAAGGTGTGCAACTTCTTTGATATTTGATGACATCATATCTACA		intergenic							112.874	5.42084	6.19982	2.73099	55.2965	46.6846	236.642	6.26252	5	5	5.81806	5.30933	7.47206	2.89727	2.65398	2.64173
ASMM10P027514	0.0364737	0.230842	2.03972	up	noncoding	ENSMUST00000121815	Gm12725	Ensembl	1668	chr4	-	106136110	106137778		chr4:106136192-106137778	AGGGGATCATTGATCTAAGAAAGGTTGTAAGAACTGCCTTACTGGATGTTGTTGGGGTGG	384039	intergenic							13409.1	4564.15	13.3671	12.3387	10899.4	14782.8	14545	5115.97	4898.81	3677.67	13.697	13.5044	12.8999	12.3833	12.3712	12.2618
ASMM10P056925	0.0111011	0.189803	4.45965	up	noncoding	uc008rie.1	Elovl6	UCSC_knowngene	5797	chr3	+	129532385	129638493		chr3:129605177+129633059	CCGTCTTCAGGTGACACGATATTCATCATTCTGAGGAAACAGAAACTGATCTTCCTGCAC	170439	exon sense-overlapping	NM_130450	Elovl6	ELOVL family member 6, elongation of long chain fatty acids (yeast)	+	129532385	129638493	475.162	79.9633	8.60289	6.44595	293.572	470.563	661.352	96.0253	72.3619	71.5025	8.31486	8.62675	8.86705	6.61525	6.26768	6.45493
ASMM10P049375	0.000201664	0.135388	3.54239	up	noncoding	ENSMUST00000154087	Stat5a	Ensembl	3958	chr11	+	100860484	100877308		chr11:100877184+100877308	TTATCTGTAACCTGTAATTCCCCAGAGTTAGGAGCCAAGCAGGAGGACCACAAGTTTTCA	20850	exon sense-overlapping	NM_001164062	Stat5a	signal transducer and activator of transcription 5A	+	100860483	100885169	1308.54	280.484	10.0972	8.27249	981.52	1352.5	1591.58	314.611	287.234	239.607	10.1386	10.1218	10.0313	8.33211	8.24594	8.23943
ASMM10P049375	0.000201664	0.135388	3.54239	up	noncoding	ENSMUST00000154087	Stat5a	Ensembl	3958	chr11	+	100860484	100877308		chr11:100877184+100877308	TTATCTGTAACCTGTAATTCCCCAGAGTTAGGAGCCAAGCAGGAGGACCACAAGTTTTCA	20850	exon sense-overlapping	NM_011488	Stat5a	signal transducer and activator of transcription 5A	+	100859350	100885169	1308.54	280.484	10.0972	8.27249	981.52	1352.5	1591.58	314.611	287.234	239.607	10.1386	10.1218	10.0313	8.33211	8.24594	8.23943
ASMM10P045607	0.00743944	0.184754	3.36497	up	noncoding	ENSMUST00000127577	Diap2	Ensembl	4480	chrX	+	129749741	130180471		chrX:130180411+130180471	TTACAGTTGGCTGATGGCCACACAACAGCTTGCGACATTGAGTCTTTGTTGTTCATTTTG	54004	exon sense-overlapping	NM_172493	Diap2	diaphanous homolog 2 (Drosophila)	+	129749741	130465833	324.841	72.96	8.0743	6.3237	214.723	314.336	445.465	78.7007	75.3813	64.798	7.84589	8.04453	8.33248	6.33885	6.32924	6.30302
ASMM10P025612	0.0453647	0.242197	5.96839	up	noncoding	NR_040597	4930539M17Rik	RefSeq	848	chr3	+	9061963	9071076		chr3:9071000+9071076	CATGTGAATGTGTGTGTACTAAGATTGCAAGTGAGAAATGCATTAAGACTTTATCTTACG	75149	intergenic							79033.7	5598.05	15.2085	12.6311	13059.2	66893.5	157148	5439.95	4622.13	6732.07	13.9641	15.6606	16.0006	12.4834	12.2753	13.1346
MM9LINCRNAEXON11109+_P1	0.00863098	0.186917	17.4276	up	noncoding	mouselincRNA0824+	mouselincRNA0824	lincRNA	5975	chr19	+	38318306	38324281		chr19:38323247+38323306	TTTTCAGTGATTAAGTGTGTGGAGACTGAACGTGGTTGAATGTGCAGTAAGGCCAAGCCT		intergenic							5558.46	115.785	10.7875	6.66418	375.87	2265.34	14034.2	33.6888	113.348	200.319	8.67924	10.8337	12.8495	5.10988	6.89801	7.98467
MM9LINCRNAEXON10569-_P1	0.0475947	0.247219	2.52748	up	noncoding	mouselincRNA1197-	mouselincRNA1197	lincRNA	6625	chr5	-	73948845	73955470		chr5:73951095-73951154	TTTAAACACACGTTGATTGTGTGTGTTGTGTGTTGAGCCTCTCTAATCCGTCCTCTGCAG		intergenic							114084	26304.6	16.1925	14.8548	52545.1	110471	179235	24466.5	21172.2	33275.2	16.0079	16.3625	16.207	14.6902	14.4907	15.3834
ASMM10P024412	0.0133539	0.194711	5.5397	up	noncoding	NR_045877	Gata5os	RefSeq	1678	chr2	+	180332856	180340732		chr2:180340585+180340732	ACATAGGTGATTGTGTATCCTTGTGAGAGAACACATGTGTGTGTACATATGTGACTGGAT	100036520	natural antisense	NM_008093	Gata5	GATA binding protein 5	-	180325087	180334679	244.211	26.7847	7.23361	4.7638	71.3467	148.926	512.36	19.053	21.2915	40.0095	6.20113	6.98335	8.51634	4.24069	4.49286	5.55784
ASMM10P043596	0.010279	0.187045	2.25588	up	noncoding	AK017285	AK017285	Genbank	1331	chrX	-	7153810	7155141		chrX:7153858-7155034	GTGGCTTAAACCTAGGTTGCCATTGCTTTATACATTTTCACTTAGCACAGATTTGTAATT		intergenic							17233.7	4978.08	13.6519	12.4782	11126.1	17936.1	22638.9	5340.26	5148.39	4445.6	13.7319	13.7628	13.4608	12.4527	12.4553	12.5264
ASMM10P021524	0.0115174	0.190195	11.8217	up	noncoding	ENSMUST00000152113	Pdyn	Ensembl	647	chr2	-	129697985	129699844		chr2:129698128-129698435	TCAGGACTTCCGGAGCTTTACCTCAAGAATTTTCCATGTATTGCCTAAGTGTGTGTGACC	18610	intergenic							1263.97	65.9952	9.54358	5.98021	352.293	786.19	2653.42	49.2951	32.3191	116.371	8.58444	9.36367	10.6826	5.65971	5.10611	7.17481
ASMM10P025743	0.0324627	0.224176	2.61689	up	noncoding	ENSMUST00000172896	Gm5708	Ensembl	886	chr3	+	34183306	34184192		chr3:34183998+34184192	TTGTAGTAGTATTTGGTTCCTGACATGGATGATGAAGAGGAGAGGCAGAAGATGATGATG	435727	intergenic							11654.3	3092.08	13.161	11.7731	10113.9	11006.9	13842.1	3228.47	3290.87	2756.91	13.5895	13.0641	12.8293	11.7151	11.7798	11.8245
ASMM10P022440	0.0230219	0.211273	4.0888	up	noncoding	ENSMUST00000129265	Anapc2	Ensembl	1332	chr2	+	25272594	25276371		chr2:25273675+25273799	ATCACGTTTATACTGTCCTGGACATAGGCATAGGGTGTGTGTGCAGTATCTTTATGGGGA	99152	exon sense-overlapping	NM_175300	Anapc2	anaphase promoting complex subunit 2	+	25272465	25285916	57154.8	7281.55	15.0159	12.9842	17338.7	48650.7	105475	6308.98	5441.06	10094.6	14.3847	15.1945	15.4685	12.7096	12.5374	13.7056
ASMM10P057226	0.00134953	0.161448	3.4763	up	noncoding	uc012axp.1	Hnrpll	UCSC_knowngene	1002	chr17	-	80049806	80062334		chr17:80050816-80061656	CCTGTCCACGCTATGTGATGATGATGCCATTTAAACGACAGGCTCTCGTGGAGTTTGAAA		exon sense-overlapping	NM_144802	Hnrnpll	heterogeneous nuclear ribonucleoprotein L-like	-	80029486	80062334	28241.3	4832.76	14.2253	12.4277	14969.5	22138.3	47616.1	5472.98	4590.26	4435.03	14.1751	14.0722	14.4286	12.4968	12.2644	12.5221
ASMM10P051238	0.0184437	0.206884	3.20234	up	noncoding	AK053394	AK053394	Genbank	4523	chr12	+	109695585	109702585		chr12:109700249+109700316	ATGCTAAGTAACAGGCTTGGTTTTCTGCTCCTTGATTTTCTTTCTTTGTGTGTGTGTGAT		intergenic							4757.02	897.206	11.6232	9.94407	1797.51	4060.44	8413.12	858.258	742.184	1091.18	11.0309	11.6619	12.1769	9.77341	9.60737	10.4514
ASMM10P016081	0.0337888	0.225937	2.4001	up	noncoding	ENSMUST00000173500	Gm9612	Ensembl	368	chr17	-	36435902	36436270		chr17:36435916-36436270	TTATCTGCAATTGATACCATGAAGATCAACGGGGACCTCCAGATCACCAAACTTGGCTGA	674152	intergenic							165.484	55.6955	7.15502	5.89192	129.583	158.722	208.147	59.3356	67.1538	40.5972	7.09143	7.07506	7.29857	5.93148	6.16329	5.581
ASMM10P049213	0.0321636	0.224138	5.27336	up	noncoding	ENSMUST00000138782	Lrrc59	Ensembl	856	chr11	+	94629813	94635252		chr11:94635192+94635252	GTGTATGTGTGTCTGCATGAGTTTATATGTACCATACACGTTGGTACTCACACAGGCTAT	98238	exon sense-overlapping	NM_133807	Lrrc59	leucine rich repeat containing 59	+	94629823	94645216	131164	13914.5	16.2999	13.9012	43982	125993	223517	13351.1	9116.61	19275.8	15.7656	16.5527	16.5814	13.8064	13.2722	14.6249
ASMM10P002345	0.00203947	0.163524	15.2291	up	noncoding	ENSMUST00000143455	Ung	Ensembl	790	chr5	+	114131228	114138376		chr5:114132281+114136346	CATCCGAGATTTTGGAAAACATTTTTAAAGAGCTGTCTACAGACATCGATGGTTTTGTTC	22256	exon sense-overlapping	NM_001040691	Ung	uracil DNA glycosylase	+	114130434	114139321	118.708	5.43088	6.71742	2.78867	125.576	111.996	118.553	5.43099	5.86166	5	7.04044	6.56503	6.5468	2.79275	2.93153	2.64173
ASMM10P002345	0.00203947	0.163524	15.2291	up	noncoding	ENSMUST00000143455	Ung	Ensembl	790	chr5	+	114131228	114138376		chr5:114132281+114136346	CATCCGAGATTTTGGAAAACATTTTTAAAGAGCTGTCTACAGACATCGATGGTTTTGTTC	22256	exon sense-overlapping	NM_011677	Ung	uracil DNA glycosylase	+	114131155	114139321	118.708	5.43088	6.71742	2.78867	125.576	111.996	118.553	5.43099	5.86166	5	7.04044	6.56503	6.5468	2.79275	2.93153	2.64173
humanlincRNA1278-_P1	0.0381736	0.232596	2.74411	up	noncoding	humanlincRNA1278-	humanlincRNA1278	lincRNA	2873	chr2	-	173499972	173502845		chr2:173501095-173501154	ATCATGGATCTGAGGCAGTGTCTGTACTGTAAAAATGTTCTTCTGTTGAGTGTGAGCCTT		intergenic							30.6008	10.0891	4.78408	3.32774	28.8397	34.6644	28.2983	14.0789	11.1884	5	4.80127	4.88784	4.66313	3.76188	3.57961	2.64173
ASMM10P053787	0.00984368	0.187045	3.72169	up	noncoding	ENSMUST00000159153	Gas5	Ensembl	872	chr1	+	161035185	161038478	ENSMUST00000159404, ENSMUST00000163081, NR_002840	chr1:161037328+161037388	GTTTGGTATTTACTATATGAATTAAGGTACTGTTAGTGATGATCAATAAAGTTAAACAGA	14455	bidirectional	NM_173424	Zbtb37	zinc finger and BTB domain containing 37	-	161017755	161034259	1602.57	321.475	10.3476	8.45163	1101.2	1616.52	2089.97	410.638	264.236	289.551	10.3002	10.3665	10.3761	8.71367	8.1263	8.51491
ASMM10P019372	0.028379	0.220266	2.46132	up	noncoding	ENSMUST00000086830	Gm6990	Ensembl	348	chr19	-	56754998	56755346		chr19:56755012-56755346	ATCAACTATTATGACATGAACACAGCCAATGTGGGCTGGAATGGTTCCACCTTCACTTAA		intergenic							40481.5	9997.43	14.7825	13.483	26683.6	29560.3	65200.5	9658.06	9049.24	11285	15.0385	14.4877	14.8212	13.3209	13.2598	13.8684
ASMM10P043453	0.0152393	0.198828	10.7973	up	noncoding	ENSMUST00000172565	Gm18489	Ensembl	551	chr9	+	117059157	117059708		chr9:117059522+117059708	TGTGTGAGATGGACATAAGTGAGTGCTGTAGCAACCTCTGACAATTGTGTGTGTGTTGGT	100417263	intronic antisense	NM_001172121	Rbms3	RNA binding motif, single stranded interacting protein	-	116572746	117629913	71588.5	2768.63	14.9433	11.5107	10731.1	47535.8	156499	2007.65	1941.61	4356.62	13.6769	15.1603	15.9926	11.0171	11.0198	12.4951
ASMM10P043453	0.0152393	0.198828	10.7973	up	noncoding	ENSMUST00000172565	Gm18489	Ensembl	551	chr9	+	117059157	117059708		chr9:117059522+117059708	TGTGTGAGATGGACATAAGTGAGTGCTGTAGCAACCTCTGACAATTGTGTGTGTGTTGGT	100417263	intronic antisense	NM_001172122	Rbms3	RNA binding motif, single stranded interacting protein	-	116572746	117252483	71588.5	2768.63	14.9433	11.5107	10731.1	47535.8	156499	2007.65	1941.61	4356.62	13.6769	15.1603	15.9926	11.0171	11.0198	12.4951
ASMM10P043453	0.0152393	0.198828	10.7973	up	noncoding	ENSMUST00000172565	Gm18489	Ensembl	551	chr9	+	117059157	117059708		chr9:117059522+117059708	TGTGTGAGATGGACATAAGTGAGTGCTGTAGCAACCTCTGACAATTGTGTGTGTGTTGGT	100417263	intronic antisense	NM_001172123	Rbms3	RNA binding motif, single stranded interacting protein	-	116572746	117252483	71588.5	2768.63	14.9433	11.5107	10731.1	47535.8	156499	2007.65	1941.61	4356.62	13.6769	15.1603	15.9926	11.0171	11.0198	12.4951
ASMM10P043453	0.0152393	0.198828	10.7973	up	noncoding	ENSMUST00000172565	Gm18489	Ensembl	551	chr9	+	117059157	117059708		chr9:117059522+117059708	TGTGTGAGATGGACATAAGTGAGTGCTGTAGCAACCTCTGACAATTGTGTGTGTGTTGGT	100417263	intronic antisense	NM_001172124	Rbms3	RNA binding motif, single stranded interacting protein	-	116572746	117252483	71588.5	2768.63	14.9433	11.5107	10731.1	47535.8	156499	2007.65	1941.61	4356.62	13.6769	15.1603	15.9926	11.0171	11.0198	12.4951
ASMM10P043453	0.0152393	0.198828	10.7973	up	noncoding	ENSMUST00000172565	Gm18489	Ensembl	551	chr9	+	117059157	117059708		chr9:117059522+117059708	TGTGTGAGATGGACATAAGTGAGTGCTGTAGCAACCTCTGACAATTGTGTGTGTGTTGGT	100417263	intronic antisense	NM_001172126	Rbms3	RNA binding motif, single stranded interacting protein	-	116572746	117252483	71588.5	2768.63	14.9433	11.5107	10731.1	47535.8	156499	2007.65	1941.61	4356.62	13.6769	15.1603	15.9926	11.0171	11.0198	12.4951
ASMM10P043453	0.0152393	0.198828	10.7973	up	noncoding	ENSMUST00000172565	Gm18489	Ensembl	551	chr9	+	117059157	117059708		chr9:117059522+117059708	TGTGTGAGATGGACATAAGTGAGTGCTGTAGCAACCTCTGACAATTGTGTGTGTGTTGGT	100417263	intronic antisense	NM_178660	Rbms3	RNA binding motif, single stranded interacting protein	-	116572746	117252483	71588.5	2768.63	14.9433	11.5107	10731.1	47535.8	156499	2007.65	1941.61	4356.62	13.6769	15.1603	15.9926	11.0171	11.0198	12.4951
ASMM10P031094	0.023783	0.213407	5.10288	up	noncoding	AK019750	AK019750	Genbank	436	chr5	-	127200694	127214331		chr5:127200708-127201084	GAGGTCACACGGATCACAAGAAGTCAGTGTGTGTGTGACATAAAACTGGCTTTTCTAATG		intergenic							59560.5	6496.77	15.1102	12.7589	19602.8	50349.9	108729	5166.05	4338.46	9985.8	14.5667	15.2516	15.5124	12.4044	12.1875	13.6848
ASMM10P046617	0.00625762	0.177551	2.13628	up	noncoding	ENSMUST00000117387	Gm12188	Ensembl	310	chr11	-	49088233	49088543		chr11:49088366-49088543	ATCATCTATGACTGGAAATTCCTGATGGAGTGTCAGAACTCACCTGTTGCCAAAACACCC	102640062	intronic antisense	NM_001271676	Ifi47	interferon gamma inducible protein 47	+	49087016	49096987	8504.4	2369.6	12.4852	11.3901	4067.4	6126.7	15319.1	2409.2	2162.4	2537.19	12.258	12.2278	12.9697	11.2848	11.1794	11.706
ASMM10P046617	0.00625762	0.177551	2.13628	up	noncoding	ENSMUST00000117387	Gm12188	Ensembl	310	chr11	-	49088233	49088543		chr11:49088366-49088543	ATCATCTATGACTGGAAATTCCTGATGGAGTGTCAGAACTCACCTGTTGCCAAAACACCC	102640062	intronic antisense	NM_001271677	Ifi47	interferon gamma inducible protein 47	+	49076586	49096987	8504.4	2369.6	12.4852	11.3901	4067.4	6126.7	15319.1	2409.2	2162.4	2537.19	12.258	12.2278	12.9697	11.2848	11.1794	11.706
ASMM10P046617	0.00625762	0.177551	2.13628	up	noncoding	ENSMUST00000117387	Gm12188	Ensembl	310	chr11	-	49088233	49088543		chr11:49088366-49088543	ATCATCTATGACTGGAAATTCCTGATGGAGTGTCAGAACTCACCTGTTGCCAAAACACCC	102640062	intronic antisense	NM_008330	Ifi47	interferon gamma inducible protein 47	+	49087016	49096987	8504.4	2369.6	12.4852	11.3901	4067.4	6126.7	15319.1	2409.2	2162.4	2537.19	12.258	12.2278	12.9697	11.2848	11.1794	11.706
ASMM10P046617	0.00625762	0.177551	2.13628	up	noncoding	ENSMUST00000117387	Gm12188	Ensembl	310	chr11	-	49088233	49088543		chr11:49088366-49088543	ATCATCTATGACTGGAAATTCCTGATGGAGTGTCAGAACTCACCTGTTGCCAAAACACCC	102640062	intronic antisense	NM_010999	Olfr56	olfactory receptor 56	+	49050732	49135387	8504.4	2369.6	12.4852	11.3901	4067.4	6126.7	15319.1	2409.2	2162.4	2537.19	12.258	12.2278	12.9697	11.2848	11.1794	11.706
ASMM10P056582	0.0158241	0.200317	5.63387	up	noncoding	TCONS_00034230	XLOC_025952	Alexander et al 2013	1043	chr9	-	72773613	72776804	TCONS_00034231	chr9:72776207-72776761	TGTGACACTGGAAACGGAGTGAGTGGAATGGTACCACAGCACAGAGGGAGCCAACAGCAT		intergenic							197.526	22.5038	6.44267	3.94854	51.6693	41.1663	499.742	5	7.53947	54.9719	5.71962	5.12533	8.48305	2.6472	3.14762	6.0508
ASMM10P026373	0.0219356	0.21005	2.59404	up	noncoding	NR_033498	AI504432	RefSeq	5547	chr3	+	107039503	107054322		chr3:107054246+107054322	CACGTCCATTTGTCATTGGACTTGAAGTGTTTGCAGCAAATGTTATAAACATAATCCAAT	229694	intergenic							1068.16	284.531	9.67416	8.29896	628.925	812.079	1763.47	303.601	288.564	261.427	9.45234	9.41334	10.1568	8.27708	8.25231	8.36749
ASMM10P047211	0.049857	0.250707	2.35687	up	noncoding	ENSMUST00000138333	Ccl1	Ensembl	2126	chr11	-	82176656	82305690		chr11:82196777-82196888	TAAAAAGAGCACAGGAATCAGTTCGGGATGATGGGGACAGCATAAAGATGCTCCTACAAA	20290	exon sense-overlapping	NM_011329	Ccl1	chemokine (C-C motif) ligand 1	-	82176665	82179812	60.9394	23.1992	5.7638	4.52692	67.9366	58.7298	56.1519	23.0121	29.3068	17.2787	6.12893	5.62938	5.53307	4.52247	4.9577	4.1006
ASMM10P026207	0.0113422	0.189978	2.03395	up	noncoding	AK080246	AK080246	Genbank	1445	chr3	+	95356130	95357570		chr3:95357418+95357570	TTTATGGAAGCTCTTCCCCTACAGGTGGCCAATATAGTTGATTATTGTTTTAATTTGAAG		natural antisense	NM_001163641	Setdb1	SET domain, bifurcated 1	-	95323524	95357202	1162.34	426.028	9.90776	8.88347	792.221	1205.65	1489.13	407.192	420.951	449.94	9.80826	9.961	9.95401	8.7031	8.79992	9.14739
ASMM10P026207	0.0113422	0.189978	2.03395	up	noncoding	AK080246	AK080246	Genbank	1445	chr3	+	95356130	95357570		chr3:95357418+95357570	TTTATGGAAGCTCTTCCCCTACAGGTGGCCAATATAGTTGATTATTGTTTTAATTTGAAG		natural antisense	NM_001163642	Setdb1	SET domain, bifurcated 1	-	95323524	95357202	1162.34	426.028	9.90776	8.88347	792.221	1205.65	1489.13	407.192	420.951	449.94	9.80826	9.961	9.95401	8.7031	8.79992	9.14739
ASMM10P002093	0.0123499	0.19155	3.41422	up	noncoding	ENSMUST00000139215	Hectd2	Ensembl	4585	chr19	+	36554638	36621132		chr19:36587397+36597076	GTCAGTATTGAAGGGAATCATTAACAGCTTGTTACAAGAATGGAAAGGAATCCTCAATTT	226098	exon sense-overlapping	NM_001163471	Hectd2	HECT domain containing 2	+	36554638	36621135	98.6648	22.5439	6.32836	4.55681	62.4575	80.7193	152.818	21.9771	21.2065	24.4482	6.00426	6.08536	6.89547	4.4553	4.48765	4.72747
ASMM10P002093	0.0123499	0.19155	3.41422	up	noncoding	ENSMUST00000139215	Hectd2	Ensembl	4585	chr19	+	36554638	36621132		chr19:36587397+36597076	GTCAGTATTGAAGGGAATCATTAACAGCTTGTTACAAGAATGGAAAGGAATCCTCAATTT	226098	exon sense-overlapping	NM_172637	Hectd2	HECT domain containing 2	+	36554638	36621135	98.6648	22.5439	6.32836	4.55681	62.4575	80.7193	152.818	21.9771	21.2065	24.4482	6.00426	6.08536	6.89547	4.4553	4.48765	4.72747
ASMM10P055551	0.00708961	0.182747	2.34433	up	noncoding	ENSMUST00000126380	Snhg12	Ensembl	832	chr4	+	132308750	132310759		chr4:132310381+132310446	GTGGGAAAACTTGAGAACTGATCAGTATTGCTGAGTAATGGCTTACTTTCATGGTTTTTT	100039864	intergenic							1131.59	369.933	9.88792	8.65874	840.613	1128.48	1425.68	441.24	388.449	280.11	9.89773	9.87163	9.89439	8.82597	8.68162	8.46864
ASMM10P017288	0.027556	0.21863	2.26536	up	noncoding	ENSMUST00000164180	Crip3	Ensembl	943	chr17	+	46428941	46431577		chr17:46431115+46431175	GGGAGAGAGGAGTCGAGAAGTGGGAAGAGAAGCTGAGAAGATTCTTCTTCTGTGTTCCAG	114570	exon sense-overlapping	NM_053250	Crip3	cysteine-rich protein 3	+	46428941	46431771	308.846	101.861	7.75479	6.57505	98.8932	327.346	500.297	37.729	101.624	166.23	6.6821	8.0974	8.48486	5.27399	6.74745	7.7037
ASMM10P017288	0.027556	0.21863	2.26536	up	noncoding	ENSMUST00000164180	Crip3	Ensembl	943	chr17	+	46428941	46431577		chr17:46431115+46431175	GGGAGAGAGGAGTCGAGAAGTGGGAAGAGAAGCTGAGAAGATTCTTCTTCTGTGTTCCAG	114570	exon sense-overlapping	NM_181664	Crip3	cysteine-rich protein 3	+	46428941	46431771	308.846	101.861	7.75479	6.57505	98.8932	327.346	500.297	37.729	101.624	166.23	6.6821	8.0974	8.48486	5.27399	6.74745	7.7037
ASMM10P002818	0.00499928	0.170804	2.22995	up	noncoding	ENSMUST00000151331	9430008C03Rik	Ensembl	529	chr2	-	158359238	158361475		chr2:158359405-158360463	GTTTCTTCATTTATAGTTGGAAGTGGGTGAAGCCACTTCGGAAGCGTTTTCCTCTCCACT	68108	intergenic							151.705	55.0254	7.05033	5.89332	123.938	162.892	168.285	59.4841	61.8038	43.7884	7.0212	7.10925	7.02055	5.93519	6.04498	5.69978
ASMM10P003062	0.0123652	0.19155	2.05411	up	noncoding	ENSMUST00000155782	Amigo1	Ensembl	697	chr3	+	108188100	108191767		chr3:108188668+108191673	ATTGTGGTGTGAGCAGCGTAGGCTGATGGGGAGGTTCTGCCCCAGGAGAGGACTCTTCCC	229715	exon sense-overlapping	NM_146137	Amigo1	adhesion molecule with Ig like domain 1	+	108186334	108191777	440.687	163.003	8.52882	7.49031	341.538	373.503	607.021	183.969	161.887	143.154	8.5405	8.29727	8.7487	7.56138	7.42429	7.48525
ASMM10P023818	0.0145263	0.197005	6.87225	up	noncoding	ENSMUST00000124336	AV099323	Ensembl	921	chr2	+	132253356	132261333		chr2:132261105+132261333	GATTGATTTCCAGGTCTTGGTTTATTTCTGTGTGTGGGTGTTTTGTCTCTATGTGCATCT	99269	bidirectional	NM_011045	Pcna	proliferating cell nuclear antigen	-	132249285	132253180	45224.3	3079.88	14.5105	11.7297	10040	34076.5	91556.5	2655.53	2457.44	4126.66	13.5768	14.6873	15.2673	11.4162	11.3598	12.4131
ASMM10P002256	0.0293541	0.221239	6.44041	up	noncoding	ENSMUST00000142070	Prnp	Ensembl	319	chr2	+	131909941	131918158		chr2:131912262+131917385	GCCTTCCTAGTGGTACCAGTCCAATTTAGGAGAGCCAAGCAGACTGTTATTCAGAAAAAA	19122	exon sense-overlapping	NM_011170	Prnp	prion protein	+	131909927	131938431	750.337	80.5292	9.11763	6.43048	413.407	503.932	1333.67	102.366	79.1872	60.0342	8.82297	8.72458	9.80534	6.70748	6.39961	6.18434
ASMM10P044524	0.00529544	0.17361	2.83409	up	noncoding	ENSMUST00000122262	Gm6298	Ensembl	976	chrX	-	140084485	140085461		chrX:140085174-140085461	ACTAACATCAAATGGGGTGATGCTGGTTACTGAGTATGTTGGGAAGTCTACTGGCATCTT	622213	intronic antisense	NM_177921	E230019M04Rik	RIKEN cDNA E230019M04 gene	+	140062878	140106797	27291	5080.95	13.9974	12.4946	11953	15696.1	54223.9	5151.15	4444.29	5647.4	13.8355	13.5698	14.587	12.3988	12.2152	12.8697
ASMM10P048343	0.0274151	0.21863	6.70626	up	noncoding	ENSMUST00000156213	Ralb	Ensembl	2742	chr1	-	119481132	119504794		chr1:119481149-119483493	ATGTATTTACATGTGTGTTCCTGTGTTTGAGTGTGTGGCATGAAAAACCTTGTCTCAAAA	64143	exon sense-overlapping	NM_022327	Ralb	v-ral simian leukemia viral oncogene homolog B (ras related)	-	119470304	119504782	99481.2	7435.56	15.7397	12.9942	24319.9	89474.4	184649	6532.97	5018.63	10755.1	14.8929	16.0723	16.254	12.7588	12.416	13.8078
ASMM10P014713	0.0122025	0.191256	16.501	up	noncoding	ENSMUST00000123893	Donson	Ensembl	2482	chr16	-	91679264	91688765		chr16:91682634-91682742	GTCGGTTTGTAACAGCATCAACTCTGTGAATATGTGCTTCTAACTATATCAGTTTCCTAG	60364	exon sense-overlapping	NM_021720	Donson	downstream neighbor of SON	-	91679264	91688728	166.159	7.8599	7.11803	3.07355	100.717	207.391	190.37	12.029	6.55075	5	6.70963	7.45586	7.18861	3.56492	3.01399	2.64173
humanlincRNA0083-_P1	0.00790193	0.185409	5.85032	up	noncoding	humanlincRNA0083-	humanlincRNA0083	lincRNA	20942	chr3	-	107147826	107168768		chr3:107147827-107147886	AATATGAGAGCTACTCTTTCAGAATCTTGCCCACACATTGGGCGTGTGTGTATGTGCACA		intergenic							4139.9	408.82	11.2756	8.72707	1294.59	2775.94	8349.17	325.872	273.638	626.951	10.5406	11.1176	12.1686	8.38408	8.17173	9.62541
ASMM10P033872	0.00685515	0.181902	2.75646	up	noncoding	NR_045270	1700101I11Rik	RefSeq	806	chr6	-	129532183	129533284		chr6:129532200-129532942	CGGAGATAAAGTTCAAGGATGCTTTGTGCTGTGAAAATAAAATGACTACTAAGTGGTACC	100504641	natural antisense	NM_020590	Gabarapl1	gamma-aminobutyric acid (GABA) A receptor-associated protein-like 1	+	129533191	129542331	705.427	189.252	9.17032	7.7075	462.303	660.712	993.266	206.307	192.958	168.491	8.99108	9.1098	9.41008	7.7261	7.67098	7.72543
ASMM10P016562	0.000128949	0.11795	2.5448	up	noncoding	ENSMUST00000175818	Gm19815	Ensembl	335	chr17	-	90567422	90567757		chr17:90567648-90567757	GAAGTTGTGGAGGAGGCAGAGAATGGAAGAGCTGCACCTGCCAATGGGAATGTTCAAAAT	100503648	intron sense-overlapping	NM_020252	Nrxn1	neurexin I	-	90033643	91092802	21112.6	4967.81	13.8251	12.4776	11057.6	17907.2	34373	5033.02	4984.6	4885.81	13.7219	13.7611	13.9924	12.3556	12.402	12.6751
ASMM10P016562	0.000128949	0.11795	2.5448	up	noncoding	ENSMUST00000175818	Gm19815	Ensembl	335	chr17	-	90567422	90567757		chr17:90567648-90567757	GAAGTTGTGGAGGAGGCAGAGAATGGAAGAGCTGCACCTGCCAATGGGAATGTTCAAAAT	100503648	intron sense-overlapping	NM_177284	Nrxn1	neurexin I	-	90033643	91092802	21112.6	4967.81	13.8251	12.4776	11057.6	17907.2	34373	5033.02	4984.6	4885.81	13.7219	13.7611	13.9924	12.3556	12.402	12.6751
ASMM10P014350	0.0442836	0.241948	3.06833	up	noncoding	AK143973	AK143973	Genbank	1852	chr16	-	34999302	35004701		chr16:34999427-35000027	TTGTGTGTGTGCATATCCGCCACCAGTTTTGCTTATGTGTATCTTTAAATATGTAATGTA		natural antisense	NM_139300	Mylk	myosin, light polypeptide kinase	+	34784949	35002434	147825	27513.8	16.5333	14.9158	55345.3	148103	240027	26476.8	21245.5	34819.2	16.0737	16.8174	16.7087	14.8043	14.4956	15.4475
ASMM10P028053	0.0356888	0.229253	2.77628	up	noncoding	ENSMUST00000145350	Lypla2	Ensembl	1119	chr4	-	135968763	135972588		chr4:135969544-135969600	TGTGAGGGGGAGGGGAGGTGTGTGTGTCCTTCTTTCCTGACCTGTCATTCTCTTCTCCCA	26394	exon sense-overlapping	NM_011942	Lypla2	lysophospholipase 2	-	135968224	135972594	129821	26979.1	16.3633	14.8901	56521.2	123895	209047	24071	21687	35179.2	16.1067	16.5196	16.4635	14.6664	14.5355	15.4685
ASMM10P010447	0.0037582	0.165247	2.40542	up	noncoding	ENSMUST00000177675	Gm20379	Ensembl	249	chr13	+	92306088	92306337		chr13:92306277+92306337	GACGCAAATAATCCTGCAGAAAATGGAGATGCCAAAAGAGACCAGGCACAGAAAGCCTAA	100504735	intronic antisense	NM_010829	Msh3	mutS homolog 3 (E. coli)	-	92211880	92355003	41891.2	10718	14.8621	13.5958	25306.7	38625.8	61741	11491.3	11040.9	9621.87	14.9559	14.8792	14.7511	13.5915	13.5573	13.6386
ASMM10P053523	0.000564106	0.135388	5.19669	up	noncoding	ENSMUST00000127190	Mb21d1	Ensembl	2511	chr9	-	78431788	78442885		chr9:78435661-78435719	CTTTGCTTCACTGTGTGTAAACAGATATAGATGTCAGTGTGGAGAAGGAAAAACCAGGAA	214763	exon sense-overlapping	NM_173386	Mb21d1	Mab-21 domain containing 1	-	78430517	78443147	129.467	21.099	6.83126	4.45367	114.312	124.58	149.509	21.354	19.9711	21.9718	6.90502	6.72313	6.86564	4.41445	4.40266	4.5439
ASMM10P002950	0.00759238	0.185401	5.51783	up	noncoding	ENSMUST00000153728	4930417H01Rik	Ensembl	424	chr2	+	122704233	122720597		chr2:122707209+122718157	GTCTCAAAAATAGATAATTTGTCTACCTGTTAATGATTCTGCTTCTTGGACTACGTCCCA	414106	intergenic							68.1643	11.1985	5.90889	3.44479	56.8801	70.6997	76.9131	12.737	11.6342	9.22429	5.86527	5.89009	5.97131	3.63895	3.61933	3.07609
ASMM10P017056	0.028791	0.221239	5.7789	up	noncoding	ENSMUST00000173907	H2-DMa	Ensembl	649	chr17	+	34137027	34138180		chr17:34137053+34137113	CCCAATATAGAGACCTCACTGTGTGTGTGTCCAAGCCCTGAACTCACTGTCTCTTTGCAG	14998	exon sense-overlapping	NM_010386	H2-DMa	histocompatibility 2, class II, locus DMa	+	34122831	34139101	78959	6912.29	15.4099	12.8791	20320.9	68825.6	147731	6060.57	4683.33	9992.97	14.6185	15.6963	15.9149	12.6506	12.3006	13.6861
ASMM10P040119	0.0214288	0.209484	2.56204	up	noncoding	ENSMUST00000068194	4931415C17Rik	Ensembl	1303	chr8	+	12672185	12673488		chr8:12673428+12673488	CCACCATACAAAATGAAGTCAGTCAAGTTAGGACATTGTAAATCAACTAAGCCAGTGACC	70966	bidirectional	NM_198031	Tubgcp3	tubulin, gamma complex associated protein 3	-	12614276	12672100	80.0489	25.745	6.117	4.75971	72.9419	66.2868	100.918	25.37	26.9201	24.945	6.23278	5.79422	6.32401	4.67477	4.84082	4.76354
ASMM10P032628	0.00725325	0.183517	3.36535	up	noncoding	ENSMUST00000163009	Gm16315	Ensembl	783	chr10	-	81301700	81302917		chr10:81301714-81302405	TATCTTAAACAAGTGATCCCTACAGTCTACCAATTATAGCTCGAGATCCCAAAATCAAAA	102633910	intronic antisense	NM_001146687	Pip5k1c	phosphatidylinositol-4-phosphate 5-kinase, type 1 gamma	+	81292971	81319974	326.131	79.145	8.1421	6.39135	271.031	343.212	364.15	103.135	78.7258	55.5741	8.1963	8.16474	8.06526	6.71663	6.38941	6.06799
ASMM10P032628	0.00725325	0.183517	3.36535	up	noncoding	ENSMUST00000163009	Gm16315	Ensembl	783	chr10	-	81301700	81302917		chr10:81301714-81302405	TATCTTAAACAAGTGATCCCTACAGTCTACCAATTATAGCTCGAGATCCCAAAATCAAAA	102633910	intronic antisense	NM_008844	Pip5k1c	phosphatidylinositol-4-phosphate 5-kinase, type 1 gamma	+	81292971	81319974	326.131	79.145	8.1421	6.39135	271.031	343.212	364.15	103.135	78.7258	55.5741	8.1963	8.16474	8.06526	6.71663	6.38941	6.06799
ASMM10P015355	0.0169216	0.204231	11.8593	up	noncoding	NR_040506	4930556C24Rik	RefSeq	907	chr16	+	85819210	85826772		chr16:85826709+85826772	ATGTGTCATTGGGGTGTATTGTGTGGAATTTCCAAATGATCAATAAAAACAATATGCTGG	75310	intergenic							2518.75	82.2558	9.86262	6.29467	247.59	1006.62	6302.05	32.3641	86.4052	127.998	8.05111	9.71673	11.82	5.04951	6.51558	7.31892
ASMM10P033467	0.0294198	0.221242	2.17959	up	noncoding	ENSMUST00000134851	Cnbp	Ensembl	920	chr6	-	87843999	87850994		chr6:87845575-87845655	CAGCATTCATTAATACCAAGACTGGCCTGATTATCCCAATTCTTTTTGTTTCTACTCAAA	12785	exon sense-overlapping	NM_001109745	Cnbp	cellular nucleic acid binding protein	-	87842614	87851106	295.477	109.27	7.98899	6.86494	234.598	298.041	353.791	148.101	97.0471	82.6624	7.97487	7.97053	8.02157	7.24328	6.68365	6.66787
ASMM10P033467	0.0294198	0.221242	2.17959	up	noncoding	ENSMUST00000134851	Cnbp	Ensembl	920	chr6	-	87843999	87850994		chr6:87845575-87845655	CAGCATTCATTAATACCAAGACTGGCCTGATTATCCCAATTCTTTTTGTTTCTACTCAAA	12785	exon sense-overlapping	NM_001109746	Cnbp	cellular nucleic acid binding protein	-	87842614	87851106	295.477	109.27	7.98899	6.86494	234.598	298.041	353.791	148.101	97.0471	82.6624	7.97487	7.97053	8.02157	7.24328	6.68365	6.66787
ASMM10P033467	0.0294198	0.221242	2.17959	up	noncoding	ENSMUST00000134851	Cnbp	Ensembl	920	chr6	-	87843999	87850994		chr6:87845575-87845655	CAGCATTCATTAATACCAAGACTGGCCTGATTATCCCAATTCTTTTTGTTTCTACTCAAA	12785	exon sense-overlapping	NM_013493	Cnbp	cellular nucleic acid binding protein	-	87842614	87851106	295.477	109.27	7.98899	6.86494	234.598	298.041	353.791	148.101	97.0471	82.6624	7.97487	7.97053	8.02157	7.24328	6.68365	6.66787
ASMM10P036699	0.0274066	0.21863	2.16046	up	noncoding	ENSMUST00000033170	Mrpl17	Ensembl	1028	chr7	-	105809679	105810996		chr7:105810158-105810288	TCTATAGTTAAATGCCTCTACAGTTGTGACTATTTTTTCTGATTAACTCTCCCCATCTAG	27397	exon sense-overlapping	NM_025301	Mrpl17	mitochondrial ribosomal protein L17	-	105803781	105811087	290.372	105.602	7.9457	6.83436	216.397	281.045	373.674	136.212	91.7306	88.8626	7.85637	7.88295	8.09777	7.12031	6.59999	6.78278
ASMM10P048774	0.00675235	0.181496	3.55239	up	noncoding	NR_027827	Chd3os	RefSeq	1779	chr11	+	69340768	69342647		chr11:69342507+69342641	CTAGAGTATAAATTTCAAGTGACTATCTCCAGAGCCGATAGCAGTGTTAATGTTATATGT	80515	intergenic							2280.48	477.682	10.8352	9.00639	1569.13	2295.92	2976.4	593.673	508.32	331.053	10.835	10.8516	10.8189	9.24212	9.06837	8.7087
ASMM10P014241	0.0317214	0.223996	2.34076	up	noncoding	ENSMUST00000120684	Gm15746	Ensembl	1027	chr16	-	23197094	23198121		chr16:23197159-23198121	TCTTTCTCAGCGCCCTCTATCCTAGGACTAAATGGAATCTTGGATGTTGTGATGGTGACT	100416761	intergenic							6582.15	1915.34	12.2968	11.0698	5090.4	4905.07	9750.99	1893.91	1685.58	2166.54	12.5899	11.9307	12.3698	10.9344	10.8056	11.4695
ASMM10P056496	0.0308816	0.222796	2.64204	up	noncoding	TCONS_00029299	XLOC_022543	Alexander et al 2013	534	chr7	-	29798565	29799761		chr7:29798837-29799548	TTCAGAAGAGTACTATCTGGTTCCCGACATGGATGATGAAGAAGGAGAGGCAGAAGATGA		intergenic							26695.1	6786.64	14.3231	12.9215	22184.5	26439.4	31461.5	7287.98	7362.33	5709.6	14.765	14.3278	13.8766	12.9047	12.9736	12.8861
ASMM10P030286	0.0059233	0.175556	44.2819	up	noncoding	ENSMUST00000174768	Gm20465	Ensembl	1932	chr5	-	33293613	33311150		chr5:33293627-33293675	TGGCAATTTGAAGAGTTGCTCCTAATTGTTATCAATCAAAATAAACGGTGGGTTTGACAG	102632070	intergenic							369.884	5	8.11628	2.64764	252.28	199.978	657.395	5	5	5	8.08424	7.40669	8.85791	2.6472	2.65398	2.64173
ASMM10P026829	0.000697642	0.135388	2.02622	up	noncoding	ENSMUST00000117829	Gm11893	Ensembl	491	chr4	-	25541790	25542281		chr4:25542216-25542281	AGTGGTACGATCGAAGGGACTATGAATCATTGAATTTTGTGTTGAAGACAGTAAACATGT	625732	intergenic							13617.2	4445.03	13.3093	12.2905	9182.88	12646.2	19022.5	5340.48	4551.23	3443.39	13.4285	13.2635	13.2358	12.4534	12.25	12.1679
ASMM10P023506	0.00315138	0.165247	4.29209	up	noncoding	ENSMUST00000159399	Gas5	Ensembl	422	chr1	+	161037287	161038532	ENSMUST00000160516, ENSMUST00000160551	chr1:161038396+161038456	ACCATTTAAGTTAAAATTGTAGAAAAGTGTTTAACAGCTACCTTCTGTTGGTTGTTGCAG	14455	intergenic							1659.56	287.611	10.409	8.30734	1194.45	1753.6	2030.64	337.744	266.582	258.507	10.4176	10.4732	10.3362	8.43528	8.13503	8.3517
ASMM10P024687	0.0232664	0.211722	4.00132	up	noncoding	AK086742	AK086742	Genbank	3944	chr3	-	52604150	52608089		chr3:52604329-52604443	TACCCTCATTAGATAAGGATTCTGGGAGTGGATGAGGGTGGAGAGAGTCATTGATCAAAG		intergenic							69.6983	10.2199	5.30936	3.30888	25.0087	24.428	159.658	5	5.58938	20.0703	4.57283	4.40186	6.9534	2.6472	2.89799	4.38147
ASMM10P049587	0.0495212	0.250217	3.7341	up	noncoding	AK032137	AK032137	Genbank	1756	chr1	-	134983305	134985060		chr1:134983330-134985045	CCCAGCCATGTGAACTATAACAATTGTCAAGATGTAAATATCCGGTTTTTCTGTATAGTA		intergenic							50.8917	9.75603	5.18176	3.281	102.273	36.464	13.9376	16.4837	7.7844	5	6.73452	4.96067	3.85009	4.01867	3.1826	2.64173
ASMM10P047684	0.0103985	0.187045	2.03191	up	noncoding	ENSMUST00000172606	Gm8738	Ensembl	329	chr11	-	103879914	103880243		chr11:103880090-103880243	TAAAGAGAATCGCACCAAAGCTCTGGTGAATCTTCAGATCCGGAAAGACAACCCAAAGGT	667631	intron sense-overlapping	NM_008740	Nsf	N-ethylmaleimide sensitive fusion protein	-	103821782	103954056	953.252	360.299	9.64714	8.6243	730.071	888.339	1241.35	419.311	377.952	283.634	9.68078	9.54333	9.7173	8.74652	8.64133	8.48504
ASMM10P031562	0.0342509	0.226484	2.32003	up	noncoding	uc029qzu.1	AK008812	UCSC_knowngene	2145	chr10	-	78007605	78009750		chr10:78007619-78009598	CTGTTCACCAAAGTCTGTTTGACTGGAGGACTTTGTTTAAAAAGAACCACAGGTAGAAAA		exon sense-overlapping	NM_008826	Pfkl	phosphofructokinase, liver, B-type	-	77986948	78009796	3536.4	1115.31	11.4474	10.2333	2566.88	3008.26	5034.05	1287.77	746.565	1311.59	11.5773	11.2348	11.5302	10.3719	9.61685	10.7111
ASMM10P055923	0.0476005	0.247219	3.49024	up	noncoding	TCONS_00006721	XLOC_005051	Alexander et al 2013	465	chr12	+	35884091	35885947		chr12:35884510+35885898	TTTATCCAGGACTTACCATGACTCTATGGTCTTCTGATCCTGGGGATTGTGGTCACCATT		intergenic							73.0028	16.6669	5.8233	4.01998	43.2511	131.755	44.0028	19.5332	17.9081	12.5593	5.44661	6.80564	5.21765	4.28212	4.24279	3.53502
ASMM10P041103	0.0195779	0.208782	3.20291	up	noncoding	ENSMUST00000136615	Rhou	Ensembl	782	chr8	+	123653928	123655985		chr8:123655911+123655985	GTCCTATAATCCATTGATTCAAGGCTAATGAACCTGAGACTTAAACGCTTGTTCAAGGAA	69581	exon sense-overlapping	NM_133955	Rhou	ras homolog gene family, member U	+	123653928	123663880	570.163	141.183	8.91604	7.23665	443.019	537.028	730.443	169.199	161.061	93.29	8.92607	8.81593	9.00611	7.4399	7.41762	6.85244
ASMM10P017735	0.0135777	0.195994	2.89026	up	noncoding	uc008emd.2	Sil1	UCSC_knowngene	601	chr18	-	35430043	35498925		chr18:35430215-35430307	CTGTGGATTTACTGTGTGCAAGTCTGTTTTAGATTTTTTAATCTAAGCACCACTGAATCT	81500	exon sense-overlapping	NM_030749	Sil1	endoplasmic reticulum chaperone SIL1 homolog (S. cerevisiae)	-	35266395	35498925	649.224	171.621	9.0783	7.54709	457.214	619.63	870.829	207.086	174.867	132.909	8.97397	9.02371	9.23721	7.73243	7.53355	7.37529
humanlincRNA1712-_P1	0.0235539	0.212925	4.67694	up	noncoding	humanlincRNA1712-	humanlincRNA1712	lincRNA	9743	chr13	-	103385497	103395240		chr13:103385898-103385957	GTGTGTGAGGAGGGTGGACCTAACATTTTAATATGAATTTTACAATCATGAAGTTTCTGT		intergenic							108721	12006.8	15.938	13.7125	30951.4	104604	190609	10262.5	9612.29	16145.5	15.247	16.2616	16.3054	13.4202	13.3432	14.3739
ASMM10P018242	0.0352936	0.228811	2.16935	up	noncoding	AK050462	AK050462	Genbank	1634	chr18	+	20985620	20987254		chr18:20985863+20985923	AGTATAGTTCTGATTATTGGTAACTACTGCCCTGTCAGTCAATCTAGGTTAACTTAGGGC		intergenic							1536.36	439.714	10.0337	8.9164	875.436	765.754	2967.88	458.362	357.507	503.272	9.9648	9.32214	10.814	8.87462	8.56411	9.31046
ASMM10P038128	0.0188782	0.208744	2.59863	up	noncoding	ENSMUST00000158766	Gm23020	Ensembl	253	chr7	+	73662047	73662300		chr7:73662240+73662300	CCCTTTTACAGGGGTCACCTAAGACCATTGTAAAACACAGATGTTTGCATTACGATTCAT		intergenic							1515.41	456.031	10.3447	8.96693	1504.14	1517.09	1524.99	539.495	432.193	396.406	10.7732	10.2813	9.9795	9.10741	8.82761	8.96576
ASMM10P021600	0.000633878	0.135388	3.19713	up	noncoding	ENSMUST00000120576	Gm14037	Ensembl	313	chr2	-	134730794	134731107		chr2:134730822-134731107	CTATGGGCAAGTGGGTAGCTGAGGAGGATAACGATGTCGACACCAAGAAGCAGAAGCCTG	627897	intergenic							129470	23425.6	16.4017	14.7249	70643.5	110631	207134	24450.6	23456.1	22370	16.4066	16.3639	16.4346	14.6879	14.6446	14.8423
ASMM10P045781	0.00187902	0.161836	3.22214	up	noncoding	ENSMUST00000151200	Hsd17b10	Ensembl	1001	chrX	+	152002148	152004442		chrX:152002217+152002277	GCAAATGAAAAGGTGGGGAGTGGTCTGGATAATAGCAGTTTACCTAGTACCTTTTCACAG	15108	exon sense-overlapping	NM_016763	Hsd17b10	hydroxysteroid (17-beta) dehydrogenase 10	+	152001895	152004442	376.733	87.082	8.24235	6.55432	211.238	374.5	544.46	61.867	96.2876	103.091	7.8251	8.30153	8.60041	5.99159	6.671	7.00039
ASMM10P057724	0.0241259	0.213497	3.87988	up	noncoding	AA880618	mouselincRNA1474	lincRNA	278	chr8	+	84983359	84983637		chr8:84983575+84983637	AAAGGGGCCTGGTTGGTCTGTGTTGTGTGTTATGTGGTCAGTGGCTGGCTGTATGTGTAT		intergenic							128346	17699	16.2397	14.2837	40694.8	118551	225792	16622.2	13674.2	22800.7	15.6692	16.4481	16.6018	14.104	13.8811	14.866
ASMM10P021904	0.00441813	0.16871	4.50369	up	noncoding	ENSMUST00000120121	Gm14202	Ensembl	311	chr2	-	158406507	158406818		chr2:158406556-158406818	TCATCTGTGAGCAGAGTTTTGATCCAGACTTAGAGGAAGTGCAAACACTGGATGAGAGAG		intergenic							1108.91	182.708	9.81739	7.64628	747.377	1000.45	1578.91	180.392	211.387	156.345	9.72093	9.70879	10.0224	7.53277	7.79655	7.60951
ASMM10P040721	0.0445263	0.241959	4.01572	up	noncoding	AK008378	AK008378	Genbank	877	chr8	+	86885687	86886566		chr8:86886339+86886566	AGTCAAAGGCATCACTTGATTCCAATGCTTCCCAGATGTAAGCTTTCTTCTTCTTTTTAA		bidirectional	NM_030563	N4bp1	NEDD4 binding protein 1	-	86841138	86885258	77.3682	15.3953	5.94889	3.94323	66.764	41.5307	123.81	12.9889	15.3635	17.8336	6.10549	5.1389	6.60227	3.65804	4.0092	4.16245
ASMM10P051888	0.0344339	0.226778	2.50512	up	noncoding	AK047770	AK047770	Genbank	1309	chr13	-	62681191	62682501		chr13:62681205-62682151	TTACTTTGAAATGTTGTTTTGAGAAATTATATCTACTCCATCTTGGGACTGTCCTCCATC		intergenic							1126.9	322.634	9.7928	8.46792	636.263	1116.63	1627.81	387.104	317.89	262.908	9.46603	9.8544	10.058	8.62937	8.39663	8.37776
ASMM10P051124	0.00365685	0.165247	2.12011	up	noncoding	NR_038050	D130020L05Rik	RefSeq	2935	chr12	+	101082450	101088927		chr12:101084199+101084283	CATCTTGAAGGGCTTGCAAAGATAAATGCCGTACTGTATGAATAAGATGAAATTCTTTGT	319760	natural antisense	NM_001160214	Smek1	SMEK homolog 1, suppressor of mek1 (Dictyostelium)	-	101039408	101083702	605.928	223.65	9.02293	7.93879	486.263	642.517	689.005	227.997	260.206	182.748	9.06739	9.07452	8.92688	7.86784	8.10264	7.84589
ASMM10P051124	0.00365685	0.165247	2.12011	up	noncoding	NR_038050	D130020L05Rik	RefSeq	2935	chr12	+	101082450	101088927		chr12:101084199+101084283	CATCTTGAAGGGCTTGCAAAGATAAATGCCGTACTGTATGAATAAGATGAAATTCTTTGT	319760	natural antisense	NM_211355	Smek1	SMEK homolog 1, suppressor of mek1 (Dictyostelium)	-	101039408	101083702	605.928	223.65	9.02293	7.93879	486.263	642.517	689.005	227.997	260.206	182.748	9.06739	9.07452	8.92688	7.86784	8.10264	7.84589
ASMM10P057645	0.0176471	0.20581	4.8244	up	noncoding	CN672059	humanlincRNA2025	lincRNA	399	chr6	+	50698451	50698836	NM_029525	chr6:50698624+50698684	CAAACAAACCCAAGTCATCTCACTGTTGTGTTCCTAGTGAAGGACTCTGTGTGTGTGTGT		intergenic							2433.7	300.693	10.5763	8.30591	786.352	1757.97	4756.77	266.296	200.117	435.666	9.79772	10.4773	11.4538	8.0934	7.72393	9.10041
ASMM10UP897	0.0418906	0.237393	6.31021	up	noncoding	uc.462-	uc.462	UCR	779	chrX	+	93429103	93429882		chrX:93429813+93429872	AGGATGGTAACAGTCCTTAACAGTATATTCAACAAACAGCCCTGACTTCGTCTCTCCACC		intronic antisense	NM_008892	Pola1	polymerase (DNA directed), alpha 1	-	93304765	93632155	514.257	53.4217	8.51439	5.8567	320.117	247.857	974.798	52.8735	61.4321	45.9595	8.44858	7.70607	9.38852	5.76063	6.03616	5.77332
ASMM10P042385	0.0064182	0.179242	2.07095	up	noncoding	TCONS_00033869	XLOC_024757	Alexander et al 2013	1453	chr9	+	4977897	4979417		chr9:4978760+4979417	TGACTGCAGCATCTCCTATGATAAATTTGAGTATCTGTTTAACTTTGACAACGCCTTTGA		intergenic							12263.5	4164.48	13.2161	12.1658	9956.34	11255	15579.1	5220.31	4437.6	2835.52	13.5613	13.0926	12.9943	12.4172	12.2111	11.869
ASMM10P010272	2.1861e-05	0.10808	3.62028	up	noncoding	ENSMUST00000179519	Gm21963	Ensembl	336	chr13	+	62778781	62779117		chr13:62779035+62779117	TCCTGTGGGAAAACCGGTAGCTGAGGATGGTGAGGATGACGATGTCGACACCAAGAAGCA	102631919	intronic antisense	NM_001256065	Gm5141	predicted gene 5141	-	62772199	62785808	71565.4	11091.5	15.5017	13.6456	35883.3	52903.3	125910	11516.5	10493.6	11264.5	15.4651	15.3318	15.7081	13.5928	13.4783	13.8655
ASMM10P009873	0.0262366	0.216742	2.57176	up	noncoding	NR_027892	5430402O13Rik	RefSeq	940	chr6	+	50566642	50594865		chr6:50567025+50589908	AAGCTGGGGAAGTGAATGGATGAACTGGGAGATGTCTGACTCGACTTAGAATTTCTGAAG	73183	intronic antisense	NM_027564	4921507P07Rik	RIKEN cDNA 4921507P07 gene	-	50573303	50596590	2848.77	778.003	11.0851	9.7223	1594.03	2736.63	4215.63	969.939	686.292	677.777	10.8565	11.093	11.3056	9.94374	9.48863	9.73452
ASMM10P041087	0.00156119	0.161448	2.00276	up	noncoding	ENSMUST00000129311	Rpl13	Ensembl	1969	chr8	+	123102652	123105244		chr8:123104882+123105043	AATTTGTAGTCTATGGTGGCGAAGACTCAGGATTCTCCCATCGCAACCTGACAAATAGTG	270106	exon sense-overlapping	NM_016738	Rpl13	ribosomal protein L13	+	123102349	123105242	790.991	307.596	9.40739	8.40541	663.07	820.338	889.565	346.212	320.589	255.986	9.5294	9.4279	9.26488	8.46864	8.40923	8.33835
ASMM10P019573	0.00149937	0.161448	7.73026	up	noncoding	ENSMUST00000180819	Snhg1	Ensembl	2339	chr19	+	8723495	8726441		chr19:8725424+8725484	TAGATAGGAACAAGCTGTTGCAGGATTTTTAACATTGCTGATGACTGTCTTGTTTTTCAG	83673	bidirectional	NM_001161413	Slc3a2	solute carrier family 3 (activators of dibasic and neutral amino acid transport), member 2	-	8706881	8723369	851.656	83.3913	9.46212	6.51161	579.298	845.474	1130.2	94.5998	83.2532	72.3209	9.32724	9.47051	9.58862	6.59607	6.46654	6.4722
ASMM10P015496	0.00169295	0.161836	5.51185	up	noncoding	ENSMUST00000122283	Gm15599	Ensembl	775	chr17	-	5110780	5112119		chr17:5111145-5111417	ACCATGGTAAATACATGGCTTGCTGCCTGCTGTACCATGGTGATATGGTTCCCAAAAATG	100416143	intronic antisense	NM_001085355	Arid1b	AT rich interactive domain 1B (SWI-like)	+	4995073	5347656	116338	12685.3	16.287	13.8245	78204.4	94249.8	176558	14563.7	13604.3	9887.81	16.5466	16.1394	16.1751	13.9303	13.8684	13.6747
ASMM10P034853	0.00905985	0.187045	3.34262	up	noncoding	ENSMUST00000143691	Tmtc2	Ensembl	4466	chr10	-	105269886	105574451		chr10:105269907-105271498	GTCACAAGTACTGTCAAAGGAAAAGAAAAGGAAACTGACTTTGACTTTAGATTCATTGAG	278279	exon sense-overlapping	NM_177368	Tmtc2	transmembrane and tetratricopeptide repeat containing 2	-	105187663	105574479	90.7711	22.3689	6.27659	4.53561	72.8171	76.3433	123.153	24.8263	20.5999	21.6804	6.23075	6.00426	6.59476	4.64219	4.44415	4.52049
ASMM10P026364	0.0153374	0.198828	133.799	up	noncoding	ENSMUST00000143128	Chia	Ensembl	476	chr3	+	106122453	106128547		chr3:106128371+106128450	GCTGTGGAAAAGGCATCTTTGCTTGCGTAGATGTGAAAAACAGTTATCAGAAATAATTTT		exon sense-overlapping	NM_023186	Chia1	chitinase, acidic 1	+	106113381	106132116	1933.46	5	9.71156	2.64764	405.975	554.655	4839.74	5	5	5	8.79469	8.86463	11.4754	2.6472	2.65398	2.64173
ASMM10P057272	0.00733213	0.183664	9.18813	up	noncoding	uc012cmt.2	Samd10	UCSC_knowngene	1745	chr2	-	181595217	181599147		chr2:181596838-181598931	GATGTGGACGGCCGAGCTCTGCTTCGACTGAATGCAGATAAGCTGCAGAGAATGGGGTTG	229011	exon sense-overlapping	NM_172676	Samd10	sterile alpha motif domain containing 10	-	181595217	181599147	171.534	14.323	7.03026	3.83049	98.9785	115.011	300.614	15.9414	9.55812	17.4695	6.6831	6.6098	7.79787	3.96218	3.4067	4.12258
ASMM10P046539	0.0412177	0.236343	2.14333	up	noncoding	ENSMUST00000166122	Rars	Ensembl	827	chr11	-	35821136	35825133		chr11:35824568-35825133	CAGGGTGGTAGGTTGGCACTTTAATGTTAGTGTCTTTTAACGGAATATACTTTTAACCTT	104458	exon sense-overlapping	NM_025936	Rars	arginyl-tRNA synthetase	-	35808380	35834528	47.1479	17.5518	5.2372	4.13734	26.8844	40.896	73.6633	13.4104	19.2727	19.9723	4.68319	5.11539	5.91301	3.69251	4.34879	4.37073
ASMM10P037884	0.0303367	0.222568	34.226	up	noncoding	ENSMUST00000149686	Il4i1	Ensembl	1404	chr7	+	44836290	44838296		chr7:44836397+44836503	TAATGGTCAAGATTAGGTCTGGGGAAATACATGCCCAGAGAGGAAGGAGGGAGACAGGCT	14204	exon sense-overlapping	NM_001171024	Nup62-il4i1	Nup62-Il4i1 protein	+	44816369	44840803	745.933	21.054	9.33853	4.24151	743.491	723.426	770.884	6.87908	18.4985	37.7843	9.70957	9.23689	9.06912	2.9693	4.28969	5.46553
ASMM10P037884	0.0303367	0.222568	34.226	up	noncoding	ENSMUST00000149686	Il4i1	Ensembl	1404	chr7	+	44836290	44838296		chr7:44836397+44836503	TAATGGTCAAGATTAGGTCTGGGGAAATACATGCCCAGAGAGGAAGGAGGGAGACAGGCT	14204	exon sense-overlapping	NM_010215	Il4i1	interleukin 4 induced 1	+	44836287	44840809	745.933	21.054	9.33853	4.24151	743.491	723.426	770.884	6.87908	18.4985	37.7843	9.70957	9.23689	9.06912	2.9693	4.28969	5.46553
ASMM10P047912	0.0351149	0.228811	6.49375	up	noncoding	ENSMUST00000129852	Tk1	Ensembl	2490	chr11	-	117822457	117825847		chr11:117822474-117824670	GTGCACACAATACACAGACCTATATGCAGGGAAACTGCTAATAAATACAGCTACATTTTT	21877	exon sense-overlapping	NM_001271729	Tk1	thymidine kinase 1	-	117815518	117826014	110.846	10.6454	6.1152	3.41615	43.0986	50.6677	238.773	7.29518	10.0128	14.6283	5.44037	5.42411	7.48112	3.01315	3.45771	3.77759
ASMM10P047912	0.0351149	0.228811	6.49375	up	noncoding	ENSMUST00000129852	Tk1	Ensembl	2490	chr11	-	117822457	117825847		chr11:117822474-117824670	GTGCACACAATACACAGACCTATATGCAGGGAAACTGCTAATAAATACAGCTACATTTTT	21877	exon sense-overlapping	NM_009387	Tk1	thymidine kinase 1	-	117815518	117826014	110.846	10.6454	6.1152	3.41615	43.0986	50.6677	238.773	7.29518	10.0128	14.6283	5.44037	5.42411	7.48112	3.01315	3.45771	3.77759
ASMM10P034406	0.0117562	0.190195	2.68755	up	noncoding	ENSMUST00000120824	Gm15550	Ensembl	1074	chr6	+	43373804	43374878		chr6:43374804+43374878	GAGAAGTGTCAGATGGTATTGTTGCCCTGGGATATGAAGAAGACTTGAAAATACTTTTTA	665747	intronic antisense	NM_013861	Tpk1	thiamine pyrophosphokinase	-	43345006	43666175	3154.57	865.609	11.3256	9.89932	2301.01	3500.79	3661.91	862.738	927.635	806.455	11.4078	11.4582	11.1108	9.78086	9.92527	9.99182
ASMM10P026339	0.0192898	0.208782	3.93824	up	noncoding	ENSMUST00000145727	Phtf1	Ensembl	5647	chr3	+	103968365	104024598		chr3:104023806+104024598	GCACACCTGAAAAAGATCTAGCGTCAGAATAAGTAAAGAGAACCTATAATACAACATAAG	18685	exon sense-overlapping	NM_001163468	Phtf1	putative homeodomain transcription factor 1	+	103968257	104007491	33.4808	7.14266	4.88912	2.91157	28.4181	42.7091	29.3152	7.18157	5	9.2464	4.77767	5.18222	4.70747	3.00076	2.65398	3.07998
ASMM10P026339	0.0192898	0.208782	3.93824	up	noncoding	ENSMUST00000145727	Phtf1	Ensembl	5647	chr3	+	103968365	104024598		chr3:104023806+104024598	GCACACCTGAAAAAGATCTAGCGTCAGAATAAGTAAAGAGAACCTATAATACAACATAAG	18685	exon sense-overlapping	NM_001163469	Phtf1	putative homeodomain transcription factor 1	+	103968257	104007491	33.4808	7.14266	4.88912	2.91157	28.4181	42.7091	29.3152	7.18157	5	9.2464	4.77767	5.18222	4.70747	3.00076	2.65398	3.07998
ASMM10P026339	0.0192898	0.208782	3.93824	up	noncoding	ENSMUST00000145727	Phtf1	Ensembl	5647	chr3	+	103968365	104024598		chr3:104023806+104024598	GCACACCTGAAAAAGATCTAGCGTCAGAATAAGTAAAGAGAACCTATAATACAACATAAG	18685	exon sense-overlapping	NM_013629	Phtf1	putative homeodomain transcription factor 1	+	103968257	104007491	33.4808	7.14266	4.88912	2.91157	28.4181	42.7091	29.3152	7.18157	5	9.2464	4.77767	5.18222	4.70747	3.00076	2.65398	3.07998
ASMM10P046434	0.00549812	0.173867	3.14125	up	noncoding	ENSMUST00000177539	Gm20645	Ensembl	3511	chr11	-	23736846	23740357		chr11:23737067-23740357	GGTTGGTGTTAGCTCTCTACCACTAAGTTGTCTGCATTTCAAACTGATTTTATATGCTTG		intergenic							148717	28827.9	16.6758	15.0244	93703.2	139854	212595	30720.6	28889.5	26873.6	16.8009	16.7299	16.4965	15.0311	14.9512	15.091
ASMM10P056681	0.0194645	0.208782	2.02374	up	noncoding	uc007kvv.1	Akap1	UCSC_knowngene	3828	chr11	-	88830791	88851503		chr11:88841270-88843589	TAGACAGTTCAGACCGCTAACTTACAGGTTCTGACGGGAACAGTATGGATTCAGTGGATA	11640	exon sense-overlapping	NM_001042541	Akap1	A kinase (PRKA) anchor protein 1	-	88830791	88864586	74.0481	32.5162	5.99812	4.9811	90.9165	85.7911	45.4368	38.9288	40.4819	18.1379	6.55668	6.17913	5.25856	5.31813	5.43225	4.19292
ASMM10P045827	0.00621754	0.177551	5.79915	up	noncoding	ENSMUST00000117629	Gm15175	Ensembl	132	chrX	+	157604350	157604482		chrX:157604420+157604482	CAAAAAGTGTTGTATAGCTGAGAGTGGAAGGACTGGTTTCATCTGTTCAACAAGAAATAA		intergenic							3144.07	404.253	11.343	8.80715	2679.23	3055.86	3697.12	427.206	393.149	392.404	11.6442	11.2594	11.1254	8.77425	8.69741	8.9498
ASMM10P057746	0.0170988	0.204672	2.7657	up	noncoding	BG077409	humanlincRNA1917	lincRNA	344	chr9	-	85862072	85862402	ENSMUST00000150725, NM_018817	chr9:85862086-85862143	GCAGAGGGAAAACCATGAAAGGGGATATAACATTTGAAATGTAAATAAAATAAAATAAAA		intergenic							85.9564	24.472	5.89729	4.42965	36.1144	173.293	48.4616	11.3357	43.248	18.8324	5.15553	7.19736	5.33898	3.50065	5.52821	4.26008
ASMM10P037674	0.0308191	0.222796	2.81424	up	noncoding	ENSMUST00000180801	Gm26554	Ensembl	880	chr7	+	29853084	29859025		chr7:29858767+29859025	TGAATATTGCTTACAAGTGAGTCGAGCTACCACTGCTGATTCCTGTGAATTGAACTGCCT		intronic antisense	NM_173738	Zfp940	zinc finger protein 940	-	29843935	29853648	221.2	63.0562	7.60195	6.10921	271.951	196.326	195.324	70.4377	62.7339	55.9969	8.20196	7.38011	7.22378	6.1814	6.06751	6.0787
ASMM10P056567	0.019854	0.208782	4.73294	up	noncoding	TCONS_00034122	TCONS_00034122	Alexander et al 2013	798	chr9	-	13414329	13415308	TCONS_00034124	chr9:13414498-13414546	TATATGTACATTGTGTTTTGCTGTGGGGGTATGCTTGTGTATATGTACAGTGTGTGTGTG		intergenic							2347.78	256.77	10.3234	8.08063	570.834	1336.16	5136.35	201.547	188.916	379.846	9.30812	10.1047	11.5572	7.69696	7.64411	8.90083
ASMM10P047882	0.0105995	0.187509	2.61098	up	noncoding	uc007mla.1	Rnf157	UCSC_knowngene	1891	chr11	-	116402840	116413032		chr11:116402942-116404395	TGGCAGGTGACAGGAATTCAGTCCTTTAAGGCACTGAATATATTGTGTTGTCGGAACATA	217340	exon sense-overlapping	NM_027258	Rnf157	ring finger protein 157	-	116336344	116413032	658.706	178.429	9.01252	7.62793	384.936	547.67	1043.51	176.183	180.544	178.559	8.71393	8.84421	9.47941	7.49937	7.57525	7.80915
ASMM10P012841	0.0211909	0.209273	5.71629	up	noncoding	AK140883	AK140883	Genbank	2462	chr15	-	79222343	79224805		chr15:79222706-79224805	TACTTAACAGGTTCGGAGACCTAAACTCAAGTCCTTCACAAGAGCTGTGTGTGTGTGTGT		intergenic							28009	3013.69	14.14	11.6249	12021.9	22925.5	49079.6	2162.49	2035.89	4842.69	13.8442	14.1201	14.4556	11.123	11.0889	12.6628
ASMM10P010162	0.00595349	0.175556	3.33037	up	noncoding	NR_073183	Gabpb1	RefSeq	1139	chr2	-	126639018	126675592		chr2:126650132-126653554	TTTGCTTAAGATGAAACAGGAGTATCTGCTGTTCAGTTTGGAAACTCCTCTACGTCAGTA	14391	exon sense-overlapping	NM_001271467	Gabpb1	GA repeat binding protein, beta 1	-	126628906	126675592	623.229	139.251	8.99879	7.26311	447.607	520.74	901.339	146.754	144.21	126.789	8.94343	8.76997	9.28297	7.22972	7.25553	7.30407
ASMM10P010162	0.00595349	0.175556	3.33037	up	noncoding	NR_073183	Gabpb1	RefSeq	1139	chr2	-	126639018	126675592		chr2:126650132-126653554	TTTGCTTAAGATGAAACAGGAGTATCTGCTGTTCAGTTTGGAAACTCCTCTACGTCAGTA	14391	exon sense-overlapping	NM_001271468	Gabpb1	GA repeat binding protein, beta 1	-	126628906	126675592	623.229	139.251	8.99879	7.26311	447.607	520.74	901.339	146.754	144.21	126.789	8.94343	8.76997	9.28297	7.22972	7.25553	7.30407
ASMM10P010162	0.00595349	0.175556	3.33037	up	noncoding	NR_073183	Gabpb1	RefSeq	1139	chr2	-	126639018	126675592		chr2:126650132-126653554	TTTGCTTAAGATGAAACAGGAGTATCTGCTGTTCAGTTTGGAAACTCCTCTACGTCAGTA	14391	exon sense-overlapping	NM_001271469	Gabpb1	GA repeat binding protein, beta 1	-	126628906	126675592	623.229	139.251	8.99879	7.26311	447.607	520.74	901.339	146.754	144.21	126.789	8.94343	8.76997	9.28297	7.22972	7.25553	7.30407
ASMM10P010162	0.00595349	0.175556	3.33037	up	noncoding	NR_073183	Gabpb1	RefSeq	1139	chr2	-	126639018	126675592		chr2:126650132-126653554	TTTGCTTAAGATGAAACAGGAGTATCTGCTGTTCAGTTTGGAAACTCCTCTACGTCAGTA	14391	exon sense-overlapping	NM_001271470	Gabpb1	GA repeat binding protein, beta 1	-	126639018	126676337	623.229	139.251	8.99879	7.26311	447.607	520.74	901.339	146.754	144.21	126.789	8.94343	8.76997	9.28297	7.22972	7.25553	7.30407
ASMM10P010162	0.00595349	0.175556	3.33037	up	noncoding	NR_073183	Gabpb1	RefSeq	1139	chr2	-	126639018	126675592		chr2:126650132-126653554	TTTGCTTAAGATGAAACAGGAGTATCTGCTGTTCAGTTTGGAAACTCCTCTACGTCAGTA	14391	exon sense-overlapping	NM_001271492	Gabpb1	GA repeat binding protein, beta 1	-	126647747	126675592	623.229	139.251	8.99879	7.26311	447.607	520.74	901.339	146.754	144.21	126.789	8.94343	8.76997	9.28297	7.22972	7.25553	7.30407
ASMM10P010162	0.00595349	0.175556	3.33037	up	noncoding	NR_073183	Gabpb1	RefSeq	1139	chr2	-	126639018	126675592		chr2:126650132-126653554	TTTGCTTAAGATGAAACAGGAGTATCTGCTGTTCAGTTTGGAAACTCCTCTACGTCAGTA	14391	exon sense-overlapping	NM_010249	Gabpb1	GA repeat binding protein, beta 1	-	126639018	126675592	623.229	139.251	8.99879	7.26311	447.607	520.74	901.339	146.754	144.21	126.789	8.94343	8.76997	9.28297	7.22972	7.25553	7.30407
ASMM10P010162	0.00595349	0.175556	3.33037	up	noncoding	NR_073183	Gabpb1	RefSeq	1139	chr2	-	126639018	126675592		chr2:126650132-126653554	TTTGCTTAAGATGAAACAGGAGTATCTGCTGTTCAGTTTGGAAACTCCTCTACGTCAGTA	14391	exon sense-overlapping	NM_207669	Gabpb1	GA repeat binding protein, beta 1	-	126628906	126675592	623.229	139.251	8.99879	7.26311	447.607	520.74	901.339	146.754	144.21	126.789	8.94343	8.76997	9.28297	7.22972	7.25553	7.30407
ASMM10P053353	0.0352054	0.228811	2.32477	up	noncoding	ENSMUST00000160443	Nwd1	Ensembl	4126	chr8	+	72653485	72708072		chr8:72708009+72708069	GTGTGTGTGCACTGCTTCCAGTTGTGAGTGTACATTTTTGTAATGTGTGTGGTGGATAGA	319555	exon sense-overlapping	NM_176940	Nwd1	NACHT and WD repeat domain containing 1	+	72646710	72714748	215238	60611	17.2853	16.0682	100660	218664	326390	62647.5	50644.4	68541	16.909	17.4013	17.5455	16.0432	15.7392	16.4221
ASMM10P023441	0.00826612	0.186431	3.12529	up	noncoding	ENSMUST00000159157	Gas5	Ensembl	723	chr1	+	161035165	161037056	ENSMUST00000159890, ENSMUST00000160152, ENSMUST00000161380, ENSMUST00000162163, NR_002840, uc007dex.1	chr1:161036923+161036983	CCAGCATGCATTGTCTTACGGATGTTTAGATAGGTGTGTTTTGGACAACACTCTGGGTTC	14455	bidirectional	NM_173424	Zbtb37	zinc finger and BTB domain containing 37	-	161017755	161034259	5916.49	1345.07	12.1781	10.5341	4062.06	6279.38	7408.05	1628.68	1213.46	1193.07	12.2541	12.2586	12.0216	10.7075	10.3195	10.5753
ASMM10P024738	0.0184728	0.20701	5.99511	up	noncoding	AK033769	AK033769	Genbank	2150	chr3	-	61001638	61003786		chr3:61001652-61002638	CTAAATGGATTGTTTCCTACCTGAAGACATGATTAAACAGACCCACCCAAGAATGGAACC		natural antisense	NM_008772	P2ry1	purinergic receptor P2Y, G-protein coupled 1	+	61002794	61008979	178.364	24.7218	7.22921	4.64543	114.104	205.139	215.85	31.3444	24.0633	18.7576	6.90267	7.44011	7.34486	5.00519	4.67818	4.25292
ASMM10P016286	0.0209113	0.209038	9.78876	up	noncoding	uc008czh.1	AK088368	UCSC_knowngene	3156	chr17	-	51745528	51748684		chr17:51745552-51748684	GAAGGTTTTCTGACGTGAATCATTCTTAATTTAACTCTTGGCAATTTTTAGCTACAGGCA		intron sense-overlapping	NM_001163630	Satb1	special AT-rich sequence binding protein 1	-	51736186	51812054	265.824	22.0604	7.741	4.44987	139.352	308.003	350.118	27.4394	22.8637	15.8783	7.20139	8.01683	8.00478	4.80175	4.60455	3.94331
ASMM10P032551	0.0360614	0.229695	11.3257	up	noncoding	ENSMUST00000145329	Bcl7b	Ensembl	907	chr5	+	135179581	135181125		chr5:135179885+135179949	TGTGCAGTGTGTCAGTGTGCCAGCGCCAGCTCTCAGCTCTTGCCTTACTGTGCTTGCTTT	12054	exon sense-overlapping	NM_009745	Bcl7b	B cell CLL/lymphoma 7B	+	135168371	135181852	37055.1	1068.08	13.5948	10.0933	2645.73	20203.9	88315.6	703.103	770.844	1730.28	11.6206	13.9375	15.2264	9.48223	9.66474	11.1329
ASMM10P002509	0.0100971	0.187045	2.1801	up	noncoding	ENSMUST00000145809	Parvg	Ensembl	380	chr15	+	84324794	84330095		chr15:84324816+84328294	TTGAAAAGAAGCAGCGGGAGGAAAGAAGAAATATCTGTCACCCAATTCCAAGAGGAACCC	64099	exon sense-overlapping	NM_001162500	Parvg	parvin, gamma	+	84326118	84342978	271.867	89.353	7.73495	6.61056	129.649	295.528	390.423	71.1852	99.6957	97.1781	7.09229	7.95539	8.15717	6.19546	6.72388	6.91234
ASMM10P002509	0.0100971	0.187045	2.1801	up	noncoding	ENSMUST00000145809	Parvg	Ensembl	380	chr15	+	84324794	84330095		chr15:84324816+84328294	TTGAAAAGAAGCAGCGGGAGGAAAGAAGAAATATCTGTCACCCAATTCCAAGAGGAACCC	64099	exon sense-overlapping	NM_022321	Parvg	parvin, gamma	+	84324719	84342978	271.867	89.353	7.73495	6.61056	129.649	295.528	390.423	71.1852	99.6957	97.1781	7.09229	7.95539	8.15717	6.19546	6.72388	6.91234
mouselincRNA1266+_P1	0.0331711	0.2248	2.95969	up	noncoding	mouselincRNA1266+	mouselincRNA1266	lincRNA	5125	chr6	+	36179448	36184573		chr6:36184514+36184573	GTTGCCTCCAGCCAAGGTTTTCTTTGATTTGTCAACTAATTTGCTGCTCCTGGTGATTAG		intergenic							263.782	71.2306	7.79944	6.23399	181.429	336.427	273.49	94.9217	68.1833	50.5867	7.59156	8.13457	7.67219	6.60053	6.18654	5.91491
ASMM10P016912	0.0274416	0.21863	7.37909	up	noncoding	uc008boc.2	DQ556080	UCSC_knowngene	124	chr17	+	27356945	27357069		chr17:27357008+27357069	ATTTGTTCAGAGACAACCTTGTCAGTAGCTGGGTACAGAAGTAGTGTGTGACTCTGGTGT		intergenic							472.427	34.8456	8.07296	5.18952	115.604	272.241	1029.44	30.6684	24.8693	48.9989	6.91971	7.83963	9.45954	4.97107	4.73028	5.8672
ASMM10P032131	0.0344548	0.226844	3.37701	up	noncoding	ENSMUST00000140378	Cdc7	Ensembl	3679	chr5	+	106964391	106984432		chr5:106975140+106975237	CTCTAGTGTATCGGGAAATGCTCAATAAAGTGTTAAAGGTTTGCCAAGCTAATTAGTAAA	12545	exon sense-overlapping	NM_001271568	Cdc7	cell division cycle 7 (S. cerevisiae)	+	106964321	106984439	83.882	20.3993	6.12758	4.37183	53.8036	79.2988	118.544	23.2446	20.0977	17.8557	5.77727	6.05884	6.54661	4.53845	4.41272	4.16432
ASMM10P032131	0.0344548	0.226844	3.37701	up	noncoding	ENSMUST00000140378	Cdc7	Ensembl	3679	chr5	+	106964391	106984432		chr5:106975140+106975237	CTCTAGTGTATCGGGAAATGCTCAATAAAGTGTTAAAGGTTTGCCAAGCTAATTAGTAAA	12545	exon sense-overlapping	NM_009863	Cdc7	cell division cycle 7 (S. cerevisiae)	+	106964321	106984439	83.882	20.3993	6.12758	4.37183	53.8036	79.2988	118.544	23.2446	20.0977	17.8557	5.77727	6.05884	6.54661	4.53845	4.41272	4.16432
ASMM10P037041	0.0345811	0.227351	2.32646	up	noncoding	ENSMUST00000154914	Mettl10	Ensembl	811	chr7	-	132850105	132852639		chr7:132850119-132850590	AAGATGAACTCCCACATGTCTAGTGAATGCTGGAGTCCTAGGAGCATAAAATCTCAAAGG	72096	exon sense-overlapping	NM_028095	Mettl10	methyltransferase like 10	-	132827460	132852647	132.775	46.9316	6.84981	5.63167	100.138	156.612	141.575	59.864	46.5963	34.3344	6.7013	7.05584	6.79228	5.94676	5.63942	5.30883
ASMM10P038431	0.00353392	0.165247	2.1063	up	noncoding	uc009iqv.1	Art1	UCSC_knowngene	2341	chr7	+	102101742	102113933		chr7:102113863+102113933	AAAGATACACGATGCTGTGTGTTGGCTGGGAGATGCAAAGCACCTAAAGGTGGTATAAAG	11870	exon sense-overlapping	NM_009710	Art1	ADP-ribosyltransferase 1	+	102101742	102111148	205.155	72.6495	7.3888	6.31409	126.728	186.433	302.304	64.6167	64.2689	89.063	7.05628	7.30383	7.80628	6.05509	6.1015	6.78568
ASMM10P038431	0.00353392	0.165247	2.1063	up	noncoding	uc009iqv.1	Art1	UCSC_knowngene	2341	chr7	+	102101742	102113933		chr7:102113863+102113933	AAAGATACACGATGCTGTGTGTTGGCTGGGAGATGCAAAGCACCTAAAGGTGGTATAAAG	11870	natural antisense	NM_001081424	Chrna10	cholinergic receptor, nicotinic, alpha polypeptide 10	-	102111265	102116713	205.155	72.6495	7.3888	6.31409	126.728	186.433	302.304	64.6167	64.2689	89.063	7.05628	7.30383	7.80628	6.05509	6.1015	6.78568
ASMM10P057981	0.028425	0.220377	9.8341	up	noncoding	AI506000	humanlincRNA1738	lincRNA	360	chr13	-	82975026	82975335		chr13:82975043-82975335	GCATTTGGATCAGCTTGTCAACAGAAGGGTGTGTGTTATTTTGTAAACCTGTGCATAGCA		intergenic							17042.6	619.48	12.5997	9.30186	1701.93	7967.51	41458.4	431.77	417.858	1008.81	10.9518	12.5914	14.2558	8.78802	8.78997	10.3276
ASMM10P010117	0.0266743	0.217413	2.3718	up	noncoding	NR_045782	I730030J21Rik	RefSeq	653	chr15	-	100730504	100732737		chr15:100730864-100732363	AGAACAAGGACAACTTTTGGGAATCGATTCTCTTACCATCCACAGATCCTCCTGCATCCT	619313	intergenic							108.863	34.1122	6.43633	5.19035	89.7522	61.9714	174.867	38.2472	26.4583	37.631	6.53604	5.70385	7.06912	5.29651	4.8143	5.46025
ASMM10P052295	0.00248747	0.164733	23.7181	up	noncoding	AK020242	AK020242	Genbank	394	chr13	-	114953099	114953493	AK078961	chr13:114953177-114953493	GTACACCCACTGTGTGATTTACGTCAAGGTAAATGAACATCCTGTTTTATGTCTTAAATA		intergenic							7632.92	215.006	12.4276	7.85971	3976.93	7207.95	11713.9	165.587	194.188	285.244	12.2215	12.4572	12.6041	7.4065	7.68045	8.49218
ASMM10P026023	0.0272783	0.218605	3.75276	up	noncoding	ENSMUST00000136680	Etv3	Ensembl	7263	chr3	+	87525606	87540156		chr3:87527093+87527257	TAGTTTAGAGGTGACATGTTTGAAAGGTTAAAGAAGGCTTTGAAACGAAGTAAAGGCAAC	27049	exon sense-overlapping	NM_001083318	Etv3	ets variant gene 3	+	87525577	87540156	140.785	31.6761	6.91477	5.00682	107.19	128.818	186.347	45.4888	22.3381	27.2015	6.80786	6.77408	7.16237	5.54285	4.56761	4.91
ASMM10P033116	0.0174615	0.20581	2.1786	up	noncoding	uc009bsy.2	AB352974	UCSC_knowngene	336	chr6	-	47431797	47432133	ENSMUST00000136968, NM_001253795, NM_009319, uc029svi.1	chr6:47431854-47432133	AATCTATTGGAGTCCTGAATAAATGCTGCTCTTTGGCTTCCAAAACCCTGCTCTCTCTGG		intergenic							50160.9	14288.2	15.1286	14.0052	29440.4	52548.5	68493.6	15976.1	14208.7	12679.9	15.1772	15.3174	14.8912	14.0522	13.9342	14.0291
ASMM10P010197	0.00294825	0.165247	2.28694	up	noncoding	NR_102344	Szrd1	RefSeq	3244	chr4	-	141112977	141139796		chr4:141118729-141139691	AGACAGCGGGGAAATCCAAATCTCCTCCCAAAGTGCCCATTGTGATTCAAGACGATAGCC	213491	exon sense-overlapping	NM_001025608	Szrd1	SUZ RNA binding domain containing 1	-	141112977	141139796	2054.91	669.737	10.709	9.51561	1566.55	1906.37	2691.8	766.244	703.803	539.164	10.8314	10.594	10.7017	9.60431	9.52603	9.41651
ASMM10P010197	0.00294825	0.165247	2.28694	up	noncoding	NR_102344	Szrd1	RefSeq	3244	chr4	-	141112977	141139796		chr4:141118729-141139691	AGACAGCGGGGAAATCCAAATCTCCTCCCAAAGTGCCCATTGTGATTCAAGACGATAGCC	213491	exon sense-overlapping	NM_001277195	Szrd1	SUZ RNA binding domain containing 1	-	141112977	141139796	2054.91	669.737	10.709	9.51561	1566.55	1906.37	2691.8	766.244	703.803	539.164	10.8314	10.594	10.7017	9.60431	9.52603	9.41651
ASMM10P010197	0.00294825	0.165247	2.28694	up	noncoding	NR_102344	Szrd1	RefSeq	3244	chr4	-	141112977	141139796		chr4:141118729-141139691	AGACAGCGGGGAAATCCAAATCTCCTCCCAAAGTGCCCATTGTGATTCAAGACGATAGCC	213491	exon sense-overlapping	NM_174996	Szrd1	SUZ RNA binding domain containing 1	-	141113014	141139796	2054.91	669.737	10.709	9.51561	1566.55	1906.37	2691.8	766.244	703.803	539.164	10.8314	10.594	10.7017	9.60431	9.52603	9.41651
ASMM10P055896	0.0448724	0.241959	2.46729	up	noncoding	TCONS_00004125	XLOC_003629	Alexander et al 2013	685	chr11	+	102236914	102243440		chr11:102237036+102242872	CTCCAGCCTGAGGTGCCAGGAGAATCATCGCATATGCAACGAAGCCTTTCAAAGCCAAGT		intergenic							60.3049	18.2844	5.49913	4.19621	41.5758	29.674	109.665	19.6512	12.8438	22.3581	5.37905	4.67619	6.44216	4.28998	3.72523	4.57341
ASMM10P055382	0.0165318	0.202917	2.46108	up	noncoding	TCONS_00020928	XLOC_015617	Alexander et al 2013	464	chr3	+	149000883	149006821		chr3:149006759+149006819	GCTATTCGTAGAGAATAATAAGGTGTGGGTGAGATGTACCTGCCTAAGAAGGGGGCTGTC		intergenic							465.956	116.403	8.21963	6.92034	145.062	321.253	931.553	68.2308	116.538	164.44	7.25969	8.07239	9.32681	6.13475	6.93703	7.68925
mouselincRNA1040+_P1	0.0305083	0.222709	5.52832	up	noncoding	mouselincRNA1040+	mouselincRNA1040	lincRNA	20625	chr3	+	105295744	105316369		chr3:105316310+105316369	GAATCAAATGTGTTGTGTGTTGTTTCCTCAGTGGCATTAGCATCTAAGCTGTGTGCTGAG		intergenic							110876	9532.95	15.8847	13.4178	26342.7	98249.2	208035	10110.5	7856.86	10631.5	15.0189	16.191	16.4441	13.3924	13.072	13.7891
ASMM10P045356	0.000582751	0.135388	3.67873	up	noncoding	ENSMUST00000117321	Gm9009	Ensembl	326	chrX	+	94615799	94616125		chrX:94616065+94616125	ATAGTTGAGGATGGCGAGGATGAAGATGTCGACACCAAGAAGCAGAAGACTGAGGCTGAC	668156	intergenic							15573.2	2509.99	13.3481	11.4689	7665.86	11855.9	27197.8	2586.08	2293.61	2650.27	13.1754	13.1668	13.7021	11.3861	11.2539	11.7668
ASMM10P034485	0.0204893	0.208782	2.02966	up	noncoding	ENSMUST00000156463	Cbx3	Ensembl	1217	chr6	+	51470662	51475241		chr6:51471742+51471815	CCACACAAAACTTGTAGCTGCCTTTTGTGTGTCATGAAATTTTAACTGTCCTACATTTTT	12417	exon sense-overlapping	NM_007624	Cbx3	chromobox 3	+	51470615	51483704	245.875	92.968	7.69015	6.66891	185.53	211.497	340.598	102.853	94.5737	81.4776	7.62229	7.48256	7.9656	6.71288	6.64363	6.65021
ASMM10P046019	0.0264333	0.216875	4.82807	up	noncoding	AK142676	AK142676	Genbank	1154	chr10	+	111337123	111347185		chr10:111347089+111347185	AGACGTCTGTGAGGTGTGGTTTGTTCAGCAGAAGGCTTAGGTTTGAACTCATGAGTTCAA		intergenic							997.315	106.727	8.91884	6.6474	194.073	439.876	2357.99	38.5316	117.901	163.749	7.68761	8.52657	10.5424	5.30491	6.95625	7.68103
ASMM10P029401	0.0322189	0.224138	15.8605	up	noncoding	ENSMUST00000132690	Gm12827	Ensembl	660	chr4	+	117496451	117500602		chr4:117500455+117500602	TAGAAAGCAGATATAGGTGTGTGTATGTCCAAGGGGCACAGGAAGAAAGAGAAGACTTCG	100041093	natural antisense	NM_025739	Rnf220	ring finger protein 220	-	117271463	117496915	38495.2	817.854	13.7237	9.73633	2954.39	23553.4	88977.8	600.962	600.661	1251.94	11.7872	14.1523	15.2317	9.25873	9.30137	10.6489
ASMM10P022689	0.0244927	0.214518	3.51187	up	noncoding	AK019783	AK019783	Genbank	316	chr2	+	35979928	35980242		chr2:35980172+35980242	GAAGCCCTTCAGATTCCTAGACTTGTAGAGGGCAACACTTTTTATTACAATAAAAACATA		bidirectional	NM_028921	Ttll11	tubulin tyrosine ligase-like family, member 11	-	35751239	35979624	349.411	71.7244	8.1076	6.29536	196.613	306.688	544.931	78.368	74.3595	62.4457	7.71071	8.01042	8.60168	6.33286	6.31109	6.24215
ASMM10P022689	0.0244927	0.214518	3.51187	up	noncoding	AK019783	AK019783	Genbank	316	chr2	+	35979928	35980242		chr2:35980172+35980242	GAAGCCCTTCAGATTCCTAGACTTGTAGAGGGCAACACTTTTTATTACAATAAAAACATA		bidirectional	NM_029774	Ttll11	tubulin tyrosine ligase-like family, member 11	-	35751239	35979624	349.411	71.7244	8.1076	6.29536	196.613	306.688	544.931	78.368	74.3595	62.4457	7.71071	8.01042	8.60168	6.33286	6.31109	6.24215
ASMM10P044294	0.0299903	0.221801	3.37561	up	noncoding	NR_028381	Ftx	RefSeq	4272	chrX	-	103560909	103623754		chrX:103560961-103562896	GTGAGGAATGCTATTGATTTGGGGTTTGGTTTGTGGAATTTTTGTTTTCTGGTTTTTTGT	78878	intergenic							1228.13	234.467	9.76892	8.01377	548.509	926.139	2209.73	263.111	204.361	235.93	9.24775	9.60569	10.4533	8.07438	7.75017	8.21676
ASMM10P050556	0.00423905	0.16871	61.4383	up	noncoding	AK052777	AK052777	Genbank	931	chr12	-	119158032	119158963		chr12:119158144-119158963	CTGTAGATTGTTGTGAGATGTTTATTTTTCTAACAGAGCTTATAACTGTTGTGACACAGC		intergenic							3740.86	42.1682	11.4107	5.46968	2190.06	2747.59	6284.92	49.9951	46.1451	30.3644	11.3199	11.0975	11.8149	5.68091	5.62444	5.10369
ASMM10P045724	0.00418619	0.16871	10.0291	up	noncoding	NR_040271	A730046J19Rik	RefSeq	4707	chrX	+	144153694	144166274		chrX:144166198+144166274	CAAATGTGTGTCCTCTGAAGATGTAAATGGCATTGCATTAGCTTCTGTATTGCAATATAA	319764	intergenic							453.423	36.3194	8.60573	5.27962	378.967	447.417	533.886	39.825	27.2453	41.8877	8.69198	8.55183	8.57339	5.35491	4.8574	5.62655
ASMM10P044295	0.0493433	0.249966	3.10065	up	noncoding	NR_028380	Ftx	RefSeq	4387	chrX	-	103569504	103623754		chrX:103569518-103569565	TTTGATGGTATCTGATTGTAGTTCTATAGATTGTAAAATATATGTAGTTGCATATCTTCA	78878	intergenic							210.586	50.1577	7.36577	5.7332	119.993	166.679	345.085	65.7925	35.9545	48.7262	6.97367	7.14089	7.98275	6.08154	5.25893	5.85913
ASMM10P027493	0.0350776	0.228811	2.31215	up	noncoding	AK154298	AK154298	Genbank	4040	chr4	-	102511181	102515220		chr4:102511195-102514421	AGTCGGCTACAGTGTAAACTTTTCGTTCTCTCTCATAGCAAAACCTGATGGCTGTCTTTG		intronic antisense	NM_001177983	Pde4b	phosphodiesterase 4B, cAMP specific	+	102254741	102555924	241.716	76.2817	7.6014	6.39217	156.413	186.937	381.799	82.4271	75.0504	71.3674	7.36876	7.30939	8.12605	6.40277	6.32205	6.45169
ASMM10P027493	0.0350776	0.228811	2.31215	up	noncoding	AK154298	AK154298	Genbank	4040	chr4	-	102511181	102515220		chr4:102511195-102514421	AGTCGGCTACAGTGTAAACTTTTCGTTCTCTCTCATAGCAAAACCTGATGGCTGTCTTTG		intronic antisense	NM_019840	Pde4b	phosphodiesterase 4B, cAMP specific	+	102254938	102607262	241.716	76.2817	7.6014	6.39217	156.413	186.937	381.799	82.4271	75.0504	71.3674	7.36876	7.30939	8.12605	6.40277	6.32205	6.45169
ASMM10P044560	0.00096165	0.150294	2.36184	up	noncoding	ENSMUST00000117682	Gm8202	Ensembl	310	chrX	-	144236902	144237212		chrX:144236951-144237212	AAGACTGCATAGGCAGATGCAGTGATCTAATCTCCATGCAACAGAATTGGGAGCTGATGA	666633	intergenic							2400	785.225	10.9552	9.71529	1966.5	2883.58	2349.9	920.335	910.757	524.584	11.1591	11.1706	10.5359	9.87495	9.89827	9.37264
ASMM10P024346	0.0458085	0.243505	5.87627	up	noncoding	ENSMUST00000147357	Gm14642	Ensembl	470	chr2	+	173394565	173395720		chr2:173395657+173395720	CCATCTGCTCTGCATGTGTAAGCATTGTCAAATTGTTTGAATAAATTGTCACTCTGATTA	102631616	intergenic							144.885	21.2187	6.89031	4.33541	78.7612	178.648	177.247	27.1722	23.6281	12.8557	6.34113	7.2399	7.0899	4.78357	4.65179	3.57087
ASMM10P002838	0.000927922	0.150294	3.26809	up	noncoding	ENSMUST00000151617	A030009H04Rik	Ensembl	389	chr11	+	69340808	69341375		chr11:69340984+69341158	TCCAAGTGCGGTGCTCTACTGTCCAGAGGTCAAGGACATTGCCCACATGACCCGTTGTAC		intergenic							580.128	139.304	8.95793	7.24948	474.662	572.619	693.102	160.743	144.96	112.209	9.02923	8.91	8.93455	7.36291	7.26298	7.12254
ASMM10P027810	0.00189914	0.161836	2.03955	up	noncoding	ENSMUST00000143705	Gm12932	Ensembl	620	chr4	-	125082856	125084947		chr4:125082870-125083063	GTGGATGGACTTTCAGATGTAGCGGCTTTGAATGTCAGGAATAAATTTCTTGGCCATCTT		bidirectional	NM_027310	Meaf6	MYST/Esa1-associated factor 6	+	125085146	125109889	183.087	70.7004	7.30494	6.27669	150.23	175.682	223.35	76.1215	71.9537	64.0261	7.30953	7.2148	7.39049	6.28749	6.26098	6.2816
ASMM10P044044	0.0108226	0.189129	2.83456	up	noncoding	ENSMUST00000143076	Naa10	Ensembl	2156	chrX	-	73918068	73921906		chrX:73918082-73919501	TGCTCGGCTTCACTGGAAAAGCAGAGATAACTATCACAGCAGTTGGACAAGAGTTCATTC	56292	exon sense-overlapping	NM_001177965	Naa10	N(alpha)-acetyltransferase 10, NatA catalytic subunit	-	73916869	73921944	48.7834	16.3123	5.45369	3.95056	51.9259	48.0138	46.4105	23.1855	12.0085	13.7428	5.72631	5.34963	5.28513	4.53486	3.64932	3.66751
ASMM10P044044	0.0108226	0.189129	2.83456	up	noncoding	ENSMUST00000143076	Naa10	Ensembl	2156	chrX	-	73918068	73921906		chrX:73918082-73919501	TGCTCGGCTTCACTGGAAAAGCAGAGATAACTATCACAGCAGTTGGACAAGAGTTCATTC	56292	exon sense-overlapping	NM_019870	Naa10	N(alpha)-acetyltransferase 10, NatA catalytic subunit	-	73916869	73921944	48.7834	16.3123	5.45369	3.95056	51.9259	48.0138	46.4105	23.1855	12.0085	13.7428	5.72631	5.34963	5.28513	4.53486	3.64932	3.66751
ASMM10P019574	8.33018e-05	0.10808	7.00634	up	noncoding	ENSMUST00000181422	Snhg1	Ensembl	2719	chr19	+	8723495	8726442		chr19:8726164+8726238	GCCTATAGTCTCTTCTGATAGTGAATGTAGGATGATTTTGCTTTCTACTCCTAATTCAAA	83673	bidirectional	NM_001161413	Slc3a2	solute carrier family 3 (activators of dibasic and neutral amino acid transport), member 2	-	8706881	8723369	3639.34	373.789	11.4985	8.68982	2509.73	3491.2	4917.09	422.625	364.84	333.902	11.5479	11.4508	11.4968	8.75901	8.59125	8.71921
ASMM10P009888	0.0230743	0.211314	17.1019	up	noncoding	NR_028141	Vmn2r-ps159	RefSeq	2734	chr4	+	156331102	156339499		chr4:156334722+156338155	TTGTCAGCAGATATGGAACAGTGTGTGAGGTGTCCAGATGATAAGTATGCCAACATAGAG	22314	exon sense-overlapping	NM_009485	Vmn2r123	vomeronasal 2, receptor 123	+	156331125	156339496	45051.9	1023.22	14.1213	10.0252	4559.48	30904.7	99691.5	722.011	679.348	1668.3	12.4277	14.549	15.3872	9.51866	9.47727	11.0798
ASMM10P029149	0.00419972	0.16871	6.38724	up	noncoding	ENSMUST00000120431	Gm12846	Ensembl	1373	chr4	+	98664365	98666137		chr4:98665805+98666137	AGATGAAAAGTATTACTCATCCAGCATCTAGGGACCAACATGTGATGGCCTTGATCGGAT	100417687	intron sense-overlapping	NM_001005787	Inadl	InaD-like (Drosophila)	+	98546633	98689010	8822.3	979.847	12.7319	10.0568	8541.09	6462.68	11463.1	1247.39	906.71	785.438	13.3255	12.2987	12.5717	10.324	9.89105	9.95521
ASMM10P029149	0.00419972	0.16871	6.38724	up	noncoding	ENSMUST00000120431	Gm12846	Ensembl	1373	chr4	+	98664365	98666137		chr4:98665805+98666137	AGATGAAAAGTATTACTCATCCAGCATCTAGGGACCAACATGTGATGGCCTTGATCGGAT	100417687	intron sense-overlapping	NM_007704	Inadl	InaD-like (Drosophila)	+	98546633	98719603	8822.3	979.847	12.7319	10.0568	8541.09	6462.68	11463.1	1247.39	906.71	785.438	13.3255	12.2987	12.5717	10.324	9.89105	9.95521
ASMM10P029149	0.00419972	0.16871	6.38724	up	noncoding	ENSMUST00000120431	Gm12846	Ensembl	1373	chr4	+	98664365	98666137		chr4:98665805+98666137	AGATGAAAAGTATTACTCATCCAGCATCTAGGGACCAACATGTGATGGCCTTGATCGGAT	100417687	intron sense-overlapping	NM_172696	Inadl	InaD-like (Drosophila)	+	98395825	98719603	8822.3	979.847	12.7319	10.0568	8541.09	6462.68	11463.1	1247.39	906.71	785.438	13.3255	12.2987	12.5717	10.324	9.89105	9.95521
ASMM10P024866	0.0322987	0.224176	9.13416	up	noncoding	AK136179	AK136179	Genbank	2884	chr3	-	82660374	82663255		chr3:82660493-82663040	AATATAAATAGTTCCTCCACTTGGTGTCTTGCTCTTTAGTTATTGTACTTTGGCCTCATT		intergenic							1032.6	79.6815	9.5261	6.33483	504.955	711.382	1881.47	126.6	55.6095	56.8351	9.12589	9.21493	10.2375	7.0113	5.89438	6.0988
ASMM10P011335	0.0354016	0.228811	2.85293	up	noncoding	AK007124	AK007124	Genbank	297	chr14	-	76642541	76642838		chr14:76642555-76642838	AGAAAGATGAAAAATAGAGGGTGTGGGGGAAGGTGTATTACATTTCCTCTGCTCTTTGGG		intergenic							714.38	194.843	9.25059	7.73815	614.482	647.699	880.958	160.156	190.819	233.553	9.41266	9.0853	9.25382	7.35715	7.65653	8.20076
ASMM10P039008	0.00521479	0.172148	7.79674	up	noncoding	AK002967	AK002967	Genbank	1707	chr10	+	34018814	34020520		chr10:34020449+34020520	CAAACATACTAAAAATGTTTCCCCAAATTTCTCTACCTTCCTTGTGTATTAAAGCTGGCT		natural antisense	NM_025614	Rwdd1	RWD domain containing 1	-	33996554	34019616	1161.26	114.246	9.89907	6.9362	827.159	1059.05	1597.57	138.323	123.266	81.149	9.87618	9.78474	10.0363	7.14169	7.02279	6.64412
ASMM10P038633	0.0145794	0.197254	2.80402	up	noncoding	ENSMUST00000123591	Far1	Ensembl	1674	chr7	+	113547458	113553143		chr7:113553063+113553143	GTGCTGTACAGTTTTGTGATAAATCAAATTCAACATTCTTCGTTGGTGAATGCCTAAGTA	67420	exon sense-overlapping	NM_026143	Far1	fatty acyl CoA reductase 1	+	113513861	113570458	1141.89	291.012	9.81794	8.33044	631.646	1228.48	1565.54	314.143	296.391	262.501	9.45583	9.98678	10.0112	8.32966	8.28668	8.37499
ASMM10P045274	0.0395093	0.233976	7.95161	up	noncoding	ENSMUST00000120138	Gm14716	Ensembl	718	chrX	+	76631433	76632151		chrX:76632088+76632151	TTAGGTGCTCATTTTGGAAGAATCAGATTTGCTGAATGCTGTAATCATTTAGAGACCCCA	100416301	intergenic							116.993	11.8187	6.49219	3.50095	56.0834	101.587	193.308	14.2685	12.0346	9.15301	5.84075	6.42622	7.20961	3.78589	3.65179	3.06516
ASMM10P034535	0.000362746	0.135388	64.9658	up	noncoding	uc007gwf.2	Socs2	UCSC_knowngene	4242	chr10	-	95385361	95413109		chr10:95385384-95387666	GCCAATGCTGACACAAAGACAATCTCTTAAGGTGGCAGATTTTCTAGAAAGAATTTTATT	216233	exon sense-overlapping	NM_007706	Socs2	suppressor of cytokine signaling 2	-	95411489	95416857	481.981	5	8.66924	2.64764	391.192	416.937	637.815	5	5	5	8.73953	8.4512	8.817	2.6472	2.65398	2.64173
ASMM10P048175	0.0391329	0.233537	2.82335	up	noncoding	TCONS_00003874	XLOC_002839	Alexander et al 2013	553	chr11	+	17340930	17347151		chr11:17347054+17347151	ACTGTTGCTCCCCTCATGGGGCTTGTATAATGCCTCAGCTTCTTCAGTCCCTTCTCCAAC		intergenic							790.909	198.21	9.25558	7.75817	373.936	856.99	1141.8	208.243	228.588	157.799	8.67203	9.49464	9.60008	7.74141	7.9103	7.62281
ASMM10P033678	0.00317492	0.165247	8.00017	up	noncoding	AK012749	AK012749	Genbank	2350	chr6	-	117420576	117423617		chr6:117420590-117420687	AATGTATTCAGTGGGTCGTGTTTATGTATTCATATTTATGCATAGGTGTGTGTGCAAAAC		intergenic							13403.5	799.154	12.6685	9.66847	2846.18	7123.11	30241.3	526.114	571.93	1299.42	11.7357	12.4418	13.828	9.07147	9.2345	10.6994
ASMM10P025549	0.013745	0.196423	2.22073	up	noncoding	AK007071	AK007071	Genbank	675	chr3	-	153162727	153182815		chr3:153162741-153162867	GTTCCTTCTCCAGCACCATGTCTGCCTGTGATGATAATGAACTAAACCTGAACTGTAAGC		intergenic							22984.3	6438.95	13.9919	12.8409	12143.8	24124.4	32684.6	7615.47	6657.98	5043.39	13.8619	14.1897	13.9242	12.9697	12.8348	12.7181
ASMM10P038900	0.00544129	0.173867	5.62384	up	noncoding	ENSMUST00000139218	Gm16201	Ensembl	2330	chr7	+	139950439	139978977		chr7:139978884+139978977	GGTAGGTGAAATTGTTTGATCTGGTGTAATAAAAACAAACTGCCATGTAGAATGTGATCT	100503791	natural antisense	NM_001033465	6430531B16Rik	RIKEN cDNA 6430531B16 gene	-	139972302	139978755	49490.8	4624	14.8504	12.3588	21257.8	29986.2	97228.5	5040.65	4479.56	4351.78	14.6932	14.5069	15.3511	12.3576	12.2271	12.4919
ASMM10P038900	0.00544129	0.173867	5.62384	up	noncoding	ENSMUST00000139218	Gm16201	Ensembl	2330	chr7	+	139950439	139978977		chr7:139978884+139978977	GGTAGGTGAAATTGTTTGATCTGGTGTAATAAAAACAAACTGCCATGTAGAATGTGATCT	100503791	natural antisense	NM_007403	Adam8	a disintegrin and metallopeptidase domain 8	-	139978940	139992488	49490.8	4624	14.8504	12.3588	21257.8	29986.2	97228.5	5040.65	4479.56	4351.78	14.6932	14.5069	15.3511	12.3576	12.2271	12.4919
ASMM10P016842	0.000328776	0.135388	13.3207	up	noncoding	ENSMUST00000161131	Spag16	Ensembl	1053	chr1	+	69826987	69873760		chr1:69873622+69873760	GCTGTTGCTCCAACCCTTAGCATTCATTTTTATGAGTAAACTAATGGTTTTGTTTTTGAG	66722	exon sense-overlapping	NM_001271533	Spag16	sperm associated antigen 16	+	69826969	69926250	5305.7	251.772	11.8564	8.12082	2354.24	4811.57	8751.28	222.464	269.832	263.019	11.4448	11.8989	12.2255	7.83172	8.1522	8.37854
ASMM10P016842	0.000328776	0.135388	13.3207	up	noncoding	ENSMUST00000161131	Spag16	Ensembl	1053	chr1	+	69826987	69873760		chr1:69873622+69873760	GCTGTTGCTCCAACCCTTAGCATTCATTTTTATGAGTAAACTAATGGTTTTGTTTTTGAG	66722	exon sense-overlapping	NM_029160	Spag16	sperm associated antigen 16	+	69826969	70725132	5305.7	251.772	11.8564	8.12082	2354.24	4811.57	8751.28	222.464	269.832	263.019	11.4448	11.8989	12.2255	7.83172	8.1522	8.37854
ASMM10P048712	0.0157935	0.200317	2.70697	up	noncoding	ENSMUST00000121380	Gm12297	Ensembl	974	chr11	+	66563606	66564580		chr11:66564396+66564580	GAGCCACACTGAGGACCAAATTGTCTCCTGCATATTTTAATAGTGACTCCCAATCTTTCA	668323	intergenic							36411.9	6994.8	14.4194	12.9827	16702.3	21025.3	71508.2	6968.61	6892.9	7122.88	14.3236	13.9881	14.9464	12.8527	12.8837	13.2118
ASMM10P057567	0.0336482	0.225847	4.99371	up	noncoding	DV650143	mouselincRNA1440	lincRNA	669	chr8	-	27228458	27250616		chr8:27229247-27249147	CTCTGAAACAGGACTTTTCTAGAAATTTTCTAGGAGAAAGGTGTGTGGACTGGGCAGTGC		exon sense-overlapping	NM_013462	Adrb3	adrenergic receptor, beta 3	-	27225775	27229588	430.2	43.1206	7.74822	5.4281	89.8092	181.965	1018.83	31.9539	26.3915	71.0165	6.53701	7.26609	9.44155	5.03207	4.80988	6.44236
ASMM10P041727	0.0302317	0.222475	8.97242	up	noncoding	ENSMUST00000170960	Iqch	Ensembl	3688	chr9	-	63585087	63602485		chr9:63585169-63588329	CTGCTACCGTTACATTGCGAGATTTTCATTTGTTTGTTTTGGTGTGTATGTGTTCTGTTA	78250	exon sense-overlapping	NM_030068	Iqch	IQ motif containing H	-	63421619	63602448	2761.22	163.223	10.5834	7.41793	686.195	1689.22	5908.23	182.07	93.7707	213.828	9.58694	10.4261	11.7372	7.54534	6.63252	8.07592
ASMM10P051904	0.00315897	0.165247	2.15614	up	noncoding	uc007qxu.1	Ptch1	UCSC_knowngene	3676	chr13	-	63508335	63514341		chr13:63508395-63511112	CATGGTGACCTAGTGCGGTTCTCAGATGAAAATGTACAAAACTCTCTAAATATTAATGTT	19206	exon sense-overlapping	NM_008957	Ptch1	patched homolog 1	-	63511532	63565520	22912.4	5991.49	13.8562	12.7478	11003.1	15934.3	41799.8	6378.01	5166.88	6429.57	13.7158	13.5902	14.2626	12.725	12.4591	13.0591
ASMM10P044694	0.00304557	0.165247	2.35982	up	noncoding	ENSMUST00000119259	Gm15207	Ensembl	442	chrX	-	162845824	162846266		chrX:162845839-162846266	CTCAGAGAGTGTAGATAATGTCTTGGAACAGAAAGAACATAAATTGAATGGGAAAGTCTT		intergenic							1553.9	485.764	10.3009	9.0622	1076.27	1481.42	2104.01	536.666	511.628	408.997	10.2651	10.2507	10.3868	9.09798	9.07747	9.01115
ASMM10P027939	0.0478347	0.247669	3.21842	up	noncoding	NR_036572	Rps15a-ps4	RefSeq	697	chr4	-	132219892	132220589		chr4:132219906-132220045	CTTTTCAGCTCCTAAAAAGCCATAGTTTGATTCTCATGCTCTGCCACATTAGTAACTTCC	664903	intergenic							43.2323	12.7864	5.27257	3.58622	53.315	37.0943	39.2877	19.6634	13.6957	5	5.7645	4.98198	5.07124	4.29114	3.8258	2.64173
ASMM10P000703	0.0293632	0.221239	2.23657	up	noncoding	ENSMUST00000110811	Ahr	Ensembl	1155	chr12	-	35504859	35534623		chr12:35512899-35526680	TTCTTTGATGGCGCTGAATGGCTTTGTGCTGGTTGTCACAGCAGATGCCTTGGTCTTCTA	11622	exon sense-overlapping	NM_013464	Ahr	aryl-hydrocarbon receptor	-	35497978	35534989	99.8166	37.741	6.44221	5.28092	90.6729	86.3938	122.383	53.9798	27.7331	31.51	6.55173	6.18823	6.58667	5.79223	4.88235	5.16819
ASMM10P009854	0.0162528	0.201473	2.66555	up	noncoding	NR_027509	Suv39h2	RefSeq	4136	chr2	-	3455814	3474986		chr2:3464877-3474702	TTATTCAAGGGGTGTGGAATATTATCTTGTAAAATGGAAAGGATGGCCAGATTCTACAAA	64707	exon sense-overlapping	NM_022724	Suv39h2	suppressor of variegation 3-9 homolog 2 (Drosophila)	-	3455814	3474986	115.62	34.0588	6.60721	5.19277	78.9523	109.239	158.669	38.0258	30.3743	33.7764	6.34591	6.5288	6.9469	5.287	5.0086	5.28272
ASMM10P009854	0.0162528	0.201473	2.66555	up	noncoding	NR_027509	Suv39h2	RefSeq	4136	chr2	-	3455814	3474986		chr2:3464877-3474702	TTATTCAAGGGGTGTGGAATATTATCTTGTAAAATGGAAAGGATGGCCAGATTCTACAAA	64707	natural antisense	NM_001110214	Dclre1c	DNA cross-link repair 1C, PSO2 homolog (S. cerevisiae)	+	3424130	3461116	115.62	34.0588	6.60721	5.19277	78.9523	109.239	158.669	38.0258	30.3743	33.7764	6.34591	6.5288	6.9469	5.287	5.0086	5.28272
ASMM10P009854	0.0162528	0.201473	2.66555	up	noncoding	NR_027509	Suv39h2	RefSeq	4136	chr2	-	3455814	3474986		chr2:3464877-3474702	TTATTCAAGGGGTGTGGAATATTATCTTGTAAAATGGAAAGGATGGCCAGATTCTACAAA	64707	natural antisense	NM_175683	Dclre1c	DNA cross-link repair 1C, PSO2 homolog (S. cerevisiae)	+	3424130	3461116	115.62	34.0588	6.60721	5.19277	78.9523	109.239	158.669	38.0258	30.3743	33.7764	6.34591	6.5288	6.9469	5.287	5.0086	5.28272
ASMM10P003925	0.03301	0.224565	2.32627	up	noncoding	ENSMUST00000180523	Gm26906	Ensembl	1228	chr12	-	109568627	109571723		chr12:109569380-109571297	GGAACTGGAGGACTGGGGATGGAATCCAACATCATGGAAAGAGCCTCGTGGGAAATGTGA		intergenic							77.5228	19.9782	5.39424	4.17622	22.3395	29.8036	180.425	10.8585	11.7977	37.2783	4.38726	4.68143	7.11402	3.44925	3.6328	5.44661
ASMM10P026615	0.00334659	0.165247	8.32227	up	noncoding	ENSMUST00000169533	Mcoln2	Ensembl	855	chr3	+	146149978	146172445		chr3:146172385+146172445	CCGCTGTTGTGACCATACCTGCTTTACTGTTTATAAAATACACAGTTTTTCAAAGGTGAA	68279	exon sense-overlapping	NM_001005846	Mcoln2	mucolipin 2	+	146150173	146195512	9246.33	746.343	12.7179	9.66096	5198.67	8481.74	14058.6	849.645	841.315	548.07	12.6186	12.6825	12.8527	9.75923	9.78175	9.4419
ASMM10P026615	0.00334659	0.165247	8.32227	up	noncoding	ENSMUST00000169533	Mcoln2	Ensembl	855	chr3	+	146149978	146172445		chr3:146172385+146172445	CCGCTGTTGTGACCATACCTGCTTTACTGTTTATAAAATACACAGTTTTTCAAAGGTGAA	68279	exon sense-overlapping	NM_026656	Mcoln2	mucolipin 2	+	146149832	146195511	9246.33	746.343	12.7179	9.66096	5198.67	8481.74	14058.6	849.645	841.315	548.07	12.6186	12.6825	12.8527	9.75923	9.78175	9.4419
ASMM10P021515	0.0171665	0.204898	2.19923	up	noncoding	AK042594	AK042594	Genbank	1945	chr2	-	129197251	129199194		chr2:129197283-129198666	GGTCATAAAACATTGAATAAAAGGACTGGTTTGTTAAAAGGTTGTTAGTGTCCTGCCAAT		natural antisense	NM_001159593	Slc20a1	solute carrier family 20, member 1	+	129198772	129205104	3183.55	1067.89	11.3279	10.1909	2244.08	3910.5	3396.09	1258.62	1099.65	845.41	11.3632	11.6046	11.0157	10.3403	10.1686	10.0637
ASMM10P021515	0.0171665	0.204898	2.19923	up	noncoding	AK042594	AK042594	Genbank	1945	chr2	-	129197251	129199194		chr2:129197283-129198666	GGTCATAAAACATTGAATAAAAGGACTGGTTTGTTAAAAGGTTGTTAGTGTCCTGCCAAT		natural antisense	NM_015747	Slc20a1	solute carrier family 20, member 1	+	129198772	129211612	3183.55	1067.89	11.3279	10.1909	2244.08	3910.5	3396.09	1258.62	1099.65	845.41	11.3632	11.6046	11.0157	10.3403	10.1686	10.0637
ASMM10P043437	0.0288918	0.221239	3.22668	up	noncoding	NR_040384	4930520O04Rik	RefSeq	1094	chr9	+	114368861	114377238	ENSMUST00000124664, NR_040383	chr9:114376968+114377229	ACATGCAGAACGAGTAAAACTCACTACACTTCTCAAAAATGGCAGTGTGGGGACCTTTGA	75116	intronic antisense	NM_019922	Crtap	cartilage associated protein	-	114375130	114390712	117.923	30.7484	6.70259	5.01254	120.141	104.735	128.894	27.5275	37.3968	27.321	6.9752	6.47094	6.66164	4.80622	5.3148	4.91661
ASMM10P034600	0.0354682	0.228811	2.41626	up	noncoding	ENSMUST00000164176	Gm17147	Ensembl	432	chr6	+	65128570	65129002		chr6:65128750+65129002	AGTTTGTGGGTTCCCTTAGCCTGCTGAACATCCATATCTTCTCTACGGAACATGTACACA	102632836	intronic antisense	NM_019455	Hpgds	hematopoietic prostaglandin D synthase	-	65117292	65144730	528.271	182.578	8.81031	7.53754	505.906	403.393	675.513	291.011	141.734	114.989	9.12952	8.40307	8.89835	8.22374	7.23136	7.15751
ASMM10P023365	0.0105114	0.187045	2.88583	up	noncoding	ENSMUST00000117822	Gm13806	Ensembl	325	chr2	+	98601029	98601354		chr2:98601286+98601354	TAGTGACAGAAATTCCTAAAGAGAAGGATCCTGGAACGGGTGCAATTGGTGTAATGGGAG	100042886	intergenic							6558.63	1627.96	12.35	10.821	5060.87	6946.85	7668.16	1676.72	1850.42	1356.74	12.5854	12.403	12.0617	10.7563	10.9383	10.7685
ASMM10P001671	0.0357457	0.229255	2.1023	up	noncoding	ENSMUST00000132360	Msantd3	Ensembl	1119	chr4	+	48559946	48561918		chr4:48559989+48560843	GAGTGTTGAGAGTCCTTTGCTGTTTCAAATCGAGAACTGTGCGAGGATGAGAAAGAGTTC	66665	exon sense-overlapping	NM_001145924	Msantd3	Myb/SANT-like DNA-binding domain containing 3	+	48540080	48561920	726.283	271.013	9.25983	8.18786	633.299	597.164	948.386	343.108	282.021	187.911	9.45939	8.96799	9.3521	8.45563	8.21784	7.89012
ASMM10P028452	0.0160675	0.200948	4.03588	up	noncoding	ENSMUST00000127180	Gm11795	Ensembl	396	chr4	+	7759669	7763930		chr4:7763863+7763930	CAAGAGCATGCTCAGTATAAGGCAGTGTGTACCAAGCATTGATGGCGATTAAAGATAGCG		intergenic							52.0208	11.4981	5.50784	3.49495	46.2114	44.4534	65.3977	8.16487	12.5232	13.8063	5.54729	5.23611	5.74011	3.11583	3.69463	3.6744
ASMM10P002766	0.0021064	0.163524	2.42857	up	noncoding	ENSMUST00000150283	Pter	Ensembl	374	chr2	+	12924061	12980529		chr2:12924203+12980292	GGTAGGAAAGCTTACAGATGTCCTTATTAATGAAATTCTCCATGGAGCTGATGGCACCAG	19212	exon sense-overlapping	NM_008961	Pter	phosphotriesterase related	+	12924040	13003453	652.035	207.882	9.11048	7.83038	496.151	663.712	796.242	227.708	228.242	167.696	9.09925	9.11751	9.11469	7.86521	7.90815	7.71777
ASMM10P001427	0.00788721	0.185409	3.35048	up	noncoding	ENSMUST00000128230	Tsr1	Ensembl	2336	chr11	+	74898113	74908494		chr11:74899237+74899508	TCCACATCAGGGGATCTGCATACTCTGTTAGACATGGCTAAAGTCGCTGATACCATTCTG	104662	exon sense-overlapping	NM_177325	Tsr1	TSR1 20S rRNA accumulation	+	74898079	74909340	265.748	65.5695	7.85841	6.11404	247.791	294.366	255.087	90.7874	56.1131	49.8078	8.05296	7.94888	7.57337	6.53957	5.90779	5.89474
ASMM10P001427	0.00788721	0.185409	3.35048	up	noncoding	ENSMUST00000128230	Tsr1	Ensembl	2336	chr11	+	74898113	74908494		chr11:74899237+74899508	TCCACATCAGGGGATCTGCATACTCTGTTAGACATGGCTAAAGTCGCTGATACCATTCTG	104662	natural antisense	NM_013761	Srr	serine racemase	-	74906358	74925798	265.748	65.5695	7.85841	6.11404	247.791	294.366	255.087	90.7874	56.1131	49.8078	8.05296	7.94888	7.57337	6.53957	5.90779	5.89474
ASMM10P010128	0.0290215	0.221239	2.59376	up	noncoding	NR_045896	Gm13546	RefSeq	683	chr2	+	58163973	58177063		chr2:58164022+58176427	AGACATGCAGGGGTTGATGTTTGGACATGGCTGTGAATACAAAAGACACAAGGGATTCTG	100042926	intergenic							84.7072	27.8442	6.10804	4.73299	67.2219	53.5825	133.317	29.9693	11.9765	41.5866	6.11557	5.49851	6.71003	4.93582	3.64705	5.6161
ASMM10P002232	0.03288	0.224384	2.42747	up	noncoding	ENSMUST00000141630	Tyms	Ensembl	3884	chr5	-	30058201	30073581		chr5:30069906-30071633	GTTTATCAAGGTCCTAGATGGCACTTGTTGCACAGATATCCGTGCAGGCAAAAGAAAAAA	22171	exon sense-overlapping	NM_021288	Tyms	thymidylate synthase	-	30058199	30073625	414.17	128.786	8.41134	7.13188	263.63	408.668	570.212	154.936	128.073	103.349	8.15123	8.42297	8.65982	7.31219	7.07929	7.00418
ASMM10P022344	0.00544431	0.173867	2.07036	up	noncoding	ENSMUST00000121188	Gm13365	Ensembl	967	chr2	+	15396749	15397716		chr2:15397600+15397716	TGTATCCAGGGACAAAATGGAATCTTGGATGTTGTGAAGTGACACTGACTCCTGATGAAG	667329	intergenic							204887	66218.9	17.242	16.1922	135788	175744	303128	72093.8	55831.7	70731.4	17.2937	17.065	17.3674	16.2311	15.8872	16.4581
ASMM10P011168	0.0143326	0.197005	3.42563	up	noncoding	ENSMUST00000180591	Gm26801	Ensembl	1219	chr1	-	177429046	177443270		chr1:177429060-177430211	AGTCATGAGCTCTTCCGTTTCCACAACGGAGATTTTCATAGAATTCCACCCTACTTTTGT		intergenic							264.692	63.407	7.8352	6.05883	224.582	248.118	321.375	85.9547	60.3324	43.934	7.91143	7.70856	7.88561	6.46261	6.00963	5.70425
ASMM10P039599	0.000866696	0.146409	6.70449	up	noncoding	AK015406	AK015406	Genbank	1759	chr8	-	84663270	84665026		chr8:84663292-84665026	ACCTGGAAAACTGTATCTTCTATGGAGTGGAGGTGAGAGATCAGAGACATTGAATAAAAA		intergenic							50.5075	5.83956	5.46609	2.72096	40.1459	56.0519	55.3247	5	5	7.51869	5.32609	5.56001	5.51217	2.6472	2.65398	2.86171
ASMM10P002688	0.0415996	0.236854	5.09361	up	noncoding	ENSMUST00000148901	Synrg	Ensembl	734	chr11	+	83981451	83989811		chr11:83986841+83987912	AGTGTCTTGTGATGTGTGGGCGTGTTTCCCTCTCAGGACCCTGCTCAGTCCAGAATGCCT	217030	exon sense-overlapping	NM_194341	Synrg	synergin, gamma	+	83964430	84044576	91237.5	7931.22	15.4684	13.1197	17629.1	70978.3	185105	7697.05	5763.01	10333.6	14.4106	15.7369	16.2576	12.9887	12.6254	13.7449
ASMM10P038245	0.0414774	0.236709	5.65734	up	noncoding	uc007eok.1	AK041716	UCSC_knowngene	597	chr10	+	21186943	21188617		chr10:21188470+21188617	GAGTTGGATCTTGTCGGTGTGTGCTAAGATCTTCATGAGAAACTATTGCTAACTTACTTT		intergenic							1012.05	73.738	8.66988	6.16976	144.891	331.262	2559.99	31.8379	76.9278	112.448	7.25761	8.11214	10.6399	5.02715	6.35721	7.12491
ASMM10P003066	0.00142312	0.161448	13.6203	up	noncoding	ENSMUST00000155850	Hhip	Ensembl	909	chr8	-	79966114	79990349		chr8:79966379-79972397	ACCAGGGCAGCCCCCCATGTATTCATTAACGCAATATAAATGCTGAAGTGCCTCGCATGA	15245	exon sense-overlapping	NM_020259	Hhip	Hedgehog-interacting protein	-	79965850	80058008	572.355	33.1459	8.9287	5.16101	426.134	646.559	644.372	33.665	31.4506	34.322	8.87076	9.08318	8.83216	5.10918	5.06604	5.30781
ASMM10P057402	0.00642545	0.179242	2.61576	up	noncoding	uc012hac.1	Mapkapk3	UCSC_knowngene	220	chr9	-	107261877	107263764		chr9:107261908-107263624	TCATGGAATGAGGCTGCAGAGATAATGCGGGACATTGGCACTGCCATCCAGTTCTTGCAC	102626	exon sense-overlapping	NM_178907	Mapkapk3	mitogen-activated protein kinase-activated protein kinase 3	-	107254926	107289877	1495.89	445.847	10.3134	8.92617	1422.35	1387.86	1677.47	528.913	455.195	353.434	10.689	10.1614	10.0898	9.07922	8.90286	8.79643
ASMM10P032119	0.00377773	0.165247	3.85166	up	noncoding	AK054249	AK054249	Genbank	1249	chr5	+	105486227	105487475		chr5:105487415+105487475	AGGCATTATGAAACCACCTCTTTTTAGACATAGCTGTCAAATAATCCATTAACTGCATCT		intergenic							21426.4	3567.11	13.933	11.9875	13887.6	19443.5	30948.2	3771.52	3565.38	3364.45	14.0715	13.8766	13.8509	11.9379	11.8964	12.1283
ASMM10P035144	0.0478061	0.247669	3.54116	up	noncoding	uc009dyx.2	DQ540358	UCSC_knowngene	66	chr6	+	127799274	127799340		chr6:127799280+127799340	AAGGTGTGCTTAGCAAAGTCTAGACATTGCCTTAGCCCAGGAGTCAAAACAATTCAGGTC		intergenic							330.294	72.862	8.14879	6.32457	411.221	345.405	234.255	80.6067	68.1257	69.8538	8.8152	8.17291	7.45825	6.37007	6.18516	6.41847
ASMM10P019911	0.0310851	0.223171	4.57637	up	noncoding	ENSMUST00000152786	Entpd7	Ensembl	1976	chr19	+	43689808	43692794		chr19:43692158+43692794	GCTGTGTGGGTGGGTGATCACCACATTTACGTTTTGTCTGTTAATTATGTTTAGACCCCC	93685	exon sense-overlapping	NM_053103	Entpd7	ectonucleoside triphosphate diphosphohydrolase 7	+	43689688	43733853	3721.5	362.252	10.7912	8.59697	682.191	1901.92	8580.39	246.017	356.03	484.71	9.57785	10.5917	12.2039	7.97636	8.55652	9.25804
ASMM10P045005	0.00583987	0.174939	2.36059	up	noncoding	ENSMUST00000118122	Gm16383	Ensembl	232	chrX	+	40001216	40001887		chrX:40001340+40001400	ATCAAATGGGGTTATGCTGGTGCTAAGTATGTCATGGAGTCTATTGGTGTCTTTAACACT		intergenic							32734.5	7453.76	14.3027	13.0636	15203.5	20066.9	62933.2	8302.46	6173.67	7885.15	14.204	13.9316	14.7725	13.1123	12.7229	13.3555
ASMM10P015941	0.0210474	0.20926	2.03564	up	noncoding	ENSMUST00000174788	Rps28	Ensembl	812	chr17	-	33823585	33824484		chr17:33823793-33824298	AGCTTAGGCTACAAAATGATCCAGTACCGAAAAAACCTGGGCCACTGTTGATAGTGTGCT	54127	exon sense-overlapping	NM_016844	Rps28	ribosomal protein S28	-	33823036	33824498	226.004	88.0828	7.60371	6.57823	171.138	250.38	256.495	107.242	84.5007	72.5053	7.50695	7.72181	7.58236	6.77408	6.48413	6.47647
ASMM10P002190	0.000587923	0.135388	4.07274	up	noncoding	ENSMUST00000140912	Crem	Ensembl	1458	chr18	-	3266962	3337513		chr18:3273529-3337379	TTCGCGGCGGCTGCCACAGGTGACATGCCAACTTACCAGATCCGAGCTCCTACTACTGCT	12916	exon sense-overlapping	NM_001110850	Crem	cAMP responsive element modulator	-	3266353	3327591	527.034	97.7156	8.74775	6.72175	449.798	352.607	778.697	120.565	71.8844	100.697	8.95262	8.20815	9.08249	6.9395	6.2601	6.96565
ASMM10P002190	0.000587923	0.135388	4.07274	up	noncoding	ENSMUST00000140912	Crem	Ensembl	1458	chr18	-	3266962	3337513		chr18:3273529-3337379	TTCGCGGCGGCTGCCACAGGTGACATGCCAACTTACCAGATCCGAGCTCCTACTACTGCT	12916	exon sense-overlapping	NM_001110851	Crem	cAMP responsive element modulator	-	3294165	3337589	527.034	97.7156	8.74775	6.72175	449.798	352.607	778.697	120.565	71.8844	100.697	8.95262	8.20815	9.08249	6.9395	6.2601	6.96565
ASMM10P002190	0.000587923	0.135388	4.07274	up	noncoding	ENSMUST00000140912	Crem	Ensembl	1458	chr18	-	3266962	3337513		chr18:3273529-3337379	TTCGCGGCGGCTGCCACAGGTGACATGCCAACTTACCAGATCCGAGCTCCTACTACTGCT	12916	exon sense-overlapping	NM_001110852	Crem	cAMP responsive element modulator	-	3294165	3337589	527.034	97.7156	8.74775	6.72175	449.798	352.607	778.697	120.565	71.8844	100.697	8.95262	8.20815	9.08249	6.9395	6.2601	6.96565
ASMM10P002190	0.000587923	0.135388	4.07274	up	noncoding	ENSMUST00000140912	Crem	Ensembl	1458	chr18	-	3266962	3337513		chr18:3273529-3337379	TTCGCGGCGGCTGCCACAGGTGACATGCCAACTTACCAGATCCGAGCTCCTACTACTGCT	12916	exon sense-overlapping	NM_001110853	Crem	cAMP responsive element modulator	-	3266353	3299556	527.034	97.7156	8.74775	6.72175	449.798	352.607	778.697	120.565	71.8844	100.697	8.95262	8.20815	9.08249	6.9395	6.2601	6.96565
ASMM10P002190	0.000587923	0.135388	4.07274	up	noncoding	ENSMUST00000140912	Crem	Ensembl	1458	chr18	-	3266962	3337513		chr18:3273529-3337379	TTCGCGGCGGCTGCCACAGGTGACATGCCAACTTACCAGATCCGAGCTCCTACTACTGCT	12916	exon sense-overlapping	NM_001110854	Crem	cAMP responsive element modulator	-	3266353	3281747	527.034	97.7156	8.74775	6.72175	449.798	352.607	778.697	120.565	71.8844	100.697	8.95262	8.20815	9.08249	6.9395	6.2601	6.96565
ASMM10P002190	0.000587923	0.135388	4.07274	up	noncoding	ENSMUST00000140912	Crem	Ensembl	1458	chr18	-	3266962	3337513		chr18:3273529-3337379	TTCGCGGCGGCTGCCACAGGTGACATGCCAACTTACCAGATCCGAGCTCCTACTACTGCT	12916	exon sense-overlapping	NM_001110855	Crem	cAMP responsive element modulator	-	3266353	3281747	527.034	97.7156	8.74775	6.72175	449.798	352.607	778.697	120.565	71.8844	100.697	8.95262	8.20815	9.08249	6.9395	6.2601	6.96565
ASMM10P002190	0.000587923	0.135388	4.07274	up	noncoding	ENSMUST00000140912	Crem	Ensembl	1458	chr18	-	3266962	3337513		chr18:3273529-3337379	TTCGCGGCGGCTGCCACAGGTGACATGCCAACTTACCAGATCCGAGCTCCTACTACTGCT	12916	exon sense-overlapping	NM_001110856	Crem	cAMP responsive element modulator	-	3266353	3327591	527.034	97.7156	8.74775	6.72175	449.798	352.607	778.697	120.565	71.8844	100.697	8.95262	8.20815	9.08249	6.9395	6.2601	6.96565
ASMM10P002190	0.000587923	0.135388	4.07274	up	noncoding	ENSMUST00000140912	Crem	Ensembl	1458	chr18	-	3266962	3337513		chr18:3273529-3337379	TTCGCGGCGGCTGCCACAGGTGACATGCCAACTTACCAGATCCGAGCTCCTACTACTGCT	12916	exon sense-overlapping	NM_001110857	Crem	cAMP responsive element modulator	-	3266353	3327591	527.034	97.7156	8.74775	6.72175	449.798	352.607	778.697	120.565	71.8844	100.697	8.95262	8.20815	9.08249	6.9395	6.2601	6.96565
ASMM10P002190	0.000587923	0.135388	4.07274	up	noncoding	ENSMUST00000140912	Crem	Ensembl	1458	chr18	-	3266962	3337513		chr18:3273529-3337379	TTCGCGGCGGCTGCCACAGGTGACATGCCAACTTACCAGATCCGAGCTCCTACTACTGCT	12916	exon sense-overlapping	NM_001110858	Crem	cAMP responsive element modulator	-	3266353	3327591	527.034	97.7156	8.74775	6.72175	449.798	352.607	778.697	120.565	71.8844	100.697	8.95262	8.20815	9.08249	6.9395	6.2601	6.96565
ASMM10P002190	0.000587923	0.135388	4.07274	up	noncoding	ENSMUST00000140912	Crem	Ensembl	1458	chr18	-	3266962	3337513		chr18:3273529-3337379	TTCGCGGCGGCTGCCACAGGTGACATGCCAACTTACCAGATCCGAGCTCCTACTACTGCT	12916	exon sense-overlapping	NM_001110859	Crem	cAMP responsive element modulator	-	3266353	3327591	527.034	97.7156	8.74775	6.72175	449.798	352.607	778.697	120.565	71.8844	100.697	8.95262	8.20815	9.08249	6.9395	6.2601	6.96565
ASMM10P002190	0.000587923	0.135388	4.07274	up	noncoding	ENSMUST00000140912	Crem	Ensembl	1458	chr18	-	3266962	3337513		chr18:3273529-3337379	TTCGCGGCGGCTGCCACAGGTGACATGCCAACTTACCAGATCCGAGCTCCTACTACTGCT	12916	exon sense-overlapping	NM_001271503	Crem	cAMP responsive element modulator	-	3266353	3327591	527.034	97.7156	8.74775	6.72175	449.798	352.607	778.697	120.565	71.8844	100.697	8.95262	8.20815	9.08249	6.9395	6.2601	6.96565
ASMM10P002190	0.000587923	0.135388	4.07274	up	noncoding	ENSMUST00000140912	Crem	Ensembl	1458	chr18	-	3266962	3337513		chr18:3273529-3337379	TTCGCGGCGGCTGCCACAGGTGACATGCCAACTTACCAGATCCGAGCTCCTACTACTGCT	12916	exon sense-overlapping	NM_001271504	Crem	cAMP responsive element modulator	-	3266353	3327591	527.034	97.7156	8.74775	6.72175	449.798	352.607	778.697	120.565	71.8844	100.697	8.95262	8.20815	9.08249	6.9395	6.2601	6.96565
ASMM10P002190	0.000587923	0.135388	4.07274	up	noncoding	ENSMUST00000140912	Crem	Ensembl	1458	chr18	-	3266962	3337513		chr18:3273529-3337379	TTCGCGGCGGCTGCCACAGGTGACATGCCAACTTACCAGATCCGAGCTCCTACTACTGCT	12916	exon sense-overlapping	NM_001271505	Crem	cAMP responsive element modulator	-	3266353	3327591	527.034	97.7156	8.74775	6.72175	449.798	352.607	778.697	120.565	71.8844	100.697	8.95262	8.20815	9.08249	6.9395	6.2601	6.96565
ASMM10P002190	0.000587923	0.135388	4.07274	up	noncoding	ENSMUST00000140912	Crem	Ensembl	1458	chr18	-	3266962	3337513		chr18:3273529-3337379	TTCGCGGCGGCTGCCACAGGTGACATGCCAACTTACCAGATCCGAGCTCCTACTACTGCT	12916	exon sense-overlapping	NM_001271506	Crem	cAMP responsive element modulator	-	3266353	3327591	527.034	97.7156	8.74775	6.72175	449.798	352.607	778.697	120.565	71.8844	100.697	8.95262	8.20815	9.08249	6.9395	6.2601	6.96565
ASMM10P002190	0.000587923	0.135388	4.07274	up	noncoding	ENSMUST00000140912	Crem	Ensembl	1458	chr18	-	3266962	3337513		chr18:3273529-3337379	TTCGCGGCGGCTGCCACAGGTGACATGCCAACTTACCAGATCCGAGCTCCTACTACTGCT	12916	exon sense-overlapping	NM_013498	Crem	cAMP responsive element modulator	-	3266353	3327591	527.034	97.7156	8.74775	6.72175	449.798	352.607	778.697	120.565	71.8844	100.697	8.95262	8.20815	9.08249	6.9395	6.2601	6.96565
ASMM10P025040	0.0204702	0.208782	3.10323	up	noncoding	ENSMUST00000136143	Psmb4	Ensembl	651	chr3	-	94884916	94886745		chr3:94886661-94886745	GCGCGGGCGCCAGCAATCGGGGCTCCGGCCTCGCGCTCAGGGACCCTTTTCACGATTCAG	19172	exon sense-overlapping	NM_008945	Psmb4	proteasome (prosome, macropain) subunit, beta type 4	-	94884323	94886958	295.31	69.1721	7.88726	6.25349	220.685	194.535	470.709	64.0582	69.3658	74.0922	7.8894	7.36859	8.40379	6.04242	6.20884	6.5092
ASMM10P022421	0.00276804	0.164733	36.8793	up	noncoding	ENSMUST00000143423	Il1rn	Ensembl	636	chr2	+	24345347	24346354		chr2:24346274+24346354	TTGGGAGATGCCATCAACCTTATAGTAAAAATGGCAGGCCTCGATTTTGATTTTAAAATG	16181	exon sense-overlapping	NM_001039701	Il1rn	interleukin 1 receptor antagonist	+	24345370	24351491	2362.09	47.3407	10.8955	5.69079	2278.43	1638.42	3169.41	50.686	46.8246	44.5115	11.3883	10.3877	10.9106	5.69836	5.64769	5.72631
ASMM10P022421	0.00276804	0.164733	36.8793	up	noncoding	ENSMUST00000143423	Il1rn	Ensembl	636	chr2	+	24345347	24346354		chr2:24346274+24346354	TTGGGAGATGCCATCAACCTTATAGTAAAAATGGCAGGCCTCGATTTTGATTTTAAAATG	16181	exon sense-overlapping	NM_001159562	Il1rn	interleukin 1 receptor antagonist	+	24345290	24351491	2362.09	47.3407	10.8955	5.69079	2278.43	1638.42	3169.41	50.686	46.8246	44.5115	11.3883	10.3877	10.9106	5.69836	5.64769	5.72631
ASMM10P022421	0.00276804	0.164733	36.8793	up	noncoding	ENSMUST00000143423	Il1rn	Ensembl	636	chr2	+	24345347	24346354		chr2:24346274+24346354	TTGGGAGATGCCATCAACCTTATAGTAAAAATGGCAGGCCTCGATTTTGATTTTAAAATG	16181	exon sense-overlapping	NM_031167	Il1rn	interleukin 1 receptor antagonist	+	24336859	24351491	2362.09	47.3407	10.8955	5.69079	2278.43	1638.42	3169.41	50.686	46.8246	44.5115	11.3883	10.3877	10.9106	5.69836	5.64769	5.72631
ASMM10P038338	0.00257741	0.164733	2.75021	up	noncoding	ENSMUST00000071770	Gm5899	Ensembl	252	chr7	+	94197209	94197461		chr7:94197401+94197461	GATGCGAATAATCCTGCAGAAAATGGAGATGGCAAAACAGACCAGGCACAGAAAGCATAA	545982	intergenic							66553.5	14071.6	15.4394	13.9798	32133.3	60289.2	107238	15282.7	14878.4	12053.8	15.3052	15.5164	15.4965	13.9932	13.9972	13.949
ASMM10P057188	0.00498511	0.170804	2.56108	up	noncoding	uc011zpf.1	Dis3	UCSC_knowngene	3637	chr14	-	99076633	99099770		chr14:99084114-99086046	TAAGATCCAACGTTGACAGGCTTCTCTTACGTACGCGGAAGCACAGATGAGAATTGATTC	72662	exon sense-overlapping	NM_028315	Dis3	DIS3 mitotic control homolog (S. cerevisiae)	-	99076633	99099770	757.432	229.947	9.34549	7.98874	645.809	776.483	850.003	243.886	241.859	204.095	9.49022	9.34291	9.20336	7.96413	7.99189	8.0102
ASMM10P057188	0.00498511	0.170804	2.56108	up	noncoding	uc011zpf.1	Dis3	UCSC_knowngene	3637	chr14	-	99076633	99099770		chr14:99084114-99086046	TAAGATCCAACGTTGACAGGCTTCTCTTACGTACGCGGAAGCACAGATGAGAATTGATTC	72662	natural antisense	NM_029320	Pibf1	progesterone immunomodulatory binding factor 1	+	99099432	99254493	757.432	229.947	9.34549	7.98874	645.809	776.483	850.003	243.886	241.859	204.095	9.49022	9.34291	9.20336	7.96413	7.99189	8.0102
ASMM10P057188	0.00498511	0.170804	2.56108	up	noncoding	uc011zpf.1	Dis3	UCSC_knowngene	3637	chr14	-	99076633	99099770		chr14:99084114-99086046	TAAGATCCAACGTTGACAGGCTTCTCTTACGTACGCGGAAGCACAGATGAGAATTGATTC	72662	natural antisense	NM_029454	Pibf1	progesterone immunomodulatory binding factor 1	+	99099432	99180439	757.432	229.947	9.34549	7.98874	645.809	776.483	850.003	243.886	241.859	204.095	9.49022	9.34291	9.20336	7.96413	7.99189	8.0102
ASMM10P046455	0.00451991	0.169454	3.33418	up	noncoding	ENSMUST00000122413	Gm3810	Ensembl	476	chr11	-	27507624	27508100		chr11:27507727-27508100	GTGATGAAACGCAGACCACAGATAAGAAAGATGGCTTGCTAGTATTCTCCCTGGTTGGAA	100042377	intergenic							186.362	46.8731	7.33704	5.59971	252.072	151.562	155.452	67.1495	39.7285	33.7413	8.08271	7.00766	6.92075	6.11195	5.40551	5.28166
ASMM10P042289	0.0273738	0.21863	2.80943	up	noncoding	AK156369	AK156369	Genbank	1351	chr9	-	118625543	118626876		chr9:118625583-118626269	TGTGTATGTATACACGCATGTGCCCCCATGTGTGTGCATTCATGTGTATATGTGAGCAGA		natural antisense	NM_133721	Itga9	integrin alpha 9	+	118606708	118901003	1141.06	245.866	9.57054	8.08027	440.278	776.749	2206.14	222.385	228.618	286.596	8.91682	9.3432	10.4516	7.83098	7.91046	8.49935
ASMM10P012629	0.0497618	0.250487	3.51687	up	noncoding	AF425381	AF425381	Genbank	479	chr15	-	61985713	61986143		chr15:61986007-61986141	AAAGTGTCAAAAGCACAGGAATGGAAGAAAGACTGTCCTAACCGGCCGCTACATTCAAGA		natural antisense	NM_001177352	Myc	myelocytomatosis oncogene	+	61985340	61990361	42.5417	9.89278	5.12898	3.31469	32.6801	28.5621	66.3828	6.76096	11.6683	11.2491	5.00661	4.61961	5.76073	2.95643	3.6225	3.36514
ASMM10P019125	0.0114775	0.190025	2.13663	up	noncoding	ENSMUST00000181726	A930007I19Rik	Ensembl	2099	chr19	-	29486354	29521994		chr19:29486478-29486933	CGATATTGCGGGAAACACAAGTTGTATGTATAAAATTTTGCCAAAACCCCAGTGAAATTC	77779	bidirectional	NM_001081319	C030046E11Rik	RIKEN cDNA C030046E11 gene	+	29522281	29605921	936.17	326.267	9.5967	8.50136	721.582	774.406	1312.52	330.82	335.683	312.298	9.66474	9.33824	9.78711	8.41016	8.47423	8.61968
ASMM10P046522	0.00707575	0.182594	2.02363	up	noncoding	ENSMUST00000141881	Npm1	Ensembl	822	chr11	-	33152510	33154465		chr11:33154362-33154465	AAGGAACTGGGCATTAAGCAATAAAAAACCATGGTCTTTCTGGGTTTGGGCCCAGAGTTG	18148	exon sense-overlapping	NM_001252260	Npm1	nucleophosmin 1	-	33152497	33163206	161.137	63.1666	7.13563	6.11869	130.54	170.254	182.618	68.7036	59.0882	61.7079	7.10445	7.17099	7.13147	6.14622	5.98468	6.22518
ASMM10P046522	0.00707575	0.182594	2.02363	up	noncoding	ENSMUST00000141881	Npm1	Ensembl	822	chr11	-	33152510	33154465		chr11:33154362-33154465	AAGGAACTGGGCATTAAGCAATAAAAAACCATGGTCTTTCTGGGTTTGGGCCCAGAGTTG	18148	exon sense-overlapping	NM_008722	Npm1	nucleophosmin 1	-	33152497	33163206	161.137	63.1666	7.13563	6.11869	130.54	170.254	182.618	68.7036	59.0882	61.7079	7.10445	7.17099	7.13147	6.14622	5.98468	6.22518
ASMM10P017757	0.0260242	0.216469	7.40821	up	noncoding	AK148742	AK148742	Genbank	1200	chr18	-	36933951	36935149		chr18:36934072-36934552	ATCTGTGTGTGCGTCACTCACTCACTCACTATCTAATTCTGTGTGTGTGCATCACTCACT		intronic antisense	NM_054072	Pcdha1	protocadherin alpha 1	+	36930284	37187657	35267.9	1928.1	13.9133	11.0242	5253.5	21386.6	79163.7	1608.78	1431.13	2744.38	12.6312	14.0185	15.0902	10.6874	10.5682	11.817
ASMM10P002761	0.00790185	0.185409	2.49986	up	noncoding	ENSMUST00000150188	Grwd1	Ensembl	1764	chr7	-	45825229	45830776		chr7:45830099-45830594	TCGTGCGCAAACTGACTGATGATGCTTCGGATGCACAATCTCCATGGCACCAGGCCGTCA	101612	exon sense-overlapping	NM_153419	Grwd1	glutamate-rich WD repeat containing 1	-	45825222	45830789	363.672	122.501	8.31468	6.99283	394.744	361.011	335.262	161.399	134.588	71.5157	8.75299	8.24733	7.94372	7.36929	7.15401	6.45519
ASMM10P016195	0.00432486	0.16871	4.05808	up	noncoding	ENSMUST00000128274	Gm11587	Ensembl	502	chr1	+	61306635	61307746		chr1:61307643+61307746	CTCCCATACAGGGAAAGATTTTGAATCAAGAAGAAAAACTAGGGGAAGGGTATAGGAAAC	102638129	intergenic							97.6005	14.1688	5.52875	3.50795	23.2631	28.8137	240.725	5	5	32.5063	4.46152	4.63189	7.49285	2.6472	2.65398	5.22268
ASMM10P024500	0.00141526	0.161448	2.14618	up	noncoding	uc008opz.1	AK216443	UCSC_knowngene	90	chr3	-	11014794	11014884	ENSMUST00000122169, NM_023418	chr3:11014808-11014884	GCTGCTAAGCATGGTGAGGCCCAGGTAAAGATCTGGAGACGATCTTATGATGTCCCACCG		intergenic							19205.1	5474.59	13.7008	12.599	11815.2	13745	32055	6544.02	4413.6	5466.16	13.816	13.3899	13.8965	12.7609	12.2053	12.8308
ASMM10P053806	0.0216002	0.209701	4.11202	up	noncoding	uc029qup.1	Cd244	UCSC_knowngene	2741	chr1	+	171579062	171585316		chr1:171579074+171579134	TTACTCTTTTCTGTGCAAGAGCAGGTGCTGGAGCAGTTGCCACAGCAGACTTTCCCTGGA	18106	exon sense-overlapping	NM_018729	Cd244	CD244 natural killer cell receptor 2B4	+	171559192	171585316	140.124	24.1399	6.65229	4.61245	84.2754	70.6012	265.495	16.7501	20.7199	34.9497	6.43848	5.8875	7.6309	4.04504	4.4544	5.3379
ASMM10P003556	0.00277995	0.164733	3.18356	up	noncoding	ENSMUST00000170176	Wdr4	Ensembl	3511	chr17	-	31494324	31512268		chr17:31502867-31509768	TGATTCTTTTCCGTACAAAACCATGGCAATGTCTGAGTGTCAGGCTGTGAGTCCTGATGA	57773	exon sense-overlapping	NM_021322	Wdr4	WD repeat domain 4	-	31494321	31512487	946.619	237.807	9.66518	7.99454	777.948	1009.95	1051.95	289.719	263.376	160.327	9.78283	9.72101	9.4917	8.21741	8.12052	7.64568
ASMM10P056149	0.000586577	0.135388	4.84795	up	noncoding	TCONS_00012218	XLOC_009311	Alexander et al 2013	2938	chr16	-	3625038	3633282		chr16:3627484-3632839	GAGGATACTGGAAGAAGACAACCCATTCTGGCTGCCGGAACGACTGACGTGAAGAATTCT		intergenic							156.857	26.2645	7.05913	4.78176	106.97	165.378	198.224	21.6837	29.1907	27.919	6.80521	7.13014	7.24204	4.43718	4.9526	4.95549
ASMM10P001192	0.00704557	0.182464	2.30598	up	noncoding	ENSMUST00000124826	Itgb1	Ensembl	2906	chr8	+	128685756	128732617		chr8:128707164+128713207	TACAAATACGGAGAACCACAGAAGTTTACATTAAAATTCAAGAGGGCTGAAGATTACCCT	16412	exon sense-overlapping	NM_010578	Itgb1	integrin beta 1 (fibronectin receptor beta)	+	128685653	128733579	6963.19	2104.37	12.4134	11.208	5326.48	6558.07	9005.01	2401.48	2050.28	1861.36	12.6532	12.3217	12.2652	11.2786	11.103	11.2422
ASMM10P056959	0.00577615	0.174939	2.39149	up	noncoding	uc008yca.2	Thap6	UCSC_knowngene	3570	chr5	+	91962881	91972137		chr5:91963527+91965095	AGACCTCAAGATTCCCCACAGATGAAAACATCAAAAGAAAGTGGGTATTAGCCATGAAAA	381650	natural antisense	ENSMUST00000031345	Rchy1	ring finger and CHY zinc finger domain containing 1	-	91948903	91963068	234.434	73.3091	7.5735	6.3156	150.23	195.075	357.997	70.0084	56.8148	93.104	7.30975	7.37212	8.03864	6.17275	5.92455	6.84949
ASMM10P056959	0.00577615	0.174939	2.39149	up	noncoding	uc008yca.2	Thap6	UCSC_knowngene	3570	chr5	+	91962881	91972137		chr5:91963527+91965095	AGACCTCAAGATTCCCCACAGATGAAAACATCAAAAGAAAGTGGGTATTAGCCATGAAAA	381650	natural antisense	NM_001271797	Rchy1	ring finger and CHY zinc finger domain containing 1	-	91948841	91963068	234.434	73.3091	7.5735	6.3156	150.23	195.075	357.997	70.0084	56.8148	93.104	7.30975	7.37212	8.03864	6.17275	5.92455	6.84949
ASMM10P051688	0.00863233	0.186917	2.55304	up	noncoding	uc007qfy.1	Gfod1	UCSC_knowngene	1208	chr13	-	43265424	43304172		chr13:43265488-43265704	TCAATAATTGTCCCTGCGGGGAATCTGCAAGGACCCATTGTATTTTGAATAGTGAAAAAA	328232	exon sense-overlapping	NM_001033399	Gfod1	glucose-fructose oxidoreductase domain containing 1	-	43195518	43304172	65.1297	21.763	5.8394	4.48719	57.3059	58.9911	79.0921	23.958	20.9378	20.393	5.8763	5.63569	6.00621	4.58555	4.4652	4.4108
ASMM10P043641	0.0434609	0.240367	3.86863	up	noncoding	AK042957	AK042957	Genbank	1221	chrX	-	8808894	8810115		chrX:8808944-8810115	AAACGTGTGTGTTCTGGGTGTTGTGAGATGTGTCAGAGGACCATTTACCAGTTCAGTAAT		natural antisense	NM_199319	Ssxb5	synovial sarcoma, X member B, breakpoint 5	+	8803690	8809386	142240	19593.7	16.3622	14.4103	38960.1	139018	248742	18223.1	14377.2	26180.9	15.5954	16.7113	16.7797	14.2367	13.946	15.0483
ASMM10P044841	0.0074338	0.184754	2.53395	up	noncoding	ENSMUST00000119648	Gm14863	Ensembl	307	chrX	+	9344025	9344332		chrX:9344268+9344332	GTCTTGGAACAGAACATCACTACTGGAAGATGTATGTATGCATGCTTTTTTGTTAAAAAC		intergenic							273.197	82.911	7.84922	6.50783	192.428	284.686	342.478	92.5393	82.3469	73.8467	7.67387	7.90171	7.97208	6.56487	6.45285	6.50576
ASMM10P034606	0.0138107	0.196423	3.637	up	noncoding	AK086961	AK086961	Genbank	2566	chr6	+	65709767	65712321		chr6:65712261+65712321	TATATGGTGTGAACGTCGGTGGCATATATTAATAAAGGTATCTTTAATGCTCTTGTTCAG		intergenic							504.956	111.819	8.75357	6.89082	388.668	605.862	520.339	152.223	104.484	78.7502	8.72997	8.99024	8.5405	7.28321	6.78907	6.60018
ASMM10P013106	0.0227849	0.210796	7.48663	up	noncoding	ENSMUST00000140969	Tuba1b	Ensembl	526	chr15	-	98932775	98934438		chr15:98932858-98932972	AGAAGGGTGAGTGAGCTTGTGTGTGTCCTCGGTGGCCGATGGCTGATGTCTTCTCCCTTT	22143	exon sense-overlapping	NM_011654	Tuba1b	tubulin, alpha 1B	-	98931430	98934390	111262	7614.08	15.9182	13.0139	28099.5	102268	203418	6377.7	5093.7	11370.8	15.1197	16.2335	16.4014	12.7234	12.4401	13.8782
humanlincRNA1010+_P1	0.0310132	0.223071	21.6444	up	noncoding	humanlincRNA1010+	humanlincRNA1010	lincRNA	23828	chr12	+	8803817	8827645		chr12:8827586+8827645	TATATATATTGTGAGTGTGCTATTAATGTAGGGGTAAGTGTGTTATGTGAGAGTGTAGAG		intergenic							40573.4	565.547	13.6153	9.17937	2549.49	19643.2	99527.4	414.939	378.03	903.671	11.5667	13.8934	15.3858	8.73053	8.64161	10.166
ASMM10P057045	0.0156975	0.200303	13.7952	up	noncoding	uc009luk.1	AK015772	UCSC_knowngene	1382	chr8	+	61913059	61922834		chr8:61913182+61921570	AATAAGGAAGTTTGTTTTTCAGCCGCCTCATGAGGAACTATTTAACTCTTGAATATGGTG		intergenic							122.842	5.41611	6.45827	2.67217	63.0817	71.115	234.329	5	5	6.24834	6.01868	5.89748	7.45865	2.6472	2.65398	2.71535
ASMM10P011780	0.0163608	0.201657	2.01937	up	noncoding	AK145422	AK145422	Genbank	1273	chr14	+	40449923	40457142		chr14:40456550+40457142	ACAGAACCAAAATTGCAGGAACTAAAAACTCTCTAGACCATCCATGGTGTATTCCTCCAG		intergenic							9742.86	3283.98	12.8741	11.8602	7398.46	9130.43	12699.7	3629.14	3326.68	2896.11	13.1265	12.7898	12.706	11.875	11.7977	11.9079
ASMM10P029060	0.000703434	0.135388	4.70653	up	noncoding	ENSMUST00000118382	Gm12604	Ensembl	380	chr4	+	87580788	87581560		chr4:87581500+87581560	TTTGAGCAAATTAACCTGAATCCAGATGCCAAGGAGTTTATGCCAGGAGTGAAGTACTGA	100418044	intergenic							60.5771	11.2736	5.65674	3.42207	56.4309	36.5517	88.7488	12.1022	5	16.7186	5.84987	4.96294	6.15741	3.57229	2.65398	4.03995
ASMM10P028608	0.0124328	0.191944	2.04772	up	noncoding	ENSMUST00000118175	Gm11929	Ensembl	945	chr4	+	32207147	32208092		chr4:32207504+32208092	GTTTGTGATAGATGTGAACCACAAGAAGTATGACAACTTGCTCGATTGTCAGCAATGCTT	665232	intergenic							25814.7	6985.07	14.0108	12.9768	12045.2	17793.6	47605.2	7525.37	6560.57	6869.27	13.85	13.7543	14.4281	12.9523	12.8156	13.1625
ASMM10P050122	0.00150798	0.161448	2.8122	up	noncoding	uc007nws.1	AK048798	UCSC_knowngene	1451	chr12	-	73926480	73949785	ENSMUST00000125308	chr12:73926555-73926754	CTTGCTGCATCTCTAGACTTTTCTTTTCGACGTTCAGAACTCATCCTACTTAACAAAAAA		natural antisense	NM_010431	Hif1a	hypoxia inducible factor 1, alpha subunit	+	73907866	73947530	1410.39	354.923	10.0599	8.56824	955.458	875.192	2400.51	364.412	238.853	461.504	10.094	9.52355	10.5622	8.54411	7.9741	9.18651
ASMM10P012166	0.0226425	0.210762	3.01795	up	noncoding	ENSMUST00000171481	Dok2	Ensembl	512	chr14	+	70766035	70773572		chr14:70773512+70773572	AGACTTGTGTATTGTATGTGTTTTTGGCAGGCAGGAAATACTTTCATACAATGGGACTGG	13449	intronic antisense	NM_023045	Xpo7	exportin 7	-	70654245	70766628	98.9695	26.4328	6.34368	4.75011	55.054	105.938	135.916	19.6105	20.4634	39.2244	5.81096	6.48368	6.7364	4.28738	4.43694	5.526
ASMM10P056549	0.0195414	0.208782	4.31891	up	noncoding	TCONS_00032513	XLOC_024527	Alexander et al 2013	536	chr8	-	89045630	89050709	TCONS_00032514, TCONS_00032517, TCONS_00032518, TCONS_00032525, TCONS_00032526	chr8:89045735-89047721	TTCCTTGGTAGATTCCAGGAGCAGCCCCCATCCATGGTTTGGAGGACTCGACCCTATGGA		intergenic							227.858	42.2529	7.62625	5.51559	215.324	190.338	277.914	35.4266	48.3853	42.9466	7.8494	7.33666	7.6927	5.1834	5.6979	5.66547
ASMM10P012070	0.0176829	0.20581	4.10894	up	noncoding	ENSMUST00000162987	Fam124a	Ensembl	1671	chr14	+	62555736	62588523		chr14:62588432+62588523	CTGTTTATAGGACCTCCTTGATTTTCAGACTTCCTTTTGAAAAATGTAGCTCTGTTACTA	629059	exon sense-overlapping	NM_001243857	Fam124a	family with sequence similarity 124, member A	+	62555736	62608485	88.0194	19.0384	6.25993	4.22116	68.6021	91.2691	104.187	13.4197	25.2817	18.4138	6.14124	6.26726	6.37129	3.69374	4.75097	4.21879
ASMM10P013492	0.0425262	0.238147	6.16732	up	noncoding	ENSMUST00000162142	Sqle	Ensembl	4467	chr15	+	59315076	59328958		chr15:59328832+59328958	GAAAAGTCTGCCACTAACTTCAGTTCTTCAAAGTATGTTTTATACATATATGGAAGTGCC	20775	exon sense-overlapping	NM_009270	Sqle	squalene epoxidase	+	59315091	59331193	229.254	29.1664	7.50027	4.87563	120.273	216.863	350.626	36.769	31.0025	19.7275	6.97755	7.51594	8.00732	5.23795	5.04105	4.34788
ASMM10UP765	6.2257e-05	0.10808	5.366	up	noncoding	uc.84+	uc.84	UCR	209	chr2	+	57120244	57120453		chr2:57120394+57120453	ATGCCTATTTTAATTACCAATCATGACTGGGGAGGGAGCTAATCAAGTTACATCAAGCAG		intergenic							65.6398	9.47087	5.66261	3.23877	33.6163	53.4712	109.832	5	6.73089	16.6817	5.04733	5.49576	6.44475	2.6472	3.03406	4.03504
ASMM10P033048	0.0122309	0.191256	2.01731	up	noncoding	ENSMUST00000114855	Hipk2	Ensembl	1723	chr6	-	38817906	38837311		chr6:38817935-38818229	CTCTTATGGCCTCTATACATGCAAGTGGTATACATACATACATTCAAGCAAACATGAAAA	15258	exon sense-overlapping	NM_001136065	Hipk2	homeodomain interacting protein kinase 2	-	38697907	38837224	10067	3378.59	12.9111	11.8986	7369.81	9313.81	13517.4	3643.45	3609.72	2882.61	13.1215	12.8146	12.7972	11.883	11.9173	11.8956
ASMM10P033048	0.0122309	0.191256	2.01731	up	noncoding	ENSMUST00000114855	Hipk2	Ensembl	1723	chr6	-	38817906	38837311		chr6:38817935-38818229	CTCTTATGGCCTCTATACATGCAAGTGGTATACATACATACATTCAAGCAAACATGAAAA	15258	exon sense-overlapping	NM_010433	Hipk2	homeodomain interacting protein kinase 2	-	38697839	38876190	10067	3378.59	12.9111	11.8986	7369.81	9313.81	13517.4	3643.45	3609.72	2882.61	13.1215	12.8146	12.7972	11.883	11.9173	11.8956
ASMM10UP015	0.031315	0.223824	5.76107	up	noncoding	uc.113+	uc.113	UCR	247	chr17	+	52061156	52061403		chr17:52061344+52061403	GTTTAATTATAGCCAACAAAATATTCTACAAAAATTGTGTGTGCTGGTTGGGGGGATGGG		intergenic							1766.39	138.209	9.72607	7.19973	319.056	834.135	4145.97	100.945	118.934	194.747	8.44254	9.45176	11.2839	6.68697	6.96832	7.94391
ASMM10P025242	0.00958667	0.187045	9.5547	up	noncoding	ENSMUST00000155557	Csf1	Ensembl	2160	chr3	-	107747732	107760242		chr3:107747783-107748153	CAAGATCATTAAGAAAGGATGAGTTCTAGGCTAGTCAGAGCTTCATAGAGAGATTCTGTC	12977	exon sense-overlapping	NM_001113529	Csf1	colony stimulating factor 1 (macrophage)	-	107741047	107760469	445.385	38.8814	8.55994	5.30373	323.27	460.833	552.053	49.9217	41.9428	24.7796	8.46197	8.5984	8.61945	5.67888	5.4818	4.75051
ASMM10P025242	0.00958667	0.187045	9.5547	up	noncoding	ENSMUST00000155557	Csf1	Ensembl	2160	chr3	-	107747732	107760242		chr3:107747783-107748153	CAAGATCATTAAGAAAGGATGAGTTCTAGGCTAGTCAGAGCTTCATAGAGAGATTCTGTC	12977	exon sense-overlapping	NM_007778	Csf1	colony stimulating factor 1 (macrophage)	-	107741047	107760469	445.385	38.8814	8.55994	5.30373	323.27	460.833	552.053	49.9217	41.9428	24.7796	8.46197	8.5984	8.61945	5.67888	5.4818	4.75051
ASMM10P045867	0.0129087	0.194428	2.70315	up	noncoding	ENSMUST00000118327	Gm7199	Ensembl	1485	chrX	+	163477651	163479136		chrX:163478625+163479136	ATCGACTAGTTTGATGGTAAAGAATTCCCTGAGAATCCCATTAAAGTTTCATTTGCTACC	637051	intergenic							2353.98	638.84	10.8638	9.4292	1507.9	2359.66	3194.37	707.042	756.451	453.028	10.7779	10.8917	10.9219	9.49149	9.63754	9.15856
ASMM10P056884	0.0197243	0.208782	2.00313	up	noncoding	uc008hta.1	Nfkb2	UCSC_knowngene	2900	chr19	+	46305929	46312090		chr19:46310840+46311281	AAAGAAACTTCCGAGGCCATACCCCTCTTGACCTCACTTGCAGTACCAAGGGCCAGGGCT	18034	exon sense-overlapping	NM_001177370	Nfkb2	nuclear factor of kappa light polypeptide gene enhancer in B cells 2, p49/p100	+	46305929	46312090	27246.4	9237.96	14.3512	13.3489	23504.9	26419.7	31814.6	11733.4	9139.09	6841.39	14.8405	14.3236	13.8895	13.617	13.2753	13.1545
ASMM10P056884	0.0197243	0.208782	2.00313	up	noncoding	uc008hta.1	Nfkb2	UCSC_knowngene	2900	chr19	+	46305929	46312090		chr19:46310840+46311281	AAAGAAACTTCCGAGGCCATACCCCTCTTGACCTCACTTGCAGTACCAAGGGCCAGGGCT	18034	exon sense-overlapping	NM_019408	Nfkb2	nuclear factor of kappa light polypeptide gene enhancer in B cells 2, p49/p100	+	46305694	46312090	27246.4	9237.96	14.3512	13.3489	23504.9	26419.7	31814.6	11733.4	9139.09	6841.39	14.8405	14.3236	13.8895	13.617	13.2753	13.1545
ASMM10P056884	0.0197243	0.208782	2.00313	up	noncoding	uc008hta.1	Nfkb2	UCSC_knowngene	2900	chr19	+	46305929	46312090		chr19:46310840+46311281	AAAGAAACTTCCGAGGCCATACCCCTCTTGACCTCACTTGCAGTACCAAGGGCCAGGGCT	18034	natural antisense	NM_028627	Psd	pleckstrin and Sec7 domain containing	-	46312086	46327156	27246.4	9237.96	14.3512	13.3489	23504.9	26419.7	31814.6	11733.4	9139.09	6841.39	14.8405	14.3236	13.8895	13.617	13.2753	13.1545
ASMM10P041948	6.22504e-06	0.10808	2.32478	up	noncoding	ENSMUST00000149554	Lca5	Ensembl	2196	chr9	-	83390292	83426961		chr9:83390313-83390670	TAAAGAGAGCTAGCTGCCTGTCCCCACTAACGGATCTGATTAAAATCTATGTCCTGTGCA	75782	exon sense-overlapping	NM_027448	Lca5	Leber congenital amaurosis 5 (human)	-	83393415	83441099	1537.75	476.943	10.2544	9.03732	1092.82	1210.5	2309.94	527.176	405.346	498.307	10.2871	9.96574	10.5104	9.07474	8.74297	9.29425
ASMM10P041948	6.22504e-06	0.10808	2.32478	up	noncoding	ENSMUST00000149554	Lca5	Ensembl	2196	chr9	-	83390292	83426961		chr9:83390313-83390670	TAAAGAGAGCTAGCTGCCTGTCCCCACTAACGGATCTGATTAAAATCTATGTCCTGTGCA	75782	exon sense-overlapping	NM_029434	Lca5	Leber congenital amaurosis 5 (human)	-	83391354	83441127	1537.75	476.943	10.2544	9.03732	1092.82	1210.5	2309.94	527.176	405.346	498.307	10.2871	9.96574	10.5104	9.07474	8.74297	9.29425
ASMM10P017132	0.000667862	0.135388	7.2624	up	noncoding	ENSMUST00000173788	H2-Q7	Ensembl	4209	chr17	+	35439206	35443769		chr17:35443137+35443348	ATGCATATACATTTTTTACCCTTGGCAGGGACAGCTCCTAGAGCTCTGATAGATCTCTCC	15018	exon sense-overlapping	NM_001198560	H2-Q7	histocompatibility 2, Q region locus 7	+	35439154	35443773	1986.87	210.025	10.6792	7.81875	1754.72	1683.05	2522.85	279.697	192.839	157.538	10.9915	10.423	10.6232	8.16537	7.66993	7.62096
ASMM10P017132	0.000667862	0.135388	7.2624	up	noncoding	ENSMUST00000173788	H2-Q7	Ensembl	4209	chr17	+	35439206	35443769		chr17:35443137+35443348	ATGCATATACATTTTTTACCCTTGGCAGGGACAGCTCCTAGAGCTCTGATAGATCTCTCC	15018	exon sense-overlapping	NM_001198561	H2-Q7	histocompatibility 2, Q region locus 7	+	35439154	35443773	1986.87	210.025	10.6792	7.81875	1754.72	1683.05	2522.85	279.697	192.839	157.538	10.9915	10.423	10.6232	8.16537	7.66993	7.62096
ASMM10P017132	0.000667862	0.135388	7.2624	up	noncoding	ENSMUST00000173788	H2-Q7	Ensembl	4209	chr17	+	35439206	35443769		chr17:35443137+35443348	ATGCATATACATTTTTTACCCTTGGCAGGGACAGCTCCTAGAGCTCTGATAGATCTCTCC	15018	exon sense-overlapping	NM_010394	H2-Q7	histocompatibility 2, Q region locus 7	+	35439154	35443773	1986.87	210.025	10.6792	7.81875	1754.72	1683.05	2522.85	279.697	192.839	157.538	10.9915	10.423	10.6232	8.16537	7.66993	7.62096
ASMM10P028616	0.0112115	0.189904	2.85872	up	noncoding	ENSMUST00000138577	Mdn1	Ensembl	2265	chr4	+	32750570	32753615		chr4:32753387+32753615	TAAGCATTTCCAGCTAGCTTTCTAAAACTGTACACACCTTGAAAGTGAGTGCCGGGAGCT	100019	exon sense-overlapping	NM_001081392	Mdn1	midasin homolog (yeast)	+	32657118	32775217	86.3236	26.1582	6.25138	4.73601	74.0129	102.006	82.952	32.677	25.9561	19.8414	6.25608	6.43335	6.0647	5.06253	4.78672	4.35877
ASMM10P045577	0.00356536	0.165247	6.11868	up	noncoding	ENSMUST00000120198	Gm14928	Ensembl	477	chrX	+	120178938	120179415		chrX:120179102+120179415	TCTGGTCAAGTACTTCCCATGAGACATTGTGGAGCACTGTAACCTGCCTGAAATGAATGT	624906	intergenic							3300.24	406.448	11.406	8.79279	3304.5	2696.96	3899.25	508.659	366.459	344.225	11.9483	11.0712	11.1984	9.02282	8.59727	8.75827
ASMM10P040363	0.0141403	0.196423	8.78083	up	noncoding	ENSMUST00000143216	Pdgfrl	Ensembl	2069	chr8	+	40926211	40939944		chr8:40939742+40939944	CGTTCCTTGGAGGAGTTTTATAGGAAACCATGTGACAAAAAATGAATAGGAAATCAAACA	68797	exon sense-overlapping	NM_026840	Pdgfrl	platelet-derived growth factor receptor-like	+	40926232	40990770	69.3303	5	5.78199	2.64764	45.8583	46.185	115.948	5	5	5	5.53541	5.2947	6.51586	2.6472	2.65398	2.64173
ASMM10P057151	0.00774807	0.185401	2.88331	up	noncoding	uc011ybn.1	Myo19	UCSC_knowngene	2708	chr11	+	84897120	84911131		chr11:84908310+84909258	TAAGTGGAGAAATGGCCTGTCTTGCCTCTAAAGAACTGGATGGTATGGAGGAGAAACCCA	66196	exon sense-overlapping	NM_025414	Myo19	myosin XIX	+	84880219	84911131	435.601	122.158	8.57445	7.04672	446.911	463.794	396.099	153.809	115.293	97.3703	8.94196	8.60656	8.17483	7.3024	6.92142	6.91635
ASMM10P057151	0.00774807	0.185401	2.88331	up	noncoding	uc011ybn.1	Myo19	UCSC_knowngene	2708	chr11	+	84897120	84911131		chr11:84908310+84909258	TAAGTGGAGAAATGGCCTGTCTTGCCTCTAAAGAACTGGATGGTATGGAGGAGAAACCCA	66196	natural antisense	NM_001005223	Znhit3	zinc finger, HIT type 3	-	84910954	84916356	435.601	122.158	8.57445	7.04672	446.911	463.794	396.099	153.809	115.293	97.3703	8.94196	8.60656	8.17483	7.3024	6.92142	6.91635
ASMM10P016809	0.034004	0.226393	4.956	up	noncoding	ENSMUST00000176215	2610019E17Rik	Ensembl	477	chr17	+	24528266	24528743		chr17:24528557+24528635	GCGACGTCACTAATTGGATGGGTTTTGAGTGAAAAGTTAACCAAAGTAAAGATTTATGTT		bidirectional	NM_001172113	Traf7	TNF receptor-associated factor 7	-	24508849	24527938	46.396	6.91141	5.22874	2.91956	27.9059	39.7151	71.567	5	9.46089	6.27335	4.74317	5.07585	5.8672	2.6472	3.39419	2.71731
ASMM10P016809	0.034004	0.226393	4.956	up	noncoding	ENSMUST00000176215	2610019E17Rik	Ensembl	477	chr17	+	24528266	24528743		chr17:24528557+24528635	GCGACGTCACTAATTGGATGGGTTTTGAGTGAAAAGTTAACCAAAGTAAAGATTTATGTT		bidirectional	NM_001172114	Traf7	TNF receptor-associated factor 7	-	24508849	24527938	46.396	6.91141	5.22874	2.91956	27.9059	39.7151	71.567	5	9.46089	6.27335	4.74317	5.07585	5.8672	2.6472	3.39419	2.71731
ASMM10P016809	0.034004	0.226393	4.956	up	noncoding	ENSMUST00000176215	2610019E17Rik	Ensembl	477	chr17	+	24528266	24528743		chr17:24528557+24528635	GCGACGTCACTAATTGGATGGGTTTTGAGTGAAAAGTTAACCAAAGTAAAGATTTATGTT		bidirectional	NM_153792	Traf7	TNF receptor-associated factor 7	-	24508849	24527938	46.396	6.91141	5.22874	2.91956	27.9059	39.7151	71.567	5	9.46089	6.27335	4.74317	5.07585	5.8672	2.6472	3.39419	2.71731
ASMM10P034620	0.0330668	0.224661	24.0456	up	noncoding	uc009cff.1	AK079709	UCSC_knowngene	627	chr6	+	67115672	67117034		chr6:67116974+67117034	AGCAGCCACCAGGTGAGTGTGAGTGTTGCATTAGGAATAAAACATATTTGGTTGTGTGAC		intergenic							58073.7	857.978	14.3634	9.77574	4630.98	38366.3	131224	718.129	503.497	1352.31	12.455	14.8708	15.7645	9.51206	9.05182	10.7633
ASMM10P032320	0.0325506	0.224176	4.41783	up	noncoding	ENSMUST00000151639	Gm13839	Ensembl	506	chr5	+	116301299	116303514		chr5:116303452+116303514	TGGGGTGTATGTGGGGCCTATTTATTGAGAATATTTTCCCTGGGTCTTCGGGAGTCTAAT		intergenic							3023.92	362.922	10.7943	8.65092	939.346	1749.47	6382.93	332.201	373.962	382.604	10.0721	10.471	11.8397	8.41658	8.625	8.91118
ASMM10P028587	0.0148446	0.197778	2.06218	up	noncoding	ENSMUST00000117235	Gm11912	Ensembl	264	chr4	+	28592575	28592839		chr4:28592779+28592839	AATGAAGCAATGCCACCCCTGGAAGGAGATGACAACACTTCATACATGGAAGTAAATTAA		intergenic							7749.53	2589.8	12.5487	11.5045	5989.23	6812.28	10447.1	2842.19	2748.87	2178.35	12.8173	12.3775	12.4513	11.5238	11.513	11.4767
ASMM10P020962	0.0340568	0.226484	3.39359	up	noncoding	ENSMUST00000121036	Gm13730	Ensembl	1462	chr2	-	87199933	87201395		chr2:87200588-87201395	AATCATAGTCCAGTTTGTGGACATGGTGAAGAGGAATTCTCTAACAGGGGTCGTGAATGC	228238	intergenic							173.012	41.1002	7.24331	5.4805	166.308	212.286	140.442	36.6408	43.7003	42.9593	7.46014	7.48855	6.78124	5.23321	5.54195	5.66634
humanlincRNA2313+_P1	0.0229931	0.211237	139.035	up	noncoding	humanlincRNA2313+	humanlincRNA2313	lincRNA	22897	chr15	+	74259915	74282812		chr15:74282753+74282812	AGCTCTCTGCATGTGTTTTGGACACTGTAACACATCAGGTCCTCAAGAGTCACAACTTGT		intergenic							2776.5	6.55216	10.0148	2.89549	335.837	899.001	7094.65	5	9.35567	5.30079	8.5162	9.56273	11.9654	2.6472	3.38293	2.65634
ASMM10P048005	0.00579966	0.174939	2.74375	up	noncoding	ENSMUST00000141071	Csnk1d	Ensembl	1069	chr11	-	120963772	120971625		chr11:120971106-120971566	ACAATCTCTGGCATTTATGGATGTGCATAATAAGAAGCCCAGGAAGCTGTGGTGAAGGTC	104318	exon sense-overlapping	NM_027874	Csnk1d	casein kinase 1, delta	-	120961740	120991333	66.7904	20.6218	5.86646	4.41031	53.8992	66.7212	79.7509	21.3473	16.573	23.9452	5.78007	5.80329	6.01603	4.41394	4.12567	4.69132
ASMM10P048005	0.00579966	0.174939	2.74375	up	noncoding	ENSMUST00000141071	Csnk1d	Ensembl	1069	chr11	-	120963772	120971625		chr11:120971106-120971566	ACAATCTCTGGCATTTATGGATGTGCATAATAAGAAGCCCAGGAAGCTGTGGTGAAGGTC	104318	exon sense-overlapping	NM_139059	Csnk1d	casein kinase 1, delta	-	120961740	120991333	66.7904	20.6218	5.86646	4.41031	53.8992	66.7212	79.7509	21.3473	16.573	23.9452	5.78007	5.80329	6.01603	4.41394	4.12567	4.69132
ASMM10P048024	0.011369	0.189978	3.02087	up	noncoding	ENSMUST00000120209	Gm11866	Ensembl	335	chr11	-	121415091	121415426		chr11:121415109-121415426	GAAAATATTATTCAAAAATCTGAAGTGTGTGGCCAAGGGGTTGAGGGAGAGATTTACTGA		intergenic							271.47	53.8099	7.31781	5.72285	75.0932	146.574	592.742	27.2285	45.2703	88.9308	6.27542	6.96294	8.71507	4.78807	5.59628	6.7842
ASMM10P031337	0.0103107	0.187045	3.00552	up	noncoding	AK147100	AK147100	Genbank	1059	chr5	-	147428829	147429886		chr5:147428846-147429814	TAAGTATCCACTTCATAATGAGCGAAGTGGTTCATAAAAATGTCCCGTGTTTGGGAAGAA		bidirectional	NM_028291	Pan3	PAN3 polyA specific ribonuclease subunit homolog (S. cerevisiae)	+	147430579	147548501	1081.47	265.006	9.77543	8.18782	748.207	903.703	1592.49	297.115	276.471	221.432	9.72305	9.57109	10.0321	8.25051	8.18911	8.12383
ASMM10P003132	0.00585566	0.175184	2.09636	up	noncoding	ENSMUST00000156713	Gart	Ensembl	3246	chr16	-	91621392	91643146		chr16:91636113-91636502	TGCCAGGTGGGTCATCCTCCCACTTCTTAAAAGTGACCTCTATGAGGTGATGCAGTCCAC	14450	exon sense-overlapping	NM_010256	Gart	phosphoribosylglycinamide formyltransferase	-	91621396	91646972	982.271	375.764	9.73551	8.66762	923.215	1065.85	957.751	438.013	427.38	261.9	10.047	9.79514	9.36436	8.8152	8.81638	8.37129
ASMM10P051311	0.000345403	0.135388	2.26821	up	noncoding	TCONS_00006832	XLOC_005449	Alexander et al 2013	6770	chr12	+	116397272	116404776		chr12:116401678+116401837	AATCTATAATGATTTGGAAATTGAACCCTGTGTGATGTCTCCAAGCAACCCCTTGAGCGT		intergenic							168.115	58.4757	7.18694	6.00539	139.832	156.107	208.407	61.5197	55.2939	58.6134	7.20811	7.05164	7.30106	5.98313	5.88609	6.14694
ASMM10P002966	0.0096789	0.187045	2.21184	up	noncoding	ENSMUST00000154031	Setd8	Ensembl	903	chr5	+	124446961	124460631		chr5:124447002+124447213	CTTAGGGAGTGAGAACGTGTTTGCTGGGCAGTCAAAGATCTATGCCTACATGAGTCCGAA	67956	exon sense-overlapping	NM_030241	Setd8	SET domain containing (lysine methyltransferase) 8	+	124439929	124462307	466.82	166.096	8.64823	7.50298	415.687	423.47	561.302	191.77	177.018	129.499	8.83184	8.47397	8.63889	7.62333	7.54915	7.33648
ASMM10P039407	0.00143925	0.161448	4.45541	up	noncoding	AK077756	AK077756	Genbank	1759	chr8	-	61511431	61513190		chr8:61511537-61513190	GCTGGGCTTGGGATTAACTTGCATTCTTTTGCCACCTTTTATGTTGTATTTATGAAAAAA		intergenic							29981.1	4365.28	14.4032	12.2477	20104.9	25175.8	44662.7	5729.99	4193.14	3172.7	14.6029	14.2544	14.3524	12.5652	12.1384	12.0395
ASMM10P023870	0.0476669	0.247397	6.30517	up	noncoding	AK156834	AK156834	Genbank	780	chr2	+	139785221	139786001		chr2:139785941+139786001	GTTGCTATGTGTGTACTGGAAACTAAACCTGAATTCTCTGCAAGAGCAGCAAGCACTCTT		intergenic							196.79	16.5417	6.63962	3.98309	36.4843	98.9336	454.952	6.53752	21.478	21.6096	5.17135	6.39035	8.35717	2.93087	4.50373	4.51466
ASMM10P013043	0.0105128	0.187045	3.95849	up	noncoding	ENSMUST00000140948	Mcmdc2	Ensembl	3226	chr1	+	9911698	9942085		chr1:9941943+9942085	CAAAAAGTCCGCAGCTCATGAAAGACGAGTTTATTTTACTACGAGAATGACATTTTAAAG	240697	exon sense-overlapping	NM_177722	Mcmdc2	minichromosome maintenance domain containing 2	+	9908637	9940954	78.6312	16.9422	6.06559	4.08064	55.1242	111.091	69.6788	18.1507	17.3483	15.3276	5.81323	6.55214	5.83139	4.17084	4.20036	3.87071
ASMM10P026400	0.00563432	0.173867	3.33919	up	noncoding	AK156228	AK156228	Genbank	2292	chr1	+	193493602	193495886		chr1:193495730+193495886	GAATCAGCTCATAAATAATCCTTGGGTGGTTGCACATGTGTCTTAGGGATGAGAGGAGCT		intergenic							205.606	46.746	7.31761	5.57811	133.869	131.022	351.925	46.0907	26.1481	67.999	7.14194	6.79883	8.01207	5.55784	4.79868	6.37782
ASMM10P041923	0.0211396	0.209273	2.77514	up	noncoding	NR_045336	Gm10635	RefSeq	3721	chr9	-	79444036	79519302		chr9:79444141-79446960	GTGTCAGGGTAACTGTGTGTTCTCATTTCTGAAAATTTATATCATGTTCAGAAAGTCTTC	100038575	intergenic							118.964	32.0573	6.57623	5.10367	56.8134	143.935	156.143	27.3956	32.7854	35.9909	5.86398	6.93851	6.9262	4.79801	5.12842	5.38459
ASMM10P045046	0.0425069	0.238147	6.05517	up	noncoding	ENSMUST00000135152	Ikbip	Ensembl	853	chr10	+	91083119	91093814		chr10:91093751+91093814	GAACTTCTAGCTGTGGTGTGGCTACATGTGTGTATTAAATTGGCTTTTAGACATTTTCAA	67454	exon sense-overlapping	NM_026166	Ikbip	IKBKB interacting protein	+	91083038	91098658	3215.26	219.87	10.478	7.87986	507.099	1470.06	7668.63	145.192	252.89	261.53	9.13188	10.2398	12.0624	7.2148	8.05677	8.368
ASMM10P045046	0.0425069	0.238147	6.05517	up	noncoding	ENSMUST00000135152	Ikbip	Ensembl	853	chr10	+	91083119	91093814		chr10:91093751+91093814	GAACTTCTAGCTGTGGTGTGGCTACATGTGTGTATTAAATTGGCTTTTAGACATTTTCAA	67454	exon sense-overlapping	NM_027078	Ikbip	IKBKB interacting protein	+	91083038	91102613	3215.26	219.87	10.478	7.87986	507.099	1470.06	7668.63	145.192	252.89	261.53	9.13188	10.2398	12.0624	7.2148	8.05677	8.368
ASMM10P035765	0.0314097	0.22386	9.58214	up	noncoding	ENSMUST00000152560	Cyp2s1	Ensembl	2741	chr7	-	25804147	25816558		chr7:25804535-25805870	TGTGAACCTGTTTTATACAAGGCAGTGTGTGTGAATACTGAGAGAAAACGCTTGGCTATC	74134	exon sense-overlapping	NM_028775	Cyp2s1	cytochrome P450, family 2, subfamily s, polypeptide 1	-	25802475	25816530	53962.1	2510.49	14.6173	11.357	8443.98	42284.2	111158	2038.52	1548.22	3944.74	13.3134	15.0051	15.5335	11.0359	10.682	12.353
ASMM10P022991	0.0089791	0.186961	2.12084	up	noncoding	ENSMUST00000137880	Cdca7	Ensembl	689	chr2	+	72485106	72486202		chr2:72485115+72485175	AACAAATGAGTGGATGGAGCATGAAGCCTAGCCTCAGGGCGCTTTCCCACAATTCTTCAG	66953	exon sense-overlapping	NM_025866	Cdca7	cell division cycle associated 7	+	72476218	72486890	109.104	41.5198	6.57964	5.49501	95.1146	103.579	128.618	42.1149	36.231	46.2134	6.62348	6.45602	6.65943	5.43195	5.27136	5.78171
ASMM10P016034	0.00260012	0.164733	2.08174	up	noncoding	ENSMUST00000145804	5530401N12Rik	Ensembl	784	chr17	-	35860917	35866886		chr17:35861073-35861631	TAAAGATAATCACTCCTTATTCTCCAGCCTCAATCCCTGATGTGCTGGGGTTACAAACGG		natural antisense	NM_134122	Nrm	nurim (nuclear envelope membrane protein)	+	35861317	35865400	407.755	148.453	8.41437	7.35657	293.467	375.083	554.715	139.153	147.222	158.984	8.31387	8.30353	8.6257	7.14901	7.28641	7.63429
ASMM10P016034	0.00260012	0.164733	2.08174	up	noncoding	ENSMUST00000145804	5530401N12Rik	Ensembl	784	chr17	-	35860917	35866886		chr17:35861073-35861631	TAAAGATAATCACTCCTTATTCTCCAGCCTCAATCCCTGATGTGCTGGGGTTACAAACGG		natural antisense	NM_175242	Ppp1r18	protein phosphatase 1, regulatory subunit 18	+	35866614	35875596	407.755	148.453	8.41437	7.35657	293.467	375.083	554.715	139.153	147.222	158.984	8.31387	8.30353	8.6257	7.14901	7.28641	7.63429
ASMM10P039504	0.0141432	0.196423	2.41194	up	noncoding	uc009meg.2	AK141620	UCSC_knowngene	2562	chr8	-	71624416	71626978	NM_001029873	chr8:71626813-71626978	GAGTGTTCATGAGTGCATGGCGTTGAGATGTTTTGCACTATTTTGACTTTTTGGTCTCTG		exon sense-overlapping	NM_001029873	Unc13a	unc-13 homolog A (C. elegans)	-	71626711	71671757	772.402	222.668	9.18877	7.91858	507.567	468.713	1340.93	265.123	161.521	241.358	9.13376	8.62052	9.81205	8.08547	7.42104	8.24923
ASMM10P039504	0.0141432	0.196423	2.41194	up	noncoding	uc009meg.2	AK141620	UCSC_knowngene	2562	chr8	-	71624416	71626978	NM_001029873	chr8:71626813-71626978	GAGTGTTCATGAGTGCATGGCGTTGAGATGTTTTGCACTATTTTGACTTTTTGGTCTCTG		natural antisense	NM_146211	Glt25d1	glycosyltransferase 25 domain containing 1	+	71611023	71624911	772.402	222.668	9.18877	7.91858	507.567	468.713	1340.93	265.123	161.521	241.358	9.13376	8.62052	9.81205	8.08547	7.42104	8.24923
ASMM10P015521	0.0218394	0.21005	3.21276	up	noncoding	uc008aiq.1	AK051008	UCSC_knowngene	2050	chr17	-	7881105	7946426		chr17:7881133-7882507	CTTGGGCTTGAAAGCCATTTTAGAGTAAAGACAAACCAGGTTCATTGCTGTTTAAAATTA		natural antisense	NM_025789	Rsph3a	radial spoke 3A homolog (Chlamydomonas)	+	7945613	7979556	52.4512	14.8278	5.51868	3.83487	58.7348	37.2153	61.4033	18.8767	13.0416	12.565	5.91491	4.98642	5.65473	4.22501	3.74382	3.53578
ASMM10P003845	0.0133119	0.194692	4.75162	up	noncoding	ENSMUST00000177234	Cav1	Ensembl	483	chr6	+	17306410	17339351		chr6:17306494+17307880	GTAGGCTTGGGGACATCTCTACACTGTTCCCATCCGGGAACAGGGCAACATCTACAAGCC	12389	exon sense-overlapping	NM_001243064	Cav1	caveolin 1, caveolae protein	+	17307639	17341328	502.057	64.0961	8.3545	6.10608	227.772	239.478	1038.92	61.3752	46.5087	84.4043	7.93294	7.65796	9.47261	5.98027	5.63636	6.70162
ASMM10P003845	0.0133119	0.194692	4.75162	up	noncoding	ENSMUST00000177234	Cav1	Ensembl	483	chr6	+	17306410	17339351		chr6:17306494+17307880	GTAGGCTTGGGGACATCTCTACACTGTTCCCATCCGGGAACAGGGCAACATCTACAAGCC	12389	exon sense-overlapping	NM_007616	Cav1	caveolin 1, caveolae protein	+	17306334	17341328	502.057	64.0961	8.3545	6.10608	227.772	239.478	1038.92	61.3752	46.5087	84.4043	7.93294	7.65796	9.47261	5.98027	5.63636	6.70162
ASMM10P052393	0.00901232	0.187042	12.9515	up	noncoding	AK035610	AK035610	Genbank	2539	chr13	+	16028819	16031354		chr13:16030195+16030256	GGTTGTCACATAAACCTCATCAGAACTCATCAAATTTGTATGGCCTTGCAATAGAATTTA		intergenic							1196.39	90.5123	10.0141	6.31908	1294.26	1154.45	1140.47	177.967	47.7336	45.8363	10.5401	9.9032	9.59909	7.51307	5.67543	5.76874
ASMM10P022816	0.0203097	0.208782	2.52474	up	noncoding	ENSMUST00000119348	Gm13500	Ensembl	824	chr2	+	51231986	51232810		chr2:51232750+51232810	ATGGATTCTTTGCCACCACCATGTGAATCTGCTCACTACCGACAGACAGATGCAGATAAA	666802	intergenic							1321.43	406.838	10.1449	8.80873	1198.48	1499.16	1266.66	454.46	414.202	351.851	10.4234	10.2684	9.74279	8.86183	8.77282	8.79153
ASMM10P058103	0.0407891	0.235517	3.16375	up	noncoding	CA870816	mouselincRNA0815	lincRNA	320	chr19	-	14837021	14837341		chr19:14837041-14837341	ATTCACTTGTACAGAATAAAAGCATCCAACTCATTCCTGAAATAGTGTGTGTGTGTGTGT		intergenic							47647.4	9250.81	14.9867	13.3251	24923	41999.4	76019.6	7953.44	6889.75	12909.2	14.934	14.9962	15.0299	13.0435	12.8829	14.0487
ASMM10P053436	0.0491647	0.249966	3.99082	up	noncoding	TCONS_00034126	TCONS_00034126	Alexander et al 2013	799	chr9	-	13414329	13415308	TCONS_00034121	chr9:13414511-13414566	GTATATGTACAGTGTGTGTGACAGTTGTGTTTTGCTGTGGGGGTATGCTTGTGTATATGT		intergenic							128000	16665	16.1696	14.1729	34011.6	124168	225821	15871.5	11744.6	22378.8	15.3834	16.5221	16.6031	14.038	13.6374	14.8432
ASMM10P049513	0.0300859	0.221928	2.68672	up	noncoding	ENSMUST00000106891	Dcaf7	Ensembl	1135	chr11	+	106036899	106048644		chr11:106048438+106048644	ATTATTATGAGAGAGAGAAAGTGTGTATATGTGCAGGCACGTGTGTACCATGGTGCACGC	71833	exon sense-overlapping	NM_027946	Dcaf7	DDB1 and CUL4 associated factor 7	+	106036871	106059323	1387.37	306.707	9.78744	8.36159	541.897	792.87	2827.34	307.438	213.716	398.968	9.23107	9.37621	10.755	8.29614	7.81157	8.97708
ASMM10P045045	0.000958832	0.150294	2.158	up	noncoding	ENSMUST00000132784	Arhgap36	Ensembl	419	chrX	+	49493898	49495467		chrX:49493945+49494025	ACCAGGCACAGGACAGGGTTCCAGCGCTTCGGGAGACCTCAGGGGTTTGCGCACAGATTT	75404	exon sense-overlapping	NM_001081123	Arhgap36	Rho GTPase activating protein 36	+	49470449	49500250	139.809	47.9305	6.79273	5.68303	77.2356	122.352	219.839	35.3084	47.0446	61.4387	6.31203	6.69629	7.36986	5.17633	5.65473	6.21802
ASMM10P037354	7.53619e-05	0.10808	2.72579	up	noncoding	ENSMUST00000118665	Gm15773	Ensembl	1448	chr7	+	12603195	12604643		chr7:12604446+12604643	AAACAAAAAGCTAGAGAAGGAACACACAGGTACGAAGAGCCTAAATGGCAGATCTGATGC	100417598	intronic antisense	NM_001104644	Vmn2r53	vomeronasal 2, receptor 53	-	12581469	12606544	953.854	268.013	9.65486	8.20819	750.681	885.084	1225.8	301.748	262.678	239.613	9.72617	9.53776	9.70065	8.26881	8.11611	8.23963
ASMM10P046956	0.0072475	0.183517	2.84087	up	noncoding	AK020106	AK020106	Genbank	802	chr11	-	69802135	69802935		chr11:69802168-69802225	AACAGCCTGAATTTTGAGTCATATTTGCTGGCAGAGGGGGGATTTGAAGAAAGTGGGAGA		intergenic							3467.67	773.699	11.2254	9.71911	1769.27	2269.75	6363.99	844.251	576.714	900.131	11.003	10.8378	11.8356	9.74996	9.24676	10.1606
ASMM10P040901	0.000438403	0.135388	6.42713	up	noncoding	uc029wvm.1	AK218455	UCSC_knowngene	69	chr8	+	106197200	106197269	NM_178798	chr8:106197209+106197269	AGGCTCAAGCAGACAGTGAGCTTAATGGGAAGCAGACTGTTGAGGATCTAGGCATGAAAG		exon sense-overlapping	NM_178798	Slc7a6	solute carrier family 7 (cationic amino acid transporter, y+ system), member 6	+	106168874	106198704	3202.68	375.617	11.3654	8.68127	2647.87	3212.83	3747.33	459.267	364.002	303.583	11.6214	11.3241	11.1507	8.87653	8.5884	8.57888
ASMM10P028199	0.00226447	0.164733	2.0276	up	noncoding	ENSMUST00000118356	Gm13085	Ensembl	171	chr4	-	143663142	143663787		chr4:143663184-143663233	TCAACAAATGGATGATTTGTAGCTAGAAGATGGTAAGGATCAACCTGACTACAATCCTGT		intergenic							1796.8	635.77	10.475	9.45525	1153.31	1678.41	2558.69	674.15	603.475	629.687	10.367	10.4194	10.6386	9.42466	9.30999	9.6311
ASMM10P021616	0.0412456	0.236343	2.70651	up	noncoding	ENSMUST00000134795	Gm14062	Ensembl	4134	chr2	-	137870045	137876831		chr2:137870059-137873907	ACTGCGGGACCTAAGCCAGTATCTCCGATTATGCCATTGAAAGATAATTTTGCTTATTGT	102635955	intergenic							162.924	46.8236	7.0833	5.64687	101.17	173.19	214.411	55.675	48.1201	36.6756	6.7169	7.19634	7.33666	5.83416	5.68821	5.41822
ASMM10P041838	0.00705438	0.182464	3.92315	up	noncoding	TCONS_00034220	TCONS_00034220	Alexander et al 2013	334	chr9	-	68557921	68562179	TCONS_00034219	chr9:68557935-68557997	ACTATGGGTCTAAGGGACACAGGTCAATGGTGTCTGAGGGCCAAGCTACTACAGGGAGAT		intergenic							301.079	61.562	8.03897	6.06696	308.306	266.431	328.499	67.5967	65.1449	51.9443	8.38704	7.81286	7.91701	6.11993	6.12207	5.95888
ASMM10P027610	0.0101848	0.187045	4.40637	up	noncoding	ENSMUST00000116278	Gm12838	Ensembl	325	chr4	-	115453791	115454116		chr4:115453806-115454116	TGAGGATGATGAGGACAATGACGTTGACATCAAGAAGCAGAAGACTGACGAGGATGACTA	666393	intronic antisense	NM_001100185	Cyp4a30b-ps	cytochrome P450, family 4, subfamily a, polypeptide 30b, pseudogene	+	115452603	115471062	14061.4	1733.39	13.063	10.9234	5285.19	9431.46	27467.5	1843.95	1537.3	1818.91	12.6421	12.8369	13.7099	10.8917	10.6713	11.2071
ASMM10P003003	0.00562677	0.173867	2.62074	up	noncoding	ENSMUST00000154598	Gatm	Ensembl	510	chr2	-	122595488	122598534		chr2:122598151-122598326	TGATGTTGAGATTGATCTTTTCAAGAAAGCAGGATGGACCATAGTTACTCCTCCAACACC	67092	exon sense-overlapping	NM_025961	Gatm	glycine amidinotransferase (L-arginine:glycine amidinotransferase)	-	122594472	122611277	11771.3	3209.87	13.1475	11.7575	8359.72	12788.8	14165.3	4211.23	3468.08	1950.31	13.3029	13.2775	12.862	12.1082	11.8555	11.3089
ASMM10P055806	0.0162443	0.201473	2.86451	up	noncoding	NR_033147	D830046C22Rik	RefSeq	2357	chr5	+	139377696	139380053		chr5:139377717+139377777	CCCGAGGTGATCTGCGTAGGGCTCAGAGTACCAGCAGGGCTATGGCAGGCTTGTTCTGAT	320197	intronic antisense	NM_028469	3110082I17Rik	RIKEN cDNA 3110082I17 gene	-	139359738	139460534	378.435	104.927	8.3689	6.85061	382.628	353.682	398.995	109.399	107.393	97.9884	8.70654	8.21366	8.18649	6.80365	6.82288	6.9253
ASMM10P012003	0.0221953	0.21005	2.96932	up	noncoding	ENSMUST00000141425	Rec8	Ensembl	836	chr14	+	55623568	55624510		chr14:55624421+55624510	AATGGAGACAGTCCTAACCAGTCTCAGGCAGCTAGTGCCCTAGCTGCTGAGGCCATGTCT	56739	exon sense-overlapping	NM_020002	Rec8	REC8 homolog (yeast)	+	55618165	55625395	42.3252	12.686	5.10891	3.53878	23.0623	55.1966	48.7167	5	20.5615	12.4963	4.44555	5.53645	5.34473	2.6472	4.44198	3.52715
ASMM10P014186	0.0264213	0.216875	3.54238	up	noncoding	uc029swk.1	Zdhhc8	UCSC_knowngene	1299	chr16	-	18222242	18223541		chr16:18223391-18223541	TGCCCACTGTACTGTGTTCACTGTATGTGCATGTGTGTATATGTGCTTGTTTTGATGCAG	27801	exon sense-overlapping	NM_172151	Zdhhc8	zinc finger, DHHC domain containing 8	-	18220752	18235136	8466.32	1206.53	12.1986	10.3739	2341.86	5228.99	17828.1	1148.98	984.985	1485.63	11.4372	12.0049	13.1538	10.2003	10.0112	10.9103
ASMM10P003802	0.00973765	0.187045	71.3562	up	noncoding	ENSMUST00000176310	Six1	Ensembl	885	chr12	-	73040014	73042815		chr12:73040562-73042490	AATTAAAACTCAGTAGCCCAGCAGGAGTTTGATTCTGTTTCTGAAAGGTCGCCAGGATCC	20471	exon sense-overlapping	NM_009189	Six1	sine oculis-related homeobox 1	-	73041826	73046712	805.885	10.4944	9.39697	3.24001	592.432	778.905	1046.32	21.4833	5	5	9.36014	9.34796	9.48282	4.42431	2.65398	2.64173
ASMM10P048129	0.0147476	0.19765	20.9164	up	noncoding	TCONS_00003867	XLOC_002820	Alexander et al 2013	591	chr11	+	7605633	7607310		chr11:7607232+7607310	GAGTGTGTGAAAGAATGAGTGTGGACCTGTTTCACCATTTATTTGCTGTTTATGAATAAA		intergenic							80937.8	1548.65	15.1342	10.7476	11394.7	59908.6	171510	1304.27	1848.07	1493.61	13.765	15.5053	16.1322	10.3899	10.9344	10.9186
ASMM10P037355	0.0155678	0.200196	11.4173	up	noncoding	ENSMUST00000154517	Mthfd1l	Ensembl	690	chr10	+	4032279	4048951		chr10:4048865+4048951	GGTGGCAGTGCCACATTTATGTGACTTTGTCTGTTTTAACTTTTGAAAATACTTCATCTA	270685	exon sense-overlapping	NM_001170785	Mthfd1l	methylenetetrahydrofolate dehydrogenase (NADP+ dependent) 1-like	+	3973074	4167081	95.0441	5	6.16078	2.64764	52.4214	61.7294	170.982	5	5	5	5.74162	5.69924	7.04149	2.6472	2.65398	2.64173
ASMM10P045367	4.71829e-05	0.10808	3.133	up	noncoding	ENSMUST00000120611	Gm14925	Ensembl	438	chrX	+	96194050	96194488		chrX:96194409+96194488	CTGCTGTGCTTGCTTTAGTTAGATGTCTCATATTGAGGTTACTTGCTTGTGTTTATAATA	100503808	intergenic							112559	19934	16.1248	14.4773	59179.3	72598.9	205899	21569.3	16671.2	21561.6	16.17	15.7798	16.4246	14.5	14.1459	14.7859
ASMM10P053792	0.00640953	0.179242	4.18912	up	noncoding	ENSMUST00000160516	Gas5	Ensembl	572	chr1	+	161037780	161038539	ENSMUST00000159399, ENSMUST00000160551	chr1:161038359+161038419	GATAGTAAAAGATCTGATGTTCTGTGTTTTAACAGTTACCATTTAAGTTAAAATTGTAGA	14455	intergenic							3181.5	554.524	11.3018	9.2351	2114.18	3280.4	4149.91	706.264	487.959	469.35	11.2648	11.3545	11.2859	9.48998	9.00395	9.21137
ASMM10P016000	0.00367103	0.165247	4.46657	up	noncoding	ENSMUST00000174173	1110038B12Rik	Ensembl	635	chr17	-	34951445	34952468		chr17:34951459-34951593	TCCTAACCATCGGTTTTATTTTCCTTGTATCTTCATAACTAAAGTTTGCTATTGTGATAA	68763	intergenic							472.041	83.4913	8.65094	6.49177	365.365	477.144	573.615	90.8786	96.589	63.0065	8.63772	8.64521	8.66988	6.54064	6.67576	6.25891
ASMM10P031336	0.0428564	0.239115	2.11383	up	noncoding	AK043322	AK043322	Genbank	996	chr5	-	147427737	147428733		chr5:147427751-147428733	GACACTTGAATTTGTCCTCAGACTTTCAGGTGTACCCTGTACACACATGCACATACATTC		intergenic							214.112	76.6392	7.46849	6.38864	141.424	191.239	309.675	89.6915	73.8611	66.3651	7.22428	7.34346	7.83774	6.52457	6.30104	6.3403
ASMM10P050326	0.0239607	0.213497	9.61263	up	noncoding	uc007ool.2	DQ723598	UCSC_knowngene	62	chr12	-	98414731	98414793		chr12:98414745-98414793	ACTGTGGAACATTGATAGCCATTGGAGCACAAATAGCAGTGTGTGTTTCTGTGGCATTCT		intergenic							5157.92	235.876	11.1362	7.87129	776.772	2522.97	12174	181.334	130.813	395.481	9.78136	10.978	12.6493	7.54047	7.11056	8.96285
ASMM10P054147	0.0165192	0.202917	2.87925	up	noncoding	NR_002866	Dio3os	RefSeq	1280	chr12	-	110275384	110278068	ENSMUST00000181693	chr12:110276708-110276762	AAACCCTGCCATCCACATTTCTGGACAGGGGCGGGTGTTGTGTGGGAAATAGGCTACACC	353504	intergenic							445.862	102.012	8.31019	6.7845	212.342	287.006	838.237	75.5133	101.604	128.917	7.83217	7.91507	9.18334	6.2767	6.74721	7.32958
ASMM10P052690	0.0444173	0.241953	2.25424	up	noncoding	AK037323	AK037323	Genbank	1519	chr13	+	43990996	43992515		chr13:43991810+43991870	TGGTGTTCAAATATTTACCTTTCTTTCTTTTCTTTTGCAAACAGTTTAGTGGGCAGTGGG		intergenic							445.52	157.293	8.60429	7.43165	482.61	417.044	436.906	180.587	132.615	158.679	9.05556	8.45243	8.30489	7.53428	7.13	7.63067
ASMM10P029728	0.0214925	0.209692	5.3573	up	noncoding	ENSMUST00000180855	Gm17388	Ensembl	1919	chr4	+	136355773	136358042		chr4:136357945+136358042	GGTCCACTAGGATTTCATTTGCATTTGATAGGAACAAATACATTGTGTGTGTGTGGGGGG	100503101	intergenic							28065.7	3103.72	14.1037	11.6822	10875.1	23159.2	50162.9	2465.52	2005.56	4840.08	13.6928	14.1361	14.4822	11.3171	11.0679	12.6615
ASMM10UP409	0.00216842	0.163589	3.84633	up	noncoding	uc.3-	uc.3	UCR	225	chr4	+	148904231	148904456		chr4:148904346+148904405	AACTAGCAGCCAGTTTTTATGAGAGGGGGTTGGGTTATGCAAATCAAATGGTTGTGTACG		intron sense-overlapping	NM_001159344	Casz1	castor zinc finger 1	+	148804391	148954892	194.954	39.9362	7.37636	5.43288	140.03	200.715	244.116	42.021	41.2041	36.5835	7.21063	7.40924	7.5092	5.42879	5.45604	5.41379
ASMM10UP409	0.00216842	0.163589	3.84633	up	noncoding	uc.3-	uc.3	UCR	225	chr4	+	148904231	148904456		chr4:148904346+148904405	AACTAGCAGCCAGTTTTTATGAGAGGGGGTTGGGTTATGCAAATCAAATGGTTGTGTACG		intron sense-overlapping	NM_027195	Casz1	castor zinc finger 1	+	148804391	148945130	194.954	39.9362	7.37636	5.43288	140.03	200.715	244.116	42.021	41.2041	36.5835	7.21063	7.40924	7.5092	5.42879	5.45604	5.41379
ASMM10P003751	0.01161	0.190195	3.2855	up	noncoding	ENSMUST00000174770	Rasgrp1	Ensembl	2138	chr2	-	117282541	117342709		chr2:117286858-117288616	AAGCTTTCCATTTTCCTTCTGTGTGATGGACAAAGATAGCTCTGGGGCGTGATCAAGCAA	19419	exon sense-overlapping	NM_011246	Rasgrp1	RAS guanyl releasing protein 1	-	117279992	117342877	241.807	58.7816	7.71732	6.0012	205.452	249.952	270.018	67.0149	47.1747	62.1552	7.77976	7.71849	7.65369	6.1091	5.65897	6.23554
ASMM10P013311	0.040241	0.234995	2.39944	up	noncoding	uc007vin.1	AK084059	UCSC_knowngene	1929	chr15	+	20449189	20979940		chr15:20979859+20979940	ATATGAAGGTATGGGAAGATGAGTGTGATGGGGAGCATGATGTGAATTCACAAAGAATCA		intronic antisense	NM_022816	Acot10	acyl-CoA thioesterase 10	-	20665213	20666750	180.885	59.9785	7.20261	5.93992	104.866	176.924	260.865	31.0796	71.5653	77.2906	6.77556	7.22492	7.60736	4.99158	6.25374	6.57443
ASMM10P016641	0.00430579	0.16871	17.2	up	noncoding	ENSMUST00000074412	Tdgf1-ps2	Ensembl	505	chr17	+	12189920	12190456		chr17:12190205+12190456	TTCTATGGATGCAACTGTGGACATGTTGTATGCAAAGAGCACTGTGGGTCTATCCTCCAT	21669	intron sense-overlapping	NM_026644	Agpat4	1-acylglycerol-3-phosphate O-acyltransferase 4 (lysophosphatidic acid acyltransferase, delta)	+	12119283	12219640	224.661	11.7004	7.60581	3.50148	194.032	213.246	266.706	15.8379	5.34143	13.922	7.68707	7.49417	7.6362	3.95257	2.8637	3.68818
ASMM10P009788	0.00423945	0.16871	3.29916	up	noncoding	NR_002896	Snhg1	RefSeq	476	chr19	+	8723486	8726326		chr19:8724467+8724671	TTTACAAATAACACGTTTTGCTTGTAGTCAGGGTGCTGTGACAACATGAAGAGTTCGAGC	83673	bidirectional	NM_001161413	Slc3a2	solute carrier family 3 (activators of dibasic and neutral amino acid transport), member 2	-	8706881	8723369	3080.43	680.799	11.2757	9.55355	2297.58	2850.29	4093.41	714.721	641.956	685.719	11.4048	11.1557	11.2665	9.50602	9.4013	9.75334
ASMM10P028564	0.0277175	0.218722	3.1435	up	noncoding	AK014122	AK014122	Genbank	1666	chr10	-	31499858	31501527		chr10:31499875-31500712	GTTCTTACGTGTGTACGTATGTACCCTTGTGTGTTAGTTTTGTGCAAATAGAATGACATC		intergenic							438.884	90.3136	8.28855	6.63618	201.314	297.97	817.367	84.2736	87.7763	98.8909	7.74561	7.97032	9.14972	6.43225	6.53658	6.93972
ASMM10P020613	0.00571864	0.174939	15.9065	up	noncoding	ENSMUST00000122906	Nr4a2	Ensembl	3123	chr2	-	57106829	57124003		chr2:57106952-57107225	CTGTAGTATTTTCTTTGTATATTTCTAGTACGGCACATGAGATGAGTCACTGCCTTTTTT	18227	exon sense-overlapping	NM_013613	Nr4a2	nuclear receptor subfamily 4, group A, member 2	-	57107225	57115038	6818.5	303.195	12.2828	8.29122	4297.68	5057.37	11100.4	311.805	167.653	430.128	12.3385	11.9754	12.5343	8.31964	7.47304	9.08097
ASMM10P010622	0.0136297	0.196299	10.398	up	noncoding	ENSMUST00000141357	Nit1	Ensembl	2932	chr1	-	171341328	171345640		chr1:171344196-171344287	TCCCTGTTGAGCAGTGTTCCTGGATTGCCACAGAGGGGGTAGAGTTGTGTGTGTCGTGTC	27045	exon sense-overlapping	NM_001242580	Nit1	nitrilase 1	-	171342236	171345645	18775	1012.73	13.3404	9.9622	4878.61	13493.7	37952.8	738.263	554.628	1745.31	12.5358	13.364	14.1215	9.54981	9.18883	11.148
ASMM10P010622	0.0136297	0.196299	10.398	up	noncoding	ENSMUST00000141357	Nit1	Ensembl	2932	chr1	-	171341328	171345640		chr1:171344196-171344287	TCCCTGTTGAGCAGTGTTCCTGGATTGCCACAGAGGGGGTAGAGTTGTGTGTGTCGTGTC	27045	exon sense-overlapping	NM_012049	Nit1	nitrilase 1	-	171342236	171345645	18775	1012.73	13.3404	9.9622	4878.61	13493.7	37952.8	738.263	554.628	1745.31	12.5358	13.364	14.1215	9.54981	9.18883	11.148
ASMM10P010622	0.0136297	0.196299	10.398	up	noncoding	ENSMUST00000141357	Nit1	Ensembl	2932	chr1	-	171341328	171345640		chr1:171344196-171344287	TCCCTGTTGAGCAGTGTTCCTGGATTGCCACAGAGGGGGTAGAGTTGTGTGTGTCGTGTC	27045	natural antisense	NM_001128609	Dedd	death effector domain-containing	+	171329144	171342501	18775	1012.73	13.3404	9.9622	4878.61	13493.7	37952.8	738.263	554.628	1745.31	12.5358	13.364	14.1215	9.54981	9.18883	11.148
ASMM10P016938	0.000406921	0.135388	2.04775	up	noncoding	ENSMUST00000141049	Rpl10a	Ensembl	1618	chr17	+	28329277	28331027		chr17:28330349+28330524	ATGGGTCTGAGGAGGCAACTTGGCCTTCTCGTTGTAAAGGATGGGTTGGTTGTTTAAAAT	19896	exon sense-overlapping	NM_011287	Rpl10a	ribosomal protein L10A	+	28328470	28331033	474.478	184.679	8.68733	7.65329	443.576	467.828	512.029	225.224	183.989	144.825	8.92821	8.61848	8.5153	7.8525	7.60338	7.50399
ASMM10P041968	0.0083515	0.186431	2.2884	up	noncoding	uc009qyt.1	AF357374	UCSC_knowngene	70	chr9	-	88521796	88521866	ENSMUST00000180982	chr9:88521810-88521866	TCCTATCCCGAACCTGAATTCCTGTTGAAAAACCATAATTACGGATCTGGCTTCTGAGAT		intergenic							1565.2	495.221	10.2858	9.09148	984.966	1467.84	2242.78	542.03	516.455	427.177	10.144	10.2382	10.4753	9.11238	9.09033	9.07175
ASMM10P047985	0.0393101	0.233602	2.34695	up	noncoding	ENSMUST00000066629	Mafg	Ensembl	495	chr11	-	120627680	120628181		chr11:120628125-120628181	TGGTGACCTTTGACCTGTGGCTGTCCCTGTGTTTTGTGTGTGTGCGTATTTGGGTTTTTT	17134	intergenic							131584	32816.9	16.4055	15.1747	62677.8	122624	209449	32830.3	26096.5	39523.8	16.2421	16.5024	16.4721	15.1217	14.7914	15.6111
ASMM10P003021	0.0485326	0.248759	7.26541	up	noncoding	ENSMUST00000155018	4930417H01Rik	Ensembl	349	chr2	+	122704235	122718229		chr2:122708173+122718160	CTTACCTCAGATAATTTGTCTACCTGTTAATGATTCTGCTTCTTGGACTACGTCCCAGTA	414106	intergenic							73.6462	8.88345	5.97193	3.11089	48.485	99.5414	72.9121	16.6504	5	5	5.62044	6.39961	5.89574	4.03696	2.65398	2.64173
ASMM10P001242	0.0308495	0.222796	2.19626	up	noncoding	ENSMUST00000125419	Ftx	Ensembl	689	chrX	-	103607552	103623754		chrX:103609367-103615064	CCGCTGCCAGTGACTTCAACAGAAGTGGAGTAAATAAAGATGATCACAGAACTTGGAAGC	78878	intergenic							85.7356	32.0909	6.21317	5.07812	64.2941	87.1493	105.763	34.1344	35.8742	26.2641	6.04824	6.20019	6.39107	5.13018	5.2561	4.84807
ASMM10P046564	0.0181748	0.206626	2.0089	up	noncoding	ENSMUST00000144024	Gm12147	Ensembl	182	chr11	-	43259790	43311088		chr11:43311035-43311088	TGTAGGGTGAGGCAGTCAGAGCAGTCACTTTGGCCTTTGATGTCTCTTCCTTCAGACCTG		natural antisense	NM_176999	Atp10b	ATPase, class V, type 10B	+	43149876	43262286	192.439	76.3106	7.4036	6.3972	173.654	202.768	200.896	77.9925	76.4932	74.446	7.52907	7.42368	7.25806	6.32593	6.34908	6.51658
ASMM10P024989	0.0349366	0.228811	3.97285	up	noncoding	ENSMUST00000152510	Npr1	Ensembl	949	chr3	-	90450709	90451781		chr3:90451518-90451781	AATGTATGTGTGTGTTATGTAGGATCGTCTGGGACTTCCTGAGCTAAAGGAAGCAAGTGC	18160	exon sense-overlapping	NM_008727	Npr1	natriuretic peptide receptor 1	-	90450591	90465866	129810	18167.1	16.3046	14.3144	45028.7	129747	214654	17403.9	13476.6	23620.9	15.8005	16.6071	16.5061	14.1716	13.8531	14.9185
ASMM10P043845	0.0390064	0.233513	2.24981	up	noncoding	ENSMUST00000121275	Gm14603	Ensembl	448	chrX	-	44313269	44313717		chrX:44313286-44313717	CCATATACTCCTGGTGAAATTCCAAAGTTTAGTCTTCAGGATCCACCTAACAAGAAACCC	637141	intergenic							5266.04	1507.76	11.8822	10.7124	3546.68	3156.51	9094.94	1721.62	1452.72	1348.94	12.0637	11.3043	12.2787	10.789	10.5892	10.7591
ASMM10P043839	0.0178575	0.20591	8.29734	up	noncoding	AK030266	AK030266	Genbank	2257	chr10	+	82083412	82085668		chr10:82085601+82085668	GTATGTTCATATCAGTAGCAGGAATAGAACTTGTGTGTGTGGAGCATGGCTTCTCTGTGG		intergenic							60266.8	3893.93	15.0239	11.9712	16285.7	48382.8	116132	2888.88	2394.22	6398.68	14.2891	15.1885	15.594	11.5448	11.3171	13.0518
ASMM10P051105	0.0301862	0.222268	2.81299	up	noncoding	ENSMUST00000124514	Ttc8	Ensembl	781	chr12	+	98943318	98970724		chr12:98970654+98970724	AAGGTGTGAGGAAGCAGACTCGATGTGTGCACATTGTTGGTGGGAGTGTGCACAGTGTTG	76260	exon sense-overlapping	NM_029553	Ttc8	tetratricopeptide repeat domain 8	+	98920573	98983238	189.529	53.5613	7.2809	5.7888	131.411	149.499	287.678	34.0105	45.1948	81.4785	7.11526	6.98797	7.73948	5.12275	5.59334	6.65031
ASMM10P051105	0.0301862	0.222268	2.81299	up	noncoding	ENSMUST00000124514	Ttc8	Ensembl	781	chr12	+	98943318	98970724		chr12:98970654+98970724	AAGGTGTGAGGAAGCAGACTCGATGTGTGCACATTGTTGGTGGGAGTGTGCACAGTGTTG	76260	exon sense-overlapping	NM_198311	Ttc8	tetratricopeptide repeat domain 8	+	98920611	98983238	189.529	53.5613	7.2809	5.7888	131.411	149.499	287.678	34.0105	45.1948	81.4785	7.11526	6.98797	7.73948	5.12275	5.59334	6.65031
ASMM10P023822	0.00117777	0.158619	5.31073	up	noncoding	ENSMUST00000130884	1700026D11Rik	Ensembl	417	chr2	+	132490715	132512340	ENSMUST00000144501	chr2:132508214+132508274	GAGAGCGGGCTCCGGCATCTACCGTATCTCTTCCTACACAGTGTAAGCAGAGAATGCCAG	70371	intergenic							1691.38	213.203	10.2577	7.84881	972.629	1068.15	3033.36	182.871	169.792	286.945	10.1242	9.79988	10.8491	7.55146	7.49303	8.50194
ASMM10P044965	0.00583928	0.174939	2.73792	up	noncoding	ENSMUST00000156672	Slc25a5	Ensembl	765	chrX	+	36797278	36798553		chrX:36797656+36797735	GTAGATAAAATGTTAGTTGGTTATAGTAAATAGGTCAGCAAAACTACATTTTGATTTTTT	11740	exon sense-overlapping	NM_007451	Slc25a5	solute carrier family 25 (mitochondrial carrier, adenine nucleotide translocator), member 5	+	36795651	36798806	641.055	178.808	9.07048	7.6174	483.09	588.472	851.604	203.846	185.107	147.471	9.05689	8.94857	9.20599	7.70998	7.61228	7.52994
ASMM10P010806	0.0101455	0.187045	2.15321	up	noncoding	AK044271	AK044271	Genbank	2694	chr14	-	27426029	27428719		chr14:27426043-27426243	AGGAAGAGCAAAGGGGGACAGAAATTTGCTAAGTTCCAAGCACATGAGAAAAGTCATAGC		bidirectional	NM_001114879	D14Abb1e	DNA segment, Chr 14, Abbott 1 expressed	+	27428846	27483554	397.972	142.196	8.3966	7.29011	298.667	384.35	510.898	157.045	122.026	147.517	8.34092	8.3373	8.51158	7.33288	7.00674	7.53071
ASMM10P010806	0.0101455	0.187045	2.15321	up	noncoding	AK044271	AK044271	Genbank	2694	chr14	-	27426029	27428719		chr14:27426043-27426243	AGGAAGAGCAAAGGGGGACAGAAATTTGCTAAGTTCCAAGCACATGAGAAAAGTCATAGC		bidirectional	NM_028945	D14Abb1e	DNA segment, Chr 14, Abbott 1 expressed	+	27428846	27483554	397.972	142.196	8.3966	7.29011	298.667	384.35	510.898	157.045	122.026	147.517	8.34092	8.3373	8.51158	7.33288	7.00674	7.53071
ASMM10P047682	0.0153068	0.198828	2.20926	up	noncoding	uc007lvu.1	AK160502	UCSC_knowngene	1576	chr11	-	103828039	103829615		chr11:103828053-103828431	GGCAGCACACTTCTTTGCATTTAATAAACTAGAACAATGATTAAAGCCTTTGGAACTACC		exon sense-overlapping	NM_008740	Nsf	N-ethylmaleimide sensitive fusion protein	-	103821782	103954056	1062.68	354.74	9.75419	8.61063	716.788	929.014	1542.24	398.644	365.162	300.415	9.6575	9.60934	9.99572	8.67289	8.59248	8.5665
ASMM10P037625	0.000257292	0.135388	2.43278	up	noncoding	ENSMUST00000152918	Rps16	Ensembl	628	chr7	+	28350762	28352696		chr7:28352302+28352362	TGAGGCAGCTCCTGGAAGGACTGGGTCTTCACTAAGCTTTTTGGTCATTGTGTCTTGCAG	20055	exon sense-overlapping	NM_013647	Rps16	ribosomal protein S16	+	28350688	28352698	189.621	62.4091	7.36579	6.08318	177.788	161.917	229.157	76.3237	53.7536	57.1501	7.5645	7.10223	7.43063	6.29105	5.8498	6.1087
ASMM10P001505	0.0158681	0.200377	2.45311	up	noncoding	ENSMUST00000129509	Arl5b	Ensembl	727	chr2	+	15068168	15076584		chr2:15068190+15069836	TGTATCAGTTTTCATACTTCTCCAACCATAGGAAGCAATGTTGAAGAAATCGTTGTGAAG	75869	exon sense-overlapping	NM_029466	Arl5b	ADP-ribosylation factor-like 5B	+	15055361	15079191	108.378	34.3644	6.50144	5.20683	78.2657	89.2166	157.652	28.6229	36.1782	38.2921	6.33175	6.23475	6.93782	4.86494	5.27014	5.48541
ASMM10P012984	0.00494322	0.170804	7.258	up	noncoding	NR_033627	AA619741	RefSeq	2676	chr1	-	34633534	34636210		chr1:34633594-34636210	CTGACGGTATAACCCTGTGCACCTTTGAAAAAGATTTTGGTTTTAAATTGCTGCTTTTAA	241051	intergenic							24782.2	2270.3	14.1788	11.3192	17218.7	26243.7	30884.3	2448.25	2307.77	2054.88	14.3714	14.3189	13.8462	11.3051	11.2624	11.3902
ASMM10P001159	0.000606571	0.135388	2.09256	up	noncoding	ENSMUST00000124347	Spata5	Ensembl	599	chr3	+	37432057	37439152		chr3:37433288+37433638	ATATGACTCAATTCTACGGTGAGACTGAAGCAAGGTTACGCCAGATATTTGCTGAAGCTA	57815	exon sense-overlapping	NM_001163511	Spata5	spermatogenesis associated 5	+	37420279	37579095	1537.53	551.356	10.3086	9.24329	1121.37	1610.33	1880.88	615.403	576.457	462.208	10.3265	10.3624	10.2367	9.29584	9.24566	9.18837
ASMM10P001159	0.000606571	0.135388	2.09256	up	noncoding	ENSMUST00000124347	Spata5	Ensembl	599	chr3	+	37432057	37439152		chr3:37433288+37433638	ATATGACTCAATTCTACGGTGAGACTGAAGCAAGGTTACGCCAGATATTTGCTGAAGCTA	57815	exon sense-overlapping	NM_021343	Spata5	spermatogenesis associated 5	+	37420279	37579095	1537.53	551.356	10.3086	9.24329	1121.37	1610.33	1880.88	615.403	576.457	462.208	10.3265	10.3624	10.2367	9.29584	9.24566	9.18837
ASMM10P027040	0.00594733	0.175556	2.15906	up	noncoding	ENSMUST00000151903	5830415F09Rik	Ensembl	2127	chr4	-	46376504	46389418		chr4:46376563-46376974	GTGAATGGAGTTTTTATGTTATCGCATACTTCTAAGATACTCATTGTGGTTTGAAAGGGA	74753	exon sense-overlapping	NM_029086	5830415F09Rik	RIKEN cDNA 5830415F09 gene	-	46376974	46389423	821.973	291.408	9.43162	8.32122	614.079	809.218	1042.62	347.278	281.588	245.359	9.41162	9.40564	9.4776	8.47316	8.21425	8.27624
ASMM10P045293	0.0205156	0.208782	2.02187	up	noncoding	ENSMUST00000122126	Gm14768	Ensembl	678	chrX	+	80362548	80363233		chrX:80363159+80363233	GAGGCACCCCTAAAATTGATTCCAAAACACATTATATGTCTTGTTCAAGATAGGAAAGGA	100502701	intergenic							770.246	290.579	9.34112	8.32543	557.232	806.197	947.309	328.769	258.213	284.756	9.27348	9.3996	9.35028	8.3985	8.08849	8.48929
ASMM10P056637	0.00248781	0.164733	2.10607	up	noncoding	uc007diy.2	Sft2d2	UCSC_knowngene	5440	chr1	-	165174340	165194433		chr1:165185071-165188247	TCATCGCATGCTTTGCTCTGGGAATCCTGTGCTCAGTGCTGTACCGTCTTCCTCATGGGG	108735	exon sense-overlapping	NM_145512	Sft2d2	SFT2 domain containing 2	-	165174340	165194433	3657.46	1208.04	11.4649	10.3903	2347.65	3247.34	5377.37	1364.9	1172.54	1086.68	11.441	11.3378	11.6158	10.4574	10.2671	10.4464
ASMM10P053785	0.00656392	0.180048	3.63936	up	noncoding	ENSMUST00000065709	Gas5	Ensembl	530	chr1	+	161035171	161036629	ENSMUST00000162163, NR_002840	chr1:161036555+161036615	AATAGAAGACCAGAAAATGAAATGGTAAGTCAAACTAAAGGAATTGTAGATGCTAAACAG	14455	bidirectional	NM_173424	Zbtb37	zinc finger and BTB domain containing 37	-	161017755	161034259	1666.4	341.848	10.4102	8.54655	1175.08	1749.22	2074.91	418.667	302.643	304.233	10.3926	10.4705	10.3675	8.74406	8.31387	8.5817
ASMM10P010282	0.0219024	0.21005	5.5848	up	noncoding	AK161420	AK161420	Genbank	2020	chr13	+	64152580	64154596		chr13:64154506+64154596	AAACTGCCTAAATTAACAAATCAAAGCAGCCAATAGTGTGACCTTATTTTTAGCCACATC		natural antisense	NM_175494	Zfp367	zinc finger protein 367	-	64133056	64153199	199.428	29.1801	7.38022	4.89872	126.889	210.043	261.353	36.358	30.0687	21.1136	7.05831	7.47197	7.6104	5.22197	4.99365	4.48054
ASMM10P023416	0.0202864	0.208782	2.86646	up	noncoding	ENSMUST00000159438	Gas5	Ensembl	779	chr1	+	161035167	161037560	NR_002840	chr1:161035922+161035982	ACTGGAAAGGGTTTAGTTCCGTGAAGAAGGGGACTGACTGTTCACATCTCTTATTTCCAG	14455	bidirectional	NM_173424	Zbtb37	zinc finger and BTB domain containing 37	-	161017755	161034259	309	84.5395	8.04598	6.52671	227.821	362.386	336.793	102.896	74.1819	76.5408	7.93321	8.25451	7.95021	6.71344	6.30694	6.55975
ASMM10P034708	0.00554047	0.173867	2.28722	up	noncoding	TCONS_00002477	XLOC_002600	Alexander et al 2013	886	chr10	-	100297845	100299608	TCONS_00002478	chr10:100298088-100298678	AAGTAGAAATAGGGGCAGCATTATAAGAAACTCTGGCTCTGGAAGGTTTAGTGGTTGAGG		intergenic							124.325	42.2961	6.69911	5.50551	96.5235	95.0915	181.361	48.0786	31.8042	47.0055	6.64595	6.32884	7.12254	5.62583	5.08466	5.80605
ASMM10P050558	0.00358891	0.165247	17.482	up	noncoding	ENSMUST00000151023	Itgb8	Ensembl	3676	chr12	-	119188105	119238801		chr12:119188119-119189818	TGTTGAGAATTCTCATTGCTAGCCAAACTGACAAAACAAAACCAAAACCAAAACCAAAAC	320910	exon sense-overlapping	NM_177290	Itgb8	integrin beta 8	-	119162802	119238276	168.436	7.03925	7.05459	2.92679	101.137	127.762	276.411	5	6.71533	9.40241	6.7163	6.76196	7.68553	2.6472	3.03125	3.10193
ASMM10P023728	0.026468	0.216928	6.14637	up	noncoding	ENSMUST00000146479	Dusp2	Ensembl	756	chr2	+	127336609	127337504		chr2:127337127+127337248	ATTCTGTCCTTGGTCAGAAGGCCTAGAGCTTCTCTTGTTTCTAGCCAATCCAAGATGTCT	13537	exon sense-overlapping	NM_010090	Dusp2	dual specificity phosphatase 2	+	127336158	127338377	138.467	20.9882	6.92205	4.30231	111.698	146.103	157.599	28.4039	22.5032	12.0576	6.86986	6.95905	6.93723	4.85343	4.58025	3.47326
ASMM10P043281	0.0212521	0.209402	2.37258	up	noncoding	AK040445	AK040445	Genbank	1514	chr9	+	104262104	104263617		chr9:104263557+104263617	CGTCTGAGATAGGGATTATCCTCTATTTTCAGATAATAAATTGATGTGTAGTTCCACAGT		natural antisense	NM_001163026	Dnajc13	DnaJ (Hsp40) homolog, subfamily C, member 13	-	104151596	104262930	118.035	41.4363	6.68876	5.4423	94.1153	139.153	120.836	51.7946	41.865	30.6492	6.60779	6.88699	6.5715	5.72975	5.47879	5.11837
ASMM10P002650	0.00450182	0.169339	2.73169	up	noncoding	ENSMUST00000148243	Pogk	Ensembl	3010	chr1	-	166395396	166409787		chr1:166396670-166398689	CTGAGAGGACTCAGAAAATGGAACTGTGATGGAAACAGTTGGGAGGAAAACTTGTAAGAG	71592	exon sense-overlapping	NM_001142948	Pogk	pogo transposable element with KRAB domain	-	166393611	166409828	265.467	80.2702	7.86627	6.41647	278.28	268.579	249.543	96.084	88.3792	56.3473	8.23026	7.82386	7.54469	6.6158	6.5472	6.08642
ASMM10P002650	0.00450182	0.169339	2.73169	up	noncoding	ENSMUST00000148243	Pogk	Ensembl	3010	chr1	-	166395396	166409787		chr1:166396670-166398689	CTGAGAGGACTCAGAAAATGGAACTGTGATGGAAACAGTTGGGAGGAAAACTTGTAAGAG	71592	exon sense-overlapping	NM_175170	Pogk	pogo transposable element with KRAB domain	-	166393611	166409828	265.467	80.2702	7.86627	6.41647	278.28	268.579	249.543	96.084	88.3792	56.3473	8.23026	7.82386	7.54469	6.6158	6.5472	6.08642
ASMM10P017497	0.000810362	0.143944	5.83638	up	noncoding	AK016733	AK016733	Genbank	1467	chr17	+	80062800	80064266		chr17:80064083+80064266	AGATCAAGACTTGAAATCCTACCAATCCTGACTCTGGAAGTCTCCACCCTCCTAAGAAAT		bidirectional	NM_144802	Hnrnpll	heterogeneous nuclear ribonucleoprotein L-like	-	80029486	80062334	2407.87	303.267	10.9337	8.38867	1830.11	2339.81	3053.69	323.569	324.622	261.609	11.0583	10.8797	10.8632	8.37026	8.42688	8.36888
ASMM10P019509	0.0373435	0.231256	14.0357	up	noncoding	AK050672	AK050672	Genbank	1851	chr19	+	5485377	5487227		chr19:5487160+5487227	GCTTAGATGGAGTTGCTCAGTGTGTGAATTTGAGTGTCATATTTTAAAACGTTTTTGTGT		natural antisense	NM_027877	Mus81	MUS81 endonuclease homolog (yeast)	-	5482839	5488336	3772.38	85.8861	10.3138	6.50273	322.171	1359.46	9635.5	63.0306	68.4006	126.227	8.45778	10.1305	12.353	6.0188	6.19125	7.29813
ASMM10P043739	0.0119095	0.190195	4.603	up	noncoding	ENSMUST00000121708	Gm4789	Ensembl	1216	chrX	-	23854818	23856034		chrX:23854832-23856034	AAGTTTATACGTGTAAAGGAGATGGTTTTCTGTTCCATGAAGTGTAAGAAAATGATGTCC	214450	intergenic							4207.44	617.719	11.6056	9.40298	2680.9	3019.13	6922.29	670.9	674.931	507.325	11.6447	11.24	11.932	9.41604	9.46994	9.32297
ASMM10P013535	0.00730134	0.183664	2.54595	up	noncoding	ENSMUST00000093430	Gm7125	Ensembl	273	chr15	+	68876789	68877062		chr15:68876963+68877062	AAAGCCAATGCTGGGAAGGATGCGAATAATCCTGCAGAAAATGGAGATGCCAAAACAGAC	633752	intergenic							42477.1	10479.8	14.9047	13.5565	27959.4	38540.4	60931.4	11351	10802	9286.58	15.1121	14.8752	14.7267	13.5667	13.5203	13.5824
ASMM10UP251	0.000143727	0.11795	3.92775	up	noncoding	uc.340+	uc.340	UCR	259	chr15	+	102694433	102694692		chr15:102694616+102694675	TAGCATTTTCATGATGGTGTATTTCTGCTTGTCTCCGCGCCATCACTCATCTTTACTGCC		intergenic							332.443	65.3925	8.13729	6.16359	269.603	283.392	444.333	73.2443	54.8296	68.1036	8.18813	7.89515	8.3286	6.23615	5.87417	6.38045
ASMM10UP454	0.000652351	0.135388	2.26097	up	noncoding	uc.50-	uc.50	UCR	222	chr17	-	80204893	80205115		chr17:80204894-80204953	ATCCCCTCGAGTCATCTACACCTAGCTTCACCTTATTCTTTAAAGGGCAGAAAATTTGAG		intron sense-overlapping	NM_001195485	Srsf7	serine/arginine-rich splicing factor 7	-	80200079	80207305	13562.7	3920.89	13.2905	12.1136	9088.11	11948.2	19651.9	4634.87	3704.65	3423.14	13.4122	13.1786	13.2808	12.2327	11.9509	12.1571
ASMM10UP454	0.000652351	0.135388	2.26097	up	noncoding	uc.50-	uc.50	UCR	222	chr17	-	80204893	80205115		chr17:80204894-80204953	ATCCCCTCGAGTCATCTACACCTAGCTTCACCTTATTCTTTAAAGGGCAGAAAATTTGAG		intron sense-overlapping	NM_001195486	Srsf7	serine/arginine-rich splicing factor 7	-	80200079	80207305	13562.7	3920.89	13.2905	12.1136	9088.11	11948.2	19651.9	4634.87	3704.65	3423.14	13.4122	13.1786	13.2808	12.2327	11.9509	12.1571
ASMM10UP454	0.000652351	0.135388	2.26097	up	noncoding	uc.50-	uc.50	UCR	222	chr17	-	80204893	80205115		chr17:80204894-80204953	ATCCCCTCGAGTCATCTACACCTAGCTTCACCTTATTCTTTAAAGGGCAGAAAATTTGAG		intron sense-overlapping	NM_001195487	Srsf7	serine/arginine-rich splicing factor 7	-	80200079	80207305	13562.7	3920.89	13.2905	12.1136	9088.11	11948.2	19651.9	4634.87	3704.65	3423.14	13.4122	13.1786	13.2808	12.2327	11.9509	12.1571
ASMM10UP454	0.000652351	0.135388	2.26097	up	noncoding	uc.50-	uc.50	UCR	222	chr17	-	80204893	80205115		chr17:80204894-80204953	ATCCCCTCGAGTCATCTACACCTAGCTTCACCTTATTCTTTAAAGGGCAGAAAATTTGAG		intron sense-overlapping	NM_146083	Srsf7	serine/arginine-rich splicing factor 7	-	80200079	80207305	13562.7	3920.89	13.2905	12.1136	9088.11	11948.2	19651.9	4634.87	3704.65	3423.14	13.4122	13.1786	13.2808	12.2327	11.9509	12.1571
ASMM10P057073	0.0199453	0.208782	3.79674	up	noncoding	uc009nsd.1	Slc7a5	UCSC_knowngene	289	chr8	-	121888321	121896565		chr8:121888383-121896142	CCATTCTGAGGTGATGCGTCCAACCTGCAGCAGAAGTTGTCCTTTGAAGGCACCAATCTG	20539	exon sense-overlapping	NM_011404	Slc7a5	solute carrier family 7 (cationic amino acid transporter, y+ system), member 5	-	121881145	121907686	68.8396	16.7959	5.90808	3.98332	78.568	81.1302	46.8206	24.8452	11.6168	13.9258	6.33642	6.09176	5.29607	4.64404	3.61724	3.68869
ASMM10P023651	0.0123507	0.19155	3.11801	up	noncoding	ENSMUST00000119042	Gm14018	Ensembl	455	chr2	+	121485431	121491512		chr2:121488724+121488863	TAAGTGGAATGGTCATCAGTGAGGCTACTGTTCATAAGGAGACAAAGGAGCAATCTCCTC	100008564	intergenic							132.989	33.1094	6.78695	5.14632	85.8684	123.851	189.247	34.8667	25.6291	38.8324	6.46566	6.7139	7.18128	5.15855	4.77165	5.50876
ASMM10P034930	0.00462679	0.169454	3.76918	up	noncoding	ENSMUST00000166346	Bhlhe40	Ensembl	368	chr6	+	108660798	108661334		chr6:108661274+108661334	GCTGAGTTTCCAAGAAAAGTTTGCTTGTTTCAAGGTTGGCTGGGGGGTTCAAGATGAGAT	20893	exon sense-overlapping	NM_011498	Bhlhe40	basic helix-loop-helix family, member e40	+	108660628	108666925	130.11	27.3129	6.76524	4.85099	89.0046	115.028	186.298	28.2626	21.1458	32.5303	6.52359	6.61001	7.16212	4.84635	4.48194	5.22468
ASMM10P055785	0.049147	0.249966	12.086	up	noncoding	AK158561	AK158561	Genbank	1634	chr1	-	36739047	36744792		chr1:36739756-36739814	AAGACTAGTTGCTATGGAATGAAGGATATTAAGTGTGTGGTAAGAGATTCCCCAACGTTC		intergenic							3211.84	84.3216	9.91879	6.32353	211.246	1036.69	8387.6	57.13	42.9688	152.866	7.82526	9.75701	12.1741	5.87293	5.51832	7.57934
ASMM10P030929	0.0023295	0.164733	2.80261	up	noncoding	ENSMUST00000119600	Gm13829	Ensembl	138	chr5	-	115291762	115291900		chr5:115291776-115291900	CCCTCTGTGGAGTCTGTAGTCCAGTGCAAAATCAATGAGGATGTCACTGAAGTCTCTAAG		intronic antisense	NM_026504	Coq5	coenzyme Q5 homolog, methyltransferase (yeast)	+	115279701	115296972	888.72	252.664	9.5885	8.10172	807.122	996.825	862.214	291.429	282.225	184.337	9.83686	9.70506	9.22357	8.22526	8.21894	7.86098
ASMM10P003054	0.0110816	0.189803	3.14514	up	noncoding	ENSMUST00000155669	Ms4a6d	Ensembl	599	chr19	-	11586979	11593373		chr19:11590085-11592864	GAAAAAGATGACTAAGCCTTTGTTTGGCTGCTTTAGAGCCTGCCTTGCAGCAATGTAAGC	68774	exon sense-overlapping	NM_026835	Ms4a6d	membrane-spanning 4-domains, subfamily A, member 6D	-	11586605	11604804	32048.4	6172.06	14.4523	12.7992	19396.7	26285.5	50463	5871.28	5796.71	6848.21	14.5461	14.3202	14.4907	12.6065	12.6346	13.1565
ASMM10P036013	0.0143275	0.197005	2.4756	up	noncoding	ENSMUST00000074801	Gm10298	Ensembl	264	chr7	-	43387685	43387949		chr7:43387699-43387949	GAAAATGGAGATGTCAAAACAGACCAGGCACAGAAAGCTGAAGGTGTGCATTTTTGCCAA	102636579	intergenic							30802.6	7993.29	14.4817	13.1739	21682.8	28814	41911.1	8504.78	8265.41	7209.69	14.7267	14.4537	14.2646	13.148	13.1398	13.234
ASMM10P051347	0.000594185	0.135388	5.07099	up	noncoding	uc007pkb.2	AK043676	UCSC_knowngene	4869	chr13	-	6589035	6593904		chr13:6589050-6592972	GCAAACAAAACATCCAACATCACAAAGAGCTTTTCACAGTGAAACATCAGCAAAGTAAAA		intron sense-overlapping	NM_019703	Pfkp	phosphofructokinase, platelet	-	6579873	6648724	1921.2	273.73	10.5737	8.23147	1370.53	1590.18	2802.89	329.793	234.979	256.417	10.6333	10.3434	10.7445	8.40512	7.94855	8.34073
ASMM10P051944	0.0199004	0.208782	2.33258	up	noncoding	ENSMUST00000066241	Gm5705	Ensembl	711	chr1	-	162628356	162629067		chr1:162628558-162629067	TGGAGACGTTGGTGTGTCTGGTCGGGAACTGTTTTGAGGAATACAGCGGTGCTGTCGTGA	435651	intergenic							177.2	59.6343	7.24575	6.02383	132.554	176.506	222.541	53.8163	50.975	74.1118	7.12815	7.22204	7.38707	5.78675	5.77496	6.50978
ASMM10P048115	0.0430249	0.23962	2.06152	up	noncoding	BC002209	BC002209	Genbank	395	chr11	+	6475029	6475424		chr11:6475131+6475424	TTGTTGCAGCCGACGTCGAAGAAGAAGCGCTTCGAGTCCACGGTGATGGAGGTGCCCTCC		natural antisense	NM_011221	Purb	purine rich element binding protein B	-	6467598	6476076	43.4991	18.7249	5.25766	4.21395	35.2351	46.2727	48.9895	19.562	21.326	15.2868	5.12244	5.29696	5.3536	4.28426	4.49478	3.86281
ASMM10P021095	0.0161706	0.201227	3.36821	up	noncoding	ENSMUST00000122236	Gm13776	Ensembl	1261	chr2	-	91716158	91717419		chr2:91716244-91717419	TCCCCAGTTGAAGAAGGAAAAGGAGAAGGATAAAAAGTCCAAAACTGTGCTAGAAAGTGG	100418134	intronic antisense	NM_178724	Harbi1	harbinger transposase derived 1	+	91710949	91721566	382.832	87.4848	8.33763	6.58565	284.688	519.465	344.343	81.4084	98.5023	82.5439	8.26719	8.76677	7.97893	6.38291	6.70748	6.66655
ASMM10P044231	0.0213629	0.209417	2.15163	up	noncoding	AK007040	AK007040	Genbank	754	chr10	+	84498873	84499626		chr10:84499566+84499626	CAATACTTGCTGCAAACAGAATGAGGTGTCTGTGATCCTGAATAAATGTAAACATGTATC		intergenic							43.0823	17.2167	5.1694	4.06397	31.1527	34.2944	63.7997	14.7724	10.2076	26.6701	4.92775	4.8747	5.70576	3.83816	3.47726	4.8765
ASMM10P045576	0.0386765	0.233108	2.54018	up	noncoding	ENSMUST00000120258	Gm16420	Ensembl	856	chrX	+	120114973	120115829		chrX:120115601+120115829	TGATATTTGGTCAAATCCTTTGCAGTCGTTTTGGTTCCCAATATGGAAGATGAAGGAGAG	674318	intergenic							891.313	278.106	9.60373	8.2588	915.992	890.078	867.87	275.139	327.213	231.965	10.0321	9.54495	9.23409	8.14341	8.44161	8.19138
ASMM10P041917	0.0250609	0.215489	3.85034	up	noncoding	ENSMUST00000144523	Eef1a1	Ensembl	1152	chr9	-	78479277	78480688		chr9:78479548-78479623	GTGAATTTGAAGTCTTATGTTTTGTGTATTAAATACTTATACAAAACAATACTATTTTAG	13627	exon sense-overlapping	NM_010106	Eef1a1	eukaryotic translation elongation factor 1 alpha 1	-	78478453	78481724	415.777	88.9379	8.46444	6.51945	312.463	416.947	517.921	125.124	87.3139	54.3756	8.40884	8.45146	8.53301	6.99503	6.53048	6.03284
ASMM10P039861	0.0179685	0.206361	2.13255	up	noncoding	NR_040363	9430091E24Rik	RefSeq	2671	chr8	-	111127443	111145498		chr8:111143615-111143724	TTTATTTCCTCCTGAAACTCATCTGTTGCTGTTTCTTCTGCCATGTCTTCCTGCTAAGGG	434350	natural antisense	NM_198308	Pdpr	pyruvate dehydrogenase phosphatase regulatory subunit	+	111094744	111135144	494.842	179.348	8.70301	7.61043	376.289	454.389	653.849	225.182	167.504	145.358	8.68106	8.57679	8.85118	7.85212	7.47071	7.50847
ASMM10P026184	0.0394387	0.233753	2.64664	up	noncoding	uc007ecc.1	Batf3	UCSC_knowngene	1108	chr1	+	191097879	191108943		chr1:191099347+191099407	AGAATAGAGACATTATTTCCTGTCAAGCACCAGTGGAGAGCCAGTGAGGTCAAATCTCAG	381319	exon sense-overlapping	NM_030060	Batf3	basic leucine zipper transcription factor, ATF-like 3	+	191098413	191108943	113.558	34.3895	6.61302	5.20886	103.314	156.68	80.679	35.4105	35.9566	31.8015	6.75323	7.05628	6.02955	5.18232	5.25905	5.18519
ASMM10P018434	0.00089203	0.148218	2.96352	up	noncoding	TCONS_00015086	XLOC_011194	Alexander et al 2013	508	chr18	+	38067952	38071898		chr18:38071703+38071898	AGAAAAATGCTACAGCACCTGTGTGCTGTTGTCCAAGTGTGAGGTTCAGTTGGAAGTATC		intergenic							60.9318	17.5435	5.72483	4.15752	45.5463	65.4362	71.8129	16.6274	17.5788	18.4244	5.52468	5.7775	5.87231	4.03404	4.21847	4.22004
humanlincRNA2002+_P1	0.0236214	0.213193	9.42463	up	noncoding	humanlincRNA2002+	humanlincRNA2002	lincRNA	6617	chr5	+	141060281	141066898		chr5:141066839+141066898	CAGCAAGCTCTCTGCCACTTAGTGTGTGTGACTAGTGACTTTGCTAAAAGGAATATGTGT		intergenic							54055.4	2511.93	14.6478	11.4114	9260.16	40759.2	112147	2165.65	1767.96	3602.19	13.4466	14.944	15.5528	11.1256	10.8745	12.2339
ASMM10P017795	0.049995	0.250818	4.2774	up	noncoding	ENSMUST00000158273	Gm22515	Ensembl	305	chr18	-	40801160	40801465		chr18:40801188-40801465	GGCTCTGTAATTGAATGGAAGAATGGGAGCAGTATATACTTAAAATATTGCCTATGAAGT		intergenic							73.3436	13.2075	5.78788	3.69115	37.9447	51.7274	130.359	14.7711	11.2984	13.553	5.23067	5.45478	6.6782	3.83745	3.59036	3.64564
ASMM10P053028	0.00363441	0.165247	3.87221	up	noncoding	ENSMUST00000177819	Ptma-ps1	Ensembl	333	chr7	+	24063831	24064164		chr7:24064104+24064164	AAGGATGATGAGGATGACAATGTCGACACCAAGAAGCAGAATTTAAACGTGGTCACCCTT	622446	intergenic							80568.1	11660.9	15.6592	13.7061	36687.8	65801.8	139215	12304.5	10283.2	12395.1	15.5077	15.6348	15.8352	13.6842	13.4459	13.9881
ASMM10P012503	0.00824404	0.186431	2.33036	up	noncoding	ENSMUST00000180823	Gm8705	Ensembl	812	chr15	-	38243159	38244976		chr15:38243195-38243419	CTGTTTTTGAGGTCTCAACATCATGATTCTCAACTAATTTTGGGGAAAATATCTTGAGCA	667563	intergenic							104056	27126	16.1527	14.9322	69524.9	100541	142103	30375.7	28418.9	22583.2	16.3847	16.2148	15.8587	15.0165	14.9233	14.8567
ASMM10P037885	0.00780808	0.185409	5.70744	up	noncoding	uc009grb.1	Fig1ps	UCSC_knowngene	437	chr7	+	44837988	44838425		chr7:44838365+44838425	ATCTGCTTGACTCGGACAGTGCTGTCAGACATCACCCTCTTTTCGTGTCCCAAAAGGATC		exon sense-overlapping	NM_001171024	Nup62-il4i1	Nup62-Il4i1 protein	+	44816369	44840803	252.428	37.7208	7.78583	5.27299	256.639	225.942	274.705	46.9846	40.981	25.1969	8.107	7.57272	7.67778	5.58975	5.44892	4.7803
ASMM10P037885	0.00780808	0.185409	5.70744	up	noncoding	uc009grb.1	Fig1ps	UCSC_knowngene	437	chr7	+	44837988	44838425		chr7:44838365+44838425	ATCTGCTTGACTCGGACAGTGCTGTCAGACATCACCCTCTTTTCGTGTCCCAAAAGGATC		exon sense-overlapping	NM_010215	Il4i1	interleukin 4 induced 1	+	44836287	44840809	252.428	37.7208	7.78583	5.27299	256.639	225.942	274.705	46.9846	40.981	25.1969	8.107	7.57272	7.67778	5.58975	5.44892	4.7803
ASMM10P048682	0.00626599	0.177551	2.00811	up	noncoding	uc007jjl.1	2410006H16Rik	UCSC_knowngene	1405	chr11	+	62602876	62604806		chr11:62604594+62604654	AAATGTTCTAAATGCCATTGATCCAGGCAGGAGTGATTCTGAAATTCAGCTCTTTTGCAG	69221	intergenic							700.892	265.049	9.19495	8.1891	515.272	660.776	926.63	304.889	262.217	228.041	9.1569	9.11001	9.31792	8.28472	8.1135	8.1691
ASMM10P020745	0.00860268	0.186917	2.10985	up	noncoding	ENSMUST00000076997	Uxs1	Ensembl	1921	chr1	-	43749511	43827741		chr1:43749563-43750230	GGGGGTGGGGGGACAACGTTAACATATTCTTGGTTAACCATGGTTAAATATGCTATTTTA	67883	exon sense-overlapping	NM_026430	Uxs1	UDP-glucuronate decarboxylase 1	-	43750230	43827708	1629.99	523.039	10.2535	9.17638	968.722	1167.32	2753.94	535.405	480.914	552.799	10.1182	9.91726	10.7251	9.09506	8.98089	9.45319
ASMM10P035258	0.00437925	0.16871	9.79569	up	noncoding	AK086022	AK086022	Genbank	1433	chr1	-	60594806	60596236		chr1:60595003-60596054	TAGATGCAAATTCTAGTCAGAGGAATTGCTATCACTATCCCAAATTTTAGGTTAGAAGTC		intergenic							73.3274	5	5.93978	2.64764	48.7888	68.0238	103.17	5	5	5	5.63105	5.83186	6.35644	2.6472	2.65398	2.64173
ASMM10P029582	0.0151923	0.198828	2.02253	up	noncoding	ENSMUST00000148619	Yars	Ensembl	2440	chr4	+	129212243	129215726		chr4:129215555+129215726	AAAGGGGCTGCTATACAAGTTCTGTGAGTAAGACATCTGTGTCCAGATAGACTGTTAAAG	107271	exon sense-overlapping	ENSMUST00000001365	Yars	tyrosyl-tRNA synthetase	+	129189794	129219607	735.746	281.049	9.27489	8.25873	553.636	726.216	927.386	353.925	261.169	228.055	9.26321	9.24223	9.31922	8.50032	8.10642	8.16945
ASMM10P039226	0.0202	0.208782	2.98854	up	noncoding	uc009lim.2	DQ553967	UCSC_knowngene	105	chr8	-	27295617	27295722		chr8:27295631-27295722	ATTGTACTTGCTCTCTGCTGAGGAAGACTGACTTTTGTAGACAGAGTCCTCTGTCATGAG		intergenic							86.8482	23.0088	6.16397	4.58453	55.5718	77.2669	127.706	25.2052	19.7345	24.0867	5.82488	6.02052	6.64651	4.66465	4.38666	4.70229
ASMM10P012926	0.00282841	0.164733	4.14955	up	noncoding	NR_027980	1700001L05Rik	RefSeq	6017	chr15	-	83353846	83367297		chr15:83353860-83357525	CATAAGGCCAAAGAACCACGGAACAAAGCCATGAGCCAAAATAAATCTTTATTCATTTCA	69291	intergenic							2334.76	391.146	10.8069	8.75393	1621.9	1640.25	3742.14	446.164	347.118	380.155	10.8822	10.3893	11.1492	8.83852	8.52103	8.90223
ASMM10P057676	0.0253772	0.215879	9.81851	up	noncoding	CJ133294	mouselincRNA0439	lincRNA	250	chr13	-	104012263	104012880		chr13:104012757-104012880	GATTATTCGTTATTCAACATTAAATGCATGTGTGTGTTCAAAACGGTGCCACACATCTTT		intergenic							3142.86	115.153	10.1537	6.85818	307.944	1219.86	7900.76	62.2036	99.0808	184.174	8.38569	9.97495	12.1004	5.99836	6.71608	7.8601
ASMM10P017920	0.00152938	0.161448	2.21848	up	noncoding	ENSMUST00000154763	Pcyox1l	Ensembl	977	chr18	-	61702883	61707635		chr18:61702950-61703511	AGATACACAAAGTGGGTACATGCAAACTCATTCACTACATCCGGGTCTGCCTTAGCAGAA	240334	exon sense-overlapping	NM_172832	Pcyox1l	prenylcysteine oxidase 1 like	-	61696836	61707635	70.2653	25.6436	5.88548	4.7359	56.5403	51.7466	102.509	26.8832	17.5795	32.4681	5.8544	5.45523	6.34679	4.76828	4.21864	5.22078
ASMM10P033055	0.0366851	0.230929	7.6201	up	noncoding	AK153802	AK153802	Genbank	1393	chr10	-	82851254	82852647		chr10:82851780-82852647	TCTGGCATTTTTGGGATTGTGTGTGCTTTTAGGTGTTAGTGAGGAGAACCCTGCAGATGA		intronic antisense	NM_001042523	Txnrd1	thioredoxin reductase 1	+	82833950	82897724	7584.35	353.882	11.4302	8.50044	714.742	3463.28	18575	224.033	275.037	562.577	9.65209	11.4374	13.2013	7.84457	8.18033	9.47643
ASMM10P016956	0.00205761	0.163524	2.0635	up	noncoding	ENSMUST00000138816	Gm16194	Ensembl	320	chr17	+	29114198	29133811		chr17:29133751+29133811	AGGAGAAAGAGGCCTTCCTGGCCCTTATAGGGCAGATGGAGACTGGCCACTCCCTTTCTG	381083	intergenic							39.9443	17.4127	5.17042	4.12533	42.5931	39.1156	38.1244	19.7562	16.2375	16.2444	5.42067	5.05484	5.03575	4.29738	4.0955	3.98311
ASMM10P043918	0.0196846	0.208782	2.80468	up	noncoding	ENSMUST00000151099	C430049B03Rik	Ensembl	770	chrX	-	53056192	53057190		chrX:53056206-53056657	CTGGAAAGAACCGTAAAATTCGTTTTCCATTGTCTCTCGCTAATTAAAACTTTTCAAGGT	72575	intergenic							1271.62	316.554	9.93704	8.4492	665.764	1273.95	1875.13	335.129	349.907	264.626	9.53759	10.0404	10.2331	8.42583	8.53368	8.3881
ASMM10P035666	0.0310748	0.223167	2.20721	up	noncoding	ENSMUST00000133271	Bcam	Ensembl	1449	chr7	-	19763672	19770495		chr7:19763704-19764039	CTTGCTAACTCCTCAATTTTAAATCCATTGATTTCTGACTTGACTAGATCCTGGGTTTTA	57278	exon sense-overlapping	NM_020486	Bcam	basal cell adhesion molecule	-	19756137	19770532	56.0828	22.9399	5.64339	4.50116	55.2126	55.4702	57.5656	31.2166	20.8326	16.7704	5.81557	5.54546	5.56913	4.9991	4.45934	4.04504
ASMM10P033056	0.000305682	0.135388	9.13926	up	noncoding	AK042733	AK042733	Genbank	1988	chr10	-	82984434	82986421		chr10:82984451-82986421	TTATGCCAGGAAAGCAGGGTTATTGTAAAGCCTGACCTTTCTACTTTACCATTAAATGCA		natural antisense	NM_021439	Chst11	carbohydrate sulfotransferase 11	+	82985496	83195891	73.7517	6.54303	6.02795	2.83587	76.2418	65.0748	79.9385	7.13177	5	7.49731	6.29607	5.76967	6.01812	2.99528	2.65398	2.85836
ASMM10P035125	0.0431527	0.239869	5.44559	up	noncoding	AK088988	AK088988	Genbank	606	chr10	-	110934292	110934897		chr10:110934309-110934897	GTCATCATGCTCTATCCAGACATTATTTCACTTTCTAAAACTTCAAATTGGCTTGAGAGG		intronic antisense	NM_007792	Csrp2	cysteine and glycine-rich protein 2	+	110920175	110939514	587.579	81.2832	8.83959	6.3945	332.508	484.064	946.164	110.688	83.2858	49.8754	8.5037	8.66639	9.34868	6.8202	6.46668	5.89662
ASMM10P034027	0.0185769	0.207543	2.54082	up	noncoding	AK015564	AK015564	Genbank	849	chr6	-	146775889	146776735		chr6:146775925-146776735	GCAGTGCAGTTAGGAGGGAATGTCTGTTTCTTTTGTTCCAGTACCTTTGTATAATAAAGT		natural antisense	NM_172734	Stk38l	serine/threonine kinase 38 like	+	146724929	146778814	3809.25	1006.51	11.4567	10.1114	2187.59	3038.98	6201.19	1153.98	1003.84	861.707	11.3171	11.2522	11.8009	10.2074	10.0384	10.0885
ASMM10P001330	0.00473642	0.169557	2.0907	up	noncoding	ENSMUST00000126825	Bdh1	Ensembl	582	chr16	+	31458115	31458901		chr16:31458428+31458627	GGGCGTTTTCGGTCCCACAGAGAGCGAATTCAGCCTGCCGGTTTGGGCTTTTAACCCCTC	71911	exon sense-overlapping	NM_001122683	Bdh1	3-hydroxybutyrate dehydrogenase, type 1	+	31428752	31458901	124.038	46.0603	6.71319	5.64921	96.6192	101.787	173.708	46.8599	42.2634	49.0578	6.64733	6.43027	7.06197	5.58549	5.49248	5.86965
ASMM10P024848	0.020497	0.208782	2.73826	up	noncoding	ENSMUST00000145087	Gm6706	Ensembl	318	chr3	-	80399348	80399666		chr3:80399576-80399666	AGTTGTGGAGGAAACAGAGAATGGAAGAGATGCACCTGCCTATGGGAACAGTCAAAATGA	626797	intergenic							21302.5	4963.2	13.9305	12.4773	15319.7	17379.9	31207.9	4994.53	4986.24	4908.85	14.2122	13.715	13.8644	12.3434	12.403	12.6855
ASMM10P036494	0.00267231	0.164733	2.0806	up	noncoding	NR_046006	2310010J17Rik	RefSeq	473	chr7	-	90124835	90129474		chr7:90127610-90127656	TTTCCTACTGTATGCTGCCTACTACACTTAGAAATACCATTTTGGTGTACATCCTAATGG	78329	bidirectional	NM_001252520	Picalm	phosphatidylinositol binding clathrin assembly protein	+	90130231	90209447	273.783	104.472	7.88776	6.83076	245.086	249.09	327.172	124.119	101.719	87.5774	8.0374	7.71351	7.91236	6.98353	6.74974	6.75901
ASMM10P036494	0.00267231	0.164733	2.0806	up	noncoding	NR_046006	2310010J17Rik	RefSeq	473	chr7	-	90124835	90129474		chr7:90127610-90127656	TTTCCTACTGTATGCTGCCTACTACACTTAGAAATACCATTTTGGTGTACATCCTAATGG	78329	bidirectional	NM_001252521	Picalm	phosphatidylinositol binding clathrin assembly protein	+	90130231	90209447	273.783	104.472	7.88776	6.83076	245.086	249.09	327.172	124.119	101.719	87.5774	8.0374	7.71351	7.91236	6.98353	6.74974	6.75901
ASMM10P036494	0.00267231	0.164733	2.0806	up	noncoding	NR_046006	2310010J17Rik	RefSeq	473	chr7	-	90124835	90129474		chr7:90127610-90127656	TTTCCTACTGTATGCTGCCTACTACACTTAGAAATACCATTTTGGTGTACATCCTAATGG	78329	bidirectional	NM_001252522	Picalm	phosphatidylinositol binding clathrin assembly protein	+	90130231	90209447	273.783	104.472	7.88776	6.83076	245.086	249.09	327.172	124.119	101.719	87.5774	8.0374	7.71351	7.91236	6.98353	6.74974	6.75901
ASMM10P036494	0.00267231	0.164733	2.0806	up	noncoding	NR_046006	2310010J17Rik	RefSeq	473	chr7	-	90124835	90129474		chr7:90127610-90127656	TTTCCTACTGTATGCTGCCTACTACACTTAGAAATACCATTTTGGTGTACATCCTAATGG	78329	bidirectional	NM_001252523	Picalm	phosphatidylinositol binding clathrin assembly protein	+	90130231	90209447	273.783	104.472	7.88776	6.83076	245.086	249.09	327.172	124.119	101.719	87.5774	8.0374	7.71351	7.91236	6.98353	6.74974	6.75901
ASMM10P036494	0.00267231	0.164733	2.0806	up	noncoding	NR_046006	2310010J17Rik	RefSeq	473	chr7	-	90124835	90129474		chr7:90127610-90127656	TTTCCTACTGTATGCTGCCTACTACACTTAGAAATACCATTTTGGTGTACATCCTAATGG	78329	bidirectional	NM_001252524	Picalm	phosphatidylinositol binding clathrin assembly protein	+	90130231	90209447	273.783	104.472	7.88776	6.83076	245.086	249.09	327.172	124.119	101.719	87.5774	8.0374	7.71351	7.91236	6.98353	6.74974	6.75901
ASMM10P036494	0.00267231	0.164733	2.0806	up	noncoding	NR_046006	2310010J17Rik	RefSeq	473	chr7	-	90124835	90129474		chr7:90127610-90127656	TTTCCTACTGTATGCTGCCTACTACACTTAGAAATACCATTTTGGTGTACATCCTAATGG	78329	bidirectional	NM_146194	Picalm	phosphatidylinositol binding clathrin assembly protein	+	90130231	90209447	273.783	104.472	7.88776	6.83076	245.086	249.09	327.172	124.119	101.719	87.5774	8.0374	7.71351	7.91236	6.98353	6.74974	6.75901
ASMM10P012704	0.010998	0.189803	7.66369	up	noncoding	NR_027836	D730001G18Rik	RefSeq	1594	chr15	-	74770907	74778859		chr15:74775378-74775457	ACGAGAACTGCGAGTCTCTCGTGGAGTGCGCCTTGACGGACAAGTACTGTGTGATCACTC	78725	intergenic							73.0261	7.18043	5.85086	2.91282	45.1269	51.8693	122.082	7.47254	5	9.06875	5.51121	5.45717	6.58418	3.03105	2.65398	3.05342
ASMM10P027946	0.00478473	0.170013	2.12594	up	noncoding	ENSMUST00000141090	Snhg3	Ensembl	581	chr4	-	132351933	132352933		chr4:132352713-132352774	TCTGGGGGTGCGTCCGAGTACTCTAAGGGTTTAACTTACTGATTAAAGTCTTCTCTTGCA	399101	intergenic							526.796	192.49	8.81631	7.72821	451.565	476.28	652.545	215.279	197.354	164.837	8.95876	8.64269	8.84747	7.78641	7.70531	7.6929
ASMM10P041941	0.0350203	0.228811	9.44997	up	noncoding	AK039736	AK039736	Genbank	2504	chr9	-	81628296	81630797		chr9:81628931-81630292	AACTGACTGAATTTGGGGCATCGTGTATCCAATAGAAGCTTGCAAACCTTTGTAGTGATA		intergenic							132.42	11.1913	6.57956	3.33926	87.428	62.3365	247.495	18.9572	5	9.61657	6.49741	5.71046	7.53083	4.2322	2.65398	3.13159
ASMM10P028953	0.0142491	0.197005	4.70376	up	noncoding	ENSMUST00000135042	8030451A03Rik	Ensembl	969	chr4	+	63979942	64049893		chr4:64049625+64049893	TTGTTGTGCTGTTTCCATAGTGCACATAATACTGTGATAATCAGTCTTCTAATGCCTTGC	100504061	intronic antisense	NM_011607	Tnc	tenascin C	-	63959784	64047015	230.486	38.4367	7.59569	5.36187	150.557	251.15	289.753	46.6616	31.4297	37.2188	7.31311	7.72642	7.74754	5.57733	5.06491	5.44338
ASMM10P023287	0.0112814	0.189978	19.4249	up	noncoding	uc008kzq.2	DQ543428	UCSC_knowngene	79	chr2	+	92553335	92553414		chr2:92553354+92553414	TTGCCAGTGGCAGAGTTGGTGTGTGAGGTTGGGTGTTTTCTATAGGTCTTTTGGTCTCCT		intergenic							77788.6	2031.75	15.1891	10.9092	13783.8	58378	161204	1104.2	1186.58	3804.48	14.058	15.4738	16.0354	10.1407	10.2834	12.3036
ASMM10P047995	0.0180071	0.206465	3.19502	up	noncoding	TCONS_00000364	XLOC_000798	Alexander et al 2013	386	chr1	-	16710067	16714333		chr1:16714267-16714333	GTAAGGAATCCAAGACCATCTTGAGCTACACAGTGAGAACCTGACTCAAAGACAAGAAAA		intergenic							315.546	78.8804	8.10985	6.43403	324.71	350.269	271.66	90.2119	75.5047	70.9246	8.46913	8.19777	7.66265	6.53009	6.33115	6.44084
ASMM10P038820	0.0103098	0.187045	2.11524	up	noncoding	TCONS_00029205	XLOC_022067	Alexander et al 2013	293	chr7	+	128474435	128475551	AK135079	chr7:128475451+128475551	TTGAAATGTAAGCTCTCGACTGTTGCTCCAGCACCATGCTGCCTGCTGCCATGCTCCCCA		intergenic							2282.61	791.294	10.8486	9.76779	1693.98	2117.75	3036.1	785.395	840.648	747.84	10.9462	10.7488	10.8508	9.6442	9.78086	9.87832
ASMM10P014054	0.0491326	0.249966	2.23153	up	noncoding	ENSMUST00000140187	Cdip1	Ensembl	3811	chr16	-	4766840	4771512		chr16:4769068-4769308	AAGACAGCAAGAAGCTGTGGGTTGTGCGTTGAGTGTTGGAATCATATGTTCTGTGTTCTC	66626	exon sense-overlapping	NM_025670	Cdip1	cell death inducing Trp53 target 1	-	4765460	4789935	368.245	111.508	8.09744	6.9394	197.96	248.668	658.108	116.069	102.168	116.286	7.72057	7.7115	8.86024	6.88825	6.75624	7.17372
ASMM10P056061	0.0237658	0.213407	2.3657	up	noncoding	TCONS_00009623	XLOC_007460	Alexander et al 2013	169	chr14	-	18997784	18998277		chr14:18997818-18998191	GTTTATCAAGGGAAACATCATCAGCTGGCCTCTAAATCAGCTTTTCCTGATTTTTCTGGA		intergenic							89.9477	32.8875	6.31615	5.07389	81.8401	96.9159	91.0869	45.486	27.4721	25.7045	6.40026	6.35883	6.18936	5.54277	4.86902	4.80988
ASMM10P000053	0.0152721	0.198828	3.42002	up	noncoding	ENSMUST00000005508	Tbl2	Ensembl	1368	chr5	+	135149685	135159821		chr5:135154503+135157531	CTGACTGCAGGGAAGTTCATCATGACGGCCTCCAGTGACACAACTGTCCTCATATGGAAT	27368	exon sense-overlapping	NM_013763	Tbl2	transducin (beta)-like 2	+	135149710	135162662	435.287	94.8617	8.482	6.70799	357.673	306.814	641.376	93.9365	96.8013	93.8472	8.60794	8.01119	8.82686	6.58384	6.67949	6.86065
ASMM10P046303	0.00195335	0.161836	2.1716	up	noncoding	ENSMUST00000134527	Gm11974	Ensembl	675	chr11	-	6527898	6528746		chr11:6527912-6528032	GTTTAACTGTGTGGGATAGTTCTGCACATGGTGCAGAGGCAAATAAGTCATTTCTTGTTG	100041286	intergenic							154.61	56.8571	7.07352	5.95476	121.914	177.269	164.647	59.0904	60.3785	51.1025	6.99762	7.22821	6.99473	5.92414	6.01053	5.92961
ASMM10P028653	0.000150617	0.11795	10.1777	up	noncoding	ENSMUST00000119607	Gm12379	Ensembl	391	chr4	+	38028844	38029273		chr4:38029202+38029273	CTGCCATAGAGAAGGATTATGAGGTTGGTCTGGATTCTGTTGAAGGTGAGAGTGAAAACG		intergenic							150944	8828.22	16.6509	13.3036	85757.6	126286	240788	9752.88	9173.23	7558.55	16.6788	16.5587	16.7153	13.3406	13.2775	13.2926
ASMM10P014145	0.0113682	0.189978	2.13865	up	noncoding	TCONS_00012233	XLOC_009382	Alexander et al 2013	1391	chr16	-	16364942	16367273		chr16:16364959-16366208	AGTTCACTGCACCCACAAAAAAGGTCCTCTTTAAATAATTTTGCTTTGCCATATTGCCCT		intergenic							23461	5899.19	13.8113	12.7146	10201.6	14245.6	45936	5073.39	5621.14	7003.03	13.6043	13.4479	14.3816	12.3708	12.586	13.1869
ASMM10P002384	0.0385587	0.232824	15.5985	up	noncoding	ENSMUST00000144045	1500017E21Rik	Ensembl	398	chr19	-	36645682	36689273		chr19:36658517-36685526	CGGGGTTAGGTGCAGTGTGAGTGGAAGAAAGACCTTCATTCTGGAGGATGCTCTGCTTGG	668215	intergenic							22858.8	431.263	12.8287	8.86533	1527.33	10951.2	56097.8	309.811	453.29	530.689	10.7949	13.0558	14.6352	8.30776	8.89611	9.39211
ASMM10P022619	0.0235621	0.212925	4.20476	up	noncoding	ENSMUST00000149094	Exosc2	Ensembl	641	chr2	+	31670722	31676102		chr2:31676042+31676102	GCTCAGAACGATGCTCTGGGTTTTGTAACTTGTGATTCATGGTGAAGATCCAATGGTCTT	227715	exon sense-overlapping	NM_144886	Exosc2	exosome component 2	+	31670736	31681307	366.763	68.8162	8.25184	6.17982	237.063	385.311	477.914	82.3834	79.2531	44.8122	7.99116	8.34041	8.42397	6.40183	6.40093	5.7367
ASMM10P003036	0.0230398	0.211273	5.60136	up	noncoding	ENSMUST00000155272	Ppat	Ensembl	4158	chr5	-	76913248	76951572		chr5:76926818-76949440	AAGCTATAAGATTAGATAAGAGGTCAGGAGAGCGCTGGTATTGTGACCAGTGATGGGAGT	231327	exon sense-overlapping	NM_172146	Ppat	phosphoribosyl pyrophosphate amidotransferase	-	76913248	76951578	143.253	22.4872	6.97956	4.49378	125.844	143.63	160.285	21.2181	14.1063	32.1371	7.04456	6.93508	6.95905	4.40302	3.87593	5.2024
ASMM10P003036	0.0230398	0.211273	5.60136	up	noncoding	ENSMUST00000155272	Ppat	Ensembl	4158	chr5	-	76913248	76951572		chr5:76926818-76949440	AAGCTATAAGATTAGATAAGAGGTCAGGAGAGCGCTGGTATTGTGACCAGTGATGGGAGT	231327	natural antisense	NM_025939	Paics	phosphoribosylaminoimidazole carboxylase, phosphoribosylaminoribosylaminoimidazole, succinocarboxamide synthetase	+	76951410	76967505	143.253	22.4872	6.97956	4.49378	125.844	143.63	160.285	21.2181	14.1063	32.1371	7.04456	6.93508	6.95905	4.40302	3.87593	5.2024
ASMM10P045666	0.0141275	0.196423	2.18591	up	noncoding	ENSMUST00000119219	Gm15026	Ensembl	458	chrX	+	136890257	136890715		chrX:136890591+136890715	CGGTGCTTGTTGCCCTAGCATTAATTGTAGGTAGCAGCTTTTATATCTGGACAAGTACCT	100862124	intergenic							9071.28	2658.96	12.6692	11.541	4844.3	8023.69	14345.8	3084.77	2633.66	2258.45	12.5248	12.6011	12.8817	11.6413	11.4513	11.5302
ASMM10P040495	0.00335209	0.165247	4.08548	up	noncoding	ENSMUST00000152660	Gm15654	Ensembl	300	chr8	+	68620137	68620437		chr8:68620287+68620437	ATCGAGTAGGTTGTTCATCGTCTCACACACTACAATCACACTCAGATTGAACTCACCCAG		intronic antisense	NM_001252623	Csgalnact1	chondroitin sulfate N-acetylgalactosaminyltransferase 1	-	68356780	68735146	38337.9	6305.5	14.8039	12.7734	29587.7	35557.2	49868.7	7627.9	7170.85	4117.73	15.1865	14.7486	14.4766	12.9736	12.9386	12.408
ASMM10P050143	0.00302486	0.165247	2.15573	up	noncoding	AK020759	AK020759	Genbank	787	chr12	-	76344596	76345381		chr12:76344765-76345381	AGCCTGTTTGCACCGGCTAATTCTTGATACTGAACCTTGGATTCCTGTGAATACTTGACA		intergenic							995.539	338.134	9.65485	8.54668	661.202	869.767	1455.65	363.229	310.452	340.722	9.52539	9.51517	9.924	8.53883	8.35626	8.74494
ASMM10P044864	0.0494025	0.249966	3.48508	up	noncoding	ENSMUST00000137277	Atp6ap2	Ensembl	692	chrX	+	12587800	12596581		chrX:12596438+12596581	GCAGTATCTCCATTGAATTTGCATGTGTTTGTGTGTGCATATGTAATTTCAATCTCTGTA	70495	exon sense-overlapping	NM_027439	Atp6ap2	ATPase, H+ transporting, lysosomal accessory protein 2	+	12587758	12617051	33809.9	4157.55	13.9921	12.1909	6617.49	21730.9	73081.4	3910.81	3434.68	5127.16	12.9599	14.0438	14.9726	11.9904	11.8383	12.7441
ASMM10P015437	0.0306853	0.222787	2.1492	up	noncoding	ENSMUST00000124313	Chaf1b	Ensembl	2828	chr16	+	93883930	93894288		chr16:93894048+93894288	TAAGTAAGAGTAGGGTCCTCTCTAGCAGTTCCAGAATCGTCACATGTTAAGATGGCGTGT	110749	exon sense-overlapping	NM_028083	Chaf1b	chromatin assembly factor 1, subunit B (p60)	+	93883900	93906106	93.0832	35.1915	6.34296	5.23916	80.0346	84.8344	114.38	30.2957	40.2932	34.9856	6.36751	6.16203	6.49932	4.95189	5.42537	5.34022
ASMM10P020346	0.00427689	0.16871	2.78944	up	noncoding	AK031296	AK031296	Genbank	4520	chr2	-	28237685	28242201		chr2:28237799-28242201	GGATGTCAGGTGTTTGAGGGTTTTGCCAGGTGTTTGTGGTTTGTGTGTCTATATAAACCC		intergenic							2125.67	467.893	10.4644	8.98438	824.18	1512.45	4040.39	369.645	416.531	617.502	9.86936	10.2772	11.2465	8.56381	8.78398	9.60534
ASMM10P014379	0.000683353	0.135388	7.53756	up	noncoding	ENSMUST00000145506	Cd86	Ensembl	975	chr16	-	36660773	36666081		chr16:36660792-36661614	GGATTTGGATGGGTCAAACATAACTAGAATCGTAGGGAGCATTCATTCTTTATATCAATA	12524	exon sense-overlapping	NM_019388	Cd86	CD86 antigen	-	36603868	36666077	5681.35	528.187	12.0975	9.18344	3857.19	5208.29	7978.57	598.807	474.456	511.299	12.1793	12.0018	12.1115	9.25309	8.96215	9.33507
ASMM10P051018	0.0128067	0.193646	6.31907	up	noncoding	ENSMUST00000128709	Eif2b2	Ensembl	935	chr12	+	85219581	85223488		chr12:85220035+85220096	TTGTGGCTGAGCTGCTCCCGTTGCCCCAGTGATCACTCTTTGGGTCTTGTTGCCTCCATA	217715	exon sense-overlapping	NM_145445	Eif2b2	eukaryotic translation initiation factor 2B, subunit 2 beta	+	85219512	85226628	2818.3	277.223	10.9183	8.25858	1437.56	1725.61	5291.74	314.295	262.666	254.707	10.7065	10.4514	11.5969	8.33013	8.11577	8.32984
ASMM10P052978	0.00155986	0.161448	2.56195	up	noncoding	uc009ets.1	AK087382	UCSC_knowngene	1747	chr6	+	148944866	148947129		chr6:148945390+148945453	GGTCGCGGCCCTAAGCACGTGGCTTGTCAGGTGAAGCACACACAACAAAAAGGGAAAAAA		natural antisense	NM_019643	Fam60a	family with sequence similarity 60, member A	-	148921058	148946432	329.374	100.644	8.14196	6.78472	262.898	329.141	396.083	103.594	109.744	88.5947	8.14636	8.10479	8.17473	6.72351	6.85391	6.77673
ASMM10P023440	0.0114249	0.190002	3.4996	up	noncoding	ENSMUST00000161623	Gas5	Ensembl	403	chr1	+	161036694	161038539	ENSMUST00000162163, NR_002840	chr1:161036751+161036819	GACATTTATTGTGGGGCAAACTCAAATCTGTTGACTGCATTGAAAAGCTCTTTAATGTTT	14455	intergenic							2555.53	544.248	11.0033	9.19611	1812.57	2651.77	3202.25	720.362	442.95	469.43	11.0428	11.043	10.924	9.51553	8.86109	9.2117
ASMM10P056735	0.0112153	0.189904	2.14918	up	noncoding	uc007ryd.2	Pelo	UCSC_knowngene	1101	chr13	-	115088354	115101964		chr13:115088912-115101470	CTTCTCACCGGTGCACGCCTCCTCTGGACACAAGTACTCCCTGAAAGAGGCCCTCTGCGA	105083	exon sense-overlapping	NM_001033228	Itga1	integrin alpha 1	-	114958080	115101964	1890.86	657.426	10.605	9.50121	1489.95	1782.75	2399.87	671.83	696.028	604.42	10.7582	10.4948	10.562	9.41864	9.51024	9.57476
ASMM10P056735	0.0112153	0.189904	2.14918	up	noncoding	uc007ryd.2	Pelo	UCSC_knowngene	1101	chr13	-	115088354	115101964		chr13:115088912-115101470	CTTCTCACCGGTGCACGCCTCCTCTGGACACAAGTACTCCCTGAAAGAGGCCCTCTGCGA	105083	exon sense-overlapping	NM_134058	Pelo	pelota homolog (Drosophila)	-	115088354	115090158	1890.86	657.426	10.605	9.50121	1489.95	1782.75	2399.87	671.83	696.028	604.42	10.7582	10.4948	10.562	9.41864	9.51024	9.57476
ASMM10P054209	0.0218441	0.21005	4.06404	up	noncoding	TCONS_00008288	XLOC_006733	Alexander et al 2013	5397	chr13	-	62668799	62675713		chr13:62675632-62675690	CTTTCTTTTGCACCTGTATATGAGATTCTACAGAATGCAGTGACTTATAAAGACGTACAT		intergenic							45.92	9.83484	5.31278	3.28987	37.4632	40.9336	59.363	8.59793	11.7336	9.17299	5.21255	5.11654	5.60926	3.1733	3.62812	3.06819
ASMM10P057082	0.00697569	0.182464	2.62521	up	noncoding	uc009ocw.2	Tmem123	UCSC_knowngene	637	chr9	+	7764076	7791108		chr9:7768345+7789302	AACATAACAGTGTCACTTTACGGGGTCTGAAGGCTGTCTTAGTGTGCAGTTGAATGGAAA	71929	exon sense-overlapping	NM_133739	Tmem123	transmembrane protein 123	+	7764076	7794332	371.75	104.988	8.24779	6.85536	271.203	286.989	557.057	104.059	101.853	109.052	8.19824	7.91489	8.63024	6.73027	6.75186	7.08393
ASMM10P027467	0.0367241	0.230986	2.29846	up	noncoding	ENSMUST00000117528	Gm12683	Ensembl	415	chr4	-	99520051	99520466		chr4:99520068-99520466	TCTCTGCAGAGTCTCCAGAGCCATTCATCTATCTGTCTTCTTCTCTTACGTGCTGGTTTT		intergenic							2087.38	614.182	10.5911	9.39046	1406.02	1250.57	3605.56	522.786	567.792	751.968	10.6732	10.0116	11.0886	9.06368	9.22191	9.8858
ASMM10UP451	0.0139809	0.196423	8.78662	up	noncoding	uc.47-	uc.47	UCR	227	chr12	+	25891827	25892054		chr12:25891982+25892041	AATCCAAAATTTCAAAGTGTGATGGATGTCAGCTCCCGATTTGGTGTGTGTGAGGTCACC		intergenic							29200.9	1688.64	13.8878	10.7525	6798.51	20589.9	60214.3	1260.12	1040.55	2765.23	12.9935	13.9598	14.7102	10.3423	10.0871	11.8282
ASMM10P050399	0.0285308	0.220827	3.86572	up	noncoding	ENSMUST00000167812	Rgs1	Ensembl	2803	chr1	-	144244672	144249027		chr1:144245614-144246189	TCTGTAGCCCATATACCTATTATAGGACTGGCTTAGAACACCAATTCAGAATATAATTGA	50778	exon sense-overlapping	NM_015811	Rgs1	regulator of G-protein signaling 1	-	144244668	144249104	392.515	73.2166	8.2758	6.32506	295.223	243.672	638.648	80.6488	74.7889	64.2123	8.32226	7.68516	8.81997	6.37087	6.31802	6.28629
ASMM10P019780	0.039003	0.233513	3.96516	up	noncoding	AK137019	AK137019	Genbank	1304	chr19	+	29144275	29145580		chr19:29145520+29145580	GGGCTCATGTAATAAGAGCTTAGTTCTGCGTTTGAGTTCTGTATAAACATCTGATTTGGG		intergenic							124.408	26.8736	6.73832	4.75094	97.8544	111.724	163.646	28.4814	33.6724	18.4669	6.66717	6.56112	6.98667	4.85818	5.16777	4.22687
ASMM10P009982	0.0209658	0.209059	3.75629	up	noncoding	NR_038185	C430049B03Rik	RefSeq	2707	chrX	-	53053111	53057190		chrX:53055455-53056141	TGGCTGGAAGGTGACCATCGATGGTTTTTTCCTCCACAATTCCGTGTCCATGTAAAAATG	72575	intergenic							607.217	122.504	8.95379	7.04448	398.649	551.38	871.621	138.17	141.227	88.1153	8.76629	8.8559	9.23918	7.14	7.22536	6.76808
ASMM10P029639	0.00779888	0.185409	2.23996	up	noncoding	ENSMUST00000128000	Snhg12	Ensembl	585	chr4	+	132309628	132311024		chr4:132309757+132309817	ACTGTCACAGTCCCTATAAGGTAATGACTGGGAATATGGAACAAGATTATTGTGGCTAAT	100039864	intergenic							96.9501	35.6107	6.41892	5.25544	87.1594	97.3628	106.328	35.3924	39.6578	31.7819	6.49336	6.36614	6.39725	5.18086	5.40123	5.18425
ASMM10P052271	0.000366872	0.135388	4.23748	up	noncoding	uc007rwl.1	AK218261	UCSC_knowngene	221	chr13	-	112594406	112594627	NM_009448, NM_011653, NM_011654, NR_033599	chr13:112594447-112594627	TGCCTTCATGGTAGACAATGAGGCCATCTATGACATCTGTCGTAGAAACCTCGACATTGA		intergenic							139423	20133.1	16.5608	14.4776	94369.9	121618	202282	24155.2	20925.2	15318.8	16.8086	16.4813	16.3926	14.674	14.4766	14.2823
ASMM10P025444	0.0155359	0.20001	2.31186	up	noncoding	ENSMUST00000167732	Nab1	Ensembl	514	chr1	-	52459240	52467057		chr1:52467003-52467057	TTTACTACTCAGGGCAGAGGGTTGTCTTTGCTTTGTGTGCTAACAAAGTCTGAATCTCCG	17936	exon sense-overlapping	NM_008667	Nab1	Ngfi-A binding protein 1	-	52455848	52500448	261.981	87.2367	7.78314	6.57409	189.236	241.399	355.31	100.556	85.8061	75.3478	7.65108	7.67021	8.02814	6.68147	6.505	6.5358
ASMM10P015285	0.0216511	0.210021	2.4906	up	noncoding	ENSMUST00000157556	Gm22217	Ensembl	313	chr16	+	65961224	65961537		chr16:65961474+65961537	AGAGAGATAGCTCAAGGATAGGAGTACTTTCTGAATAAAGCCTGAAGACATGAGCTTGGA		intergenic							39.1793	12.0698	4.82223	3.50573	22.8132	19.9672	74.7574	11.3176	5	19.8919	4.42629	4.10867	5.93172	3.49829	2.65398	4.36493
ASMM10P016193	0.0279981	0.219127	3.26753	up	noncoding	ENSMUST00000145205	Hsp90ab1	Ensembl	797	chr17	-	45568857	45569736		chr17:45569140-45569239	GAAGTGGTGGTGTGGAGGCCATGTGGTGGCCATGTGGCCATTGTTGTATTAATCCTGTAG	15516	exon sense-overlapping	NM_008302	Hsp90ab1	heat shock protein 90 alpha (cytosolic), class B member 1	-	45567777	45573261	3477.61	555.837	10.941	9.23276	1010.29	1925.52	7497.02	406.446	579.37	681.696	10.1814	10.609	12.0325	8.70045	9.25309	9.74474
ASMM10P003659	0.00218402	0.163589	7.36927	up	noncoding	ENSMUST00000173249	Gm20412	Ensembl	633	chr2	+	158117153	158117905		chr2:158117678+158117793	AGAAGTACACTGGGTCCCTTAGGCCGGGCCGATGATAACATTCCGGTAACCCTTCACCGA		natural antisense	NM_009373	Tgm2	transglutaminase 2, C polypeptide	-	158116404	158146392	270.142	27.8989	7.76497	4.88345	221.081	166.675	422.67	30.3537	21.6623	31.6808	7.89199	7.14053	8.26239	4.95484	4.51543	5.18007
ASMM10P043974	0.041227	0.236343	8.79334	up	noncoding	ENSMUST00000117124	Gm6754	Ensembl	913	chrX	-	63034193	63035106		chrX:63034377-63035106	TATGGGGAAAATGTGGTGTGTGGATCATGGGACAAAATCTTCCTGGGAACTCAAGTGGTT	627420	intergenic							43027.2	1742.72	14.0594	10.923	4532.32	28295.5	96253.8	1497.18	1704.11	2026.89	12.4172	14.4303	15.3308	10.58	10.8189	11.3703
ASMM10P054318	0.00277704	0.164733	2.85516	up	noncoding	ENSMUST00000167221	Gm6047	Ensembl	574	chr14	+	51825719	51826293		chr14:51825882+51825950	TAAAAACATACCCAAGAGGACAAATCCTCCAGGAGGCAAAGAAAGTGGGGGATCTTCGAT	606510	exon sense-overlapping	NM_194347	AY358078	cDNA sequence AY358078	+	51800045	51826359	874.3	238.504	9.54246	8.02889	679.064	982.012	961.824	279.848	245.655	190.009	9.57211	9.68307	9.3722	8.16612	8.01331	7.90723
ASMM10P018829	0.0287324	0.221239	7.02801	up	noncoding	ENSMUST00000146638	Pcnxl3	Ensembl	3159	chr19	-	5664637	5673947		chr19:5673617-5673947	ATCTTAGCACCATGTGTGACTGTGTGTGTTTTATCACCTTGACCTTGACCTTGACGCTGA	104401	exon sense-overlapping	NM_144868	Pcnxl3	pecanex-like 3 (Drosophila)	-	5664634	5688908	73228.9	4951.04	15.1994	12.3863	15602.7	57336.8	146747	4482.23	3217.95	7152.94	14.2333	15.4591	15.9057	12.1925	11.7447	13.2216
ASMM10P044660	0.00367612	0.165247	4.19391	up	noncoding	ENSMUST00000117734	Gm15176	Ensembl	135	chrX	-	157604032	157604167		chrX:157604066-157604167	ATCTGGAATATTTCGAGAAGACAGGACACAATATGGCTTGCCTCACTGGGCAGTAGTACT		intergenic							245.755	46.4757	7.73188	5.66359	198.028	255.588	283.649	47.3407	42.4109	49.6754	7.72161	7.75476	7.71928	5.60213	5.49881	5.88983
ASMM10P035164	0.0379134	0.232245	9.08613	up	noncoding	uc009ecd.2	DQ558065	UCSC_knowngene	86	chr6	+	127832976	127833062		chr6:127833002+127833062	CTATGGCCTCCCAAGTTAATGTGTATGTTGCATTGCATTTTTGTGTGTGTTCAGGGATGC		intergenic							9475.32	352.888	11.707	8.52337	866.044	4056.14	23503.8	248.783	273.757	536.124	9.94814	11.6602	13.5127	7.99006	8.17256	9.40748
ASMM10P018933	0.0192341	0.208782	4.3076	up	noncoding	uc008gpa.1	AK192544	UCSC_knowngene	386	chr19	-	10063631	10064017		chr19:10063645-10064017	CCAGACCATAGGGTTTGTACAGGTTCTATTTCATCATCTACCCAACTCCAGAAACCAAAG		intergenic							1423.71	202.291	9.91464	7.80776	592.204	980.746	2698.19	189.733	213.413	203.727	9.35937	9.68141	10.7032	7.6068	7.80915	8.00732
ASMM10P043018	0.0290471	0.221239	3.71253	up	noncoding	AK035351	AK035351	Genbank	3344	chr9	+	69380151	69383493		chr9:69382575+69382635	GTGTGGCTTTTGTGTGTATGAAGTGTACACAAGTGTATGTGTGTTAGACCGCTTCTAGGC		intergenic							136752	18454.3	16.255	14.3626	36829.3	108877	264550	18777.1	16316.3	20269.4	15.5148	16.3333	16.9167	14.2819	14.1179	14.6879
ASMM10P052189	0.00422368	0.16871	8.0877	up	noncoding	NR_037987	Gm16548	RefSeq	1241	chr1	-	164148575	164152217		chr1:164148647-164149132	TCTCCACTCAGTCACACATACTTGTTGCCAATATCAGAGCTTAATATTCTAATACATGCT	100503816	natural antisense	NM_007976	F5	coagulation factor V	+	164151858	164220274	807.223	75.7908	9.35885	6.34312	565.69	669.612	1186.37	98.51	52.726	76.1365	9.2937	9.12974	9.65311	6.65294	5.82397	6.55244
ASMM10P052189	0.00422368	0.16871	8.0877	up	noncoding	NR_037987	Gm16548	RefSeq	1241	chr1	-	164148575	164152217		chr1:164148647-164149132	TCTCCACTCAGTCACACATACTTGTTGCCAATATCAGAGCTTAATATTCTAATACATGCT	100503816	natural antisense	NM_011347	Selp	selectin, platelet	+	164115263	164150026	807.223	75.7908	9.35885	6.34312	565.69	669.612	1186.37	98.51	52.726	76.1365	9.2937	9.12974	9.65311	6.65294	5.82397	6.55244
ASMM10P041971	0.00593928	0.175556	4.79734	up	noncoding	ENSMUST00000180982	9430037G07Rik	Ensembl	2263	chr9	-	88596800	88599516		chr9:88598578-88598880	ACAGCGTCTGAGAGAAGACCATTGTGTTTAAGTGAAGTTTAAGTCTTGTTTGTTACGCAG	320692	intergenic							449.244	70.9964	8.53682	6.27459	301.96	417.826	627.946	85.0882	60.253	67.648	8.35871	8.455	8.79675	6.44656	6.00834	6.36886
ASMM10P015711	0.0382975	0.232596	2.24513	up	noncoding	uc012amh.1	D330041H03Rik	UCSC_knowngene	1256	chr17	-	24409480	24414513	ENSMUST00000181014, NR_033554	chr17:24411938-24412026	GCCCCAGTTTGCTGGAAGACACATGAATTGCTGGCCGCAATTGAGGGCATTTGAGCCTTG	654822	natural antisense	NM_013855	Abca3	ATP-binding cassette, sub-family A (ABC1), member 3	+	24352045	24410201	118.158	38.764	6.56029	5.39349	78.5771	83.9688	191.929	42.2259	33.9583	40.1078	6.33688	6.14577	7.19823	5.43677	5.18111	5.56261
ASMM10P016413	0.0271568	0.218237	7.83477	up	noncoding	uc008dlt.1	AK040904	UCSC_knowngene	1796	chr17	-	70874351	70924996		chr17:70874922-70875809	ATGGCCATAGAAAAGTAACTAGGACACCAGTGACAAACAAAAGTGTGTGTTCATTCCTCA		intergenic							3333.6	196.478	10.6175	7.64759	573.583	1756.16	7671.05	158.165	120.659	310.611	9.31375	10.4757	12.063	7.34296	6.98847	8.61135
ASMM10UP848	0.00810661	0.186431	2.09425	up	noncoding	uc.419-	uc.419	UCR	289	chr11	+	88049369	88049658		chr11:88049598+88049657	CGTACATAAGATGATTGGTGACACTTTTTGTAGAACCCATGTTGTATACAGTTTTCCTTT		exon sense-overlapping	NM_001078167	Srsf1	serine/arginine-rich splicing factor 1	+	88047372	88053757	24814	7270.05	14.0901	13.0237	13526.2	22888.5	38027.2	8542.86	7198.94	6068.33	14.0281	14.1174	14.1249	13.1545	12.9436	12.973
ASMM10UP848	0.00810661	0.186431	2.09425	up	noncoding	uc.419-	uc.419	UCR	289	chr11	+	88049369	88049658		chr11:88049598+88049657	CGTACATAAGATGATTGGTGACACTTTTTGTAGAACCCATGTTGTATACAGTTTTCCTTT		exon sense-overlapping	NM_173374	Srsf1	serine/arginine-rich splicing factor 1	+	88047372	88053757	24814	7270.05	14.0901	13.0237	13526.2	22888.5	38027.2	8542.86	7198.94	6068.33	14.0281	14.1174	14.1249	13.1545	12.9436	12.973
ASMM10P028866	0.0490083	0.249603	2.02762	up	noncoding	ENSMUST00000118033	Gm12509	Ensembl	609	chr4	+	55163007	55163616		chr4:55163534+55163616	AATTCATATCTCCAACACCTAAAAGGAGTCATTCCCCATCAGGAAGACCAGACAGAAGTG	100417778	intergenic							347.767	135.561	8.24654	7.22676	315.237	381.585	346.48	132.364	137.068	137.251	8.42464	8.32617	7.98882	7.07487	7.18284	7.42257
ASMM10P020827	0.0178366	0.205874	2.5684	up	noncoding	ENSMUST00000120603	Gm14465	Ensembl	567	chr2	-	79161028	79161595		chr2:79161196-79161595	TCTGGCACACTCTATGGCCAAGGAGGGCTTTAAGGGTTTTAATCCAGTGGAAATTCAGAA	100040526	intergenic							418.387	127.602	8.49594	7.13507	341.426	498.835	414.9	133.603	128.616	120.586	8.53999	8.71141	8.23644	7.091	7.08477	7.22945
ASMM10P017114	0.0223473	0.21005	8.88448	up	noncoding	ENSMUST00000174311	D17H6S53E	Ensembl	346	chr17	+	35126372	35126910		chr17:35126850+35126910	GACCCTGGCCTTATCGGGCTCTAGAAGTCTTGTTAGTGTGTGGGGTGGCAAATGGATTTC	114585	exon sense-overlapping	NM_033477	D17H6S53E	DNA segment, Chr 17, human D6S53E	+	35126401	35128855	7565.56	323.463	11.5766	8.4253	1078.35	3068.39	18550	231.498	282.144	456.746	10.2669	11.2641	13.1988	7.88775	8.21824	9.16992
ASMM10P025112	0.0405892	0.235386	2.31396	up	noncoding	NR_040409	Gm15441	RefSeq	1673	chr3	-	96555767	96566801		chr3:96557623-96557755	AACCTCATCCAGGGGACTCCTCTTGGGAGCTGGGTTATTTGGGTGTGTGCTTTGTTTTTT	100038464	natural antisense	NM_001009935	Txnip	thioredoxin interacting protein	+	96557956	96561857	845.955	247.646	9.27986	8.0695	392.697	688.358	1456.81	253.466	183.134	306.339	8.74512	9.1692	9.92527	8.01844	7.59697	8.59309
ASMM10P025112	0.0405892	0.235386	2.31396	up	noncoding	NR_040409	Gm15441	RefSeq	1673	chr3	-	96555767	96566801		chr3:96557623-96557755	AACCTCATCCAGGGGACTCCTCTTGGGAGCTGGGTTATTTGGGTGTGTGCTTTGTTTTTT	100038464	natural antisense	NM_023719	Txnip	thioredoxin interacting protein	+	96557956	96561857	845.955	247.646	9.27986	8.0695	392.697	688.358	1456.81	253.466	183.134	306.339	8.74512	9.1692	9.92527	8.01844	7.59697	8.59309
ASMM10P023995	0.0168002	0.203898	2.00583	up	noncoding	AK085599	AK085599	Genbank	876	chr2	+	151540515	151541388		chr2:151541287+151541388	TTTTTGGTTTTGTTTGTGGAGCTGTTGTGGTGTAGATCGCCTCTGGAGCAGTTTATAGTC		intergenic							684.413	254.514	9.11621	8.11201	417.891	672.693	962.657	186.032	279.784	297.724	8.83916	9.13573	9.37375	7.57917	8.20408	8.55279
ASMM10P002381	0.00175834	0.161836	2.44341	up	noncoding	ENSMUST00000144028	Dhrs13	Ensembl	1516	chr11	+	78032348	78037791		chr11:78032503+78034012	GTGGTCACTGGAAAGTGGAAACAATGAGGTCATCTTCATGGCCTTGGACTTGGCCAGTCT	70451	exon sense-overlapping	NM_183286	Dhrs13	dehydrogenase/reductase (SDR family) member 13	+	78032312	78037864	95.1854	32.0052	6.39101	5.10212	85.9895	94.8666	104.7	34.7699	29.3192	31.9264	6.46871	6.32649	6.37782	5.15505	4.95873	5.19256
ASMM10P025362	0.00062556	0.135388	3.1372	up	noncoding	NR_028574	Snhg8	RefSeq	785	chr3	-	123507551	123508336		chr3:123507887-123507936	GATTGTAAGAGTCTACACGACGCTAGAAAAATGGACTTCAGTTTTCTAAACTAGTATTGA	69895	intergenic							610.034	152.146	9.03005	7.38058	486.962	624.301	718.839	176.049	156.595	123.796	9.07074	9.03537	8.98405	7.4981	7.3736	7.27002
ASMM10P015404	0.0364359	0.230705	2.01471	up	noncoding	NR_040389	Gm10785	RefSeq	1709	chr16	+	91688897	91715755		chr16:91715574+91715755	GAGATGATCTGGCTTGATGCAAACCTTTCTAACAATCACCACTAAGTCATTAAAAGCTTA	100038392	natural antisense	NM_026994	Cryzl1	crystallin, zeta (quinone reductase)-like 1	-	91689321	91728802	387.621	145.673	8.32431	7.31374	274.279	340.204	548.38	178.772	137.173	121.073	8.21092	8.15176	8.61026	7.52007	7.18473	7.23642
ASMM10P015404	0.0364359	0.230705	2.01471	up	noncoding	NR_040389	Gm10785	RefSeq	1709	chr16	+	91688897	91715755		chr16:91715574+91715755	GAGATGATCTGGCTTGATGCAAACCTTTCTAACAATCACCACTAAGTCATTAAAAGCTTA	100038392	natural antisense	NM_133679	Cryzl1	crystallin, zeta (quinone reductase)-like 1	-	91689321	91728802	387.621	145.673	8.32431	7.31374	274.279	340.204	548.38	178.772	137.173	121.073	8.21092	8.15176	8.61026	7.52007	7.18473	7.23642
ASMM10P050911	0.0271867	0.218325	20.0275	up	noncoding	AK035470	AK035470	Genbank	1836	chr12	+	73045340	73047173		chr12:73047102+73047173	GCAGTCTTGGCTTTTCCCGGTGAGCTCATATTTAATTACCTTAATGTTAAGATGAATAAA		natural antisense	NM_009189	Six1	sine oculis-related homeobox 1	-	73041826	73046712	966.719	46.1604	9.65161	5.3277	687.866	921.709	1290.58	68.195	53.929	16.3571	9.59064	9.59699	9.7672	6.13368	5.85235	3.99706
ASMM10P044296	0.00155514	0.161448	2.13335	up	noncoding	ENSMUST00000145803	Ftx	Ensembl	2478	chrX	-	103569567	103616863	NR_028380, uc009tzv.1	chrX:103569601-103570875	GAGGTATTCTCAATATGCTTGTACAACTTCCTGCCTGTAGTTAATAAATGTGGATATTTC	78878	intergenic							4420.58	1417.07	11.7146	10.6215	2735.2	3813.06	6713.49	1590.41	1313.03	1347.77	11.6773	11.5652	11.9013	10.6699	10.4383	10.7563
ASMM10P057167	0.00196268	0.161836	2.04689	up	noncoding	uc011yun.1	Dio3os	UCSC_knowngene	380	chr12	-	110275384	110278068		chr12:110276677-110277982	GACGCGTAAAGGGCGGGTGTTGTGTGGGAAATAGGCTACACCCCACACCTCAGGATTCCA	353504	intergenic							84.3786	31.7294	6.08637	5.05293	43.9734	87.7001	121.462	22.1738	31.8276	41.1868	5.47225	6.20951	6.57734	4.46973	5.08585	5.60322
ASMM10P019119	0.00307158	0.165247	10.4152	up	noncoding	AK089320	AK089320	Genbank	2215	chr19	-	29239445	29241656		chr19:29239459-29240690	AACACTACTGGGATATGCTGTTGCTCCATGATGACGCTCTCCTATTTAAAGTCATGCCAC		intergenic							3306.05	213.803	11.2322	7.85157	1681.99	2811.91	5424.25	151.166	261.805	228.44	10.9342	11.1357	11.6266	7.27186	8.11111	8.17173
ASMM10P054136	0.0172363	0.205238	3.67501	up	noncoding	ENSMUST00000109960	Serpina3i	Ensembl	701	chr12	+	104263156	104265736		chr12:104265676+104265736	CGTTGATGGTGCTGGTGAATTATATCTACTTTAAAGGTGGGCGTGGTCACTGCCTGGGAG	628900	exon sense-overlapping	NM_001199940	Serpina3i	serine (or cysteine) peptidase inhibitor, clade A, member 3I	+	104263121	104269365	1239.09	264.86	9.99743	8.11968	825.793	1538.64	1352.84	351.95	281.57	161.06	9.87163	10.2971	9.82353	8.49092	8.21398	7.65413
ASMM10P045587	0.0155895	0.200253	4.16475	up	noncoding	AK015487	AK015487	Genbank	1209	chr10	+	96226206	96248708		chr10:96248645+96248708	TCCTGTTGTGGATCATGATCAATAAAGTTAGGTCAGCATTATGGTCTATTACTTTTGCCC		intergenic							68.6869	11.1043	5.4452	3.38697	32.7152	25.8739	147.472	5	5.90922	22.4037	5.00779	4.47797	6.84984	2.6472	2.93737	4.57633
ASMM10P039429	0.0361662	0.229784	3.25815	up	noncoding	ENSMUST00000143972	Tma16	Ensembl	3150	chr8	-	66474329	66486497		chr8:66475037-66476345	CCCACTAAGTTCTTTTCCGAACTTTAAGATAATTAACTCACACGATATGTACTCACTGAT	66282	exon sense-overlapping	NM_025465	Tma16	translation machinery associated 16 homolog (S. cerevisiae)	-	66476345	66486507	29.4852	7.52052	4.67671	2.97265	38.0248	36.8794	13.5513	12.5616	5	5	5.2357	4.97504	3.81937	3.62226	2.65398	2.64173
ASMM10P044305	0.000754555	0.138311	3.02863	up	noncoding	ENSMUST00000117636	Gm14892	Ensembl	267	chrX	-	104001065	104001337		chrX:104001200-104001278	AGATCTTGAGTTTGATCTGATGTATGCCAAGCGTGCCTTTGTGCACTGATATGTGGGTGA		intergenic							221334	49841	17.3796	15.7809	156508	207821	299674	56478.1	52907.3	40137.7	17.4937	17.3313	17.3138	15.9017	15.8052	15.6359
ASMM10P002072	0.0417006	0.236925	2.04414	up	noncoding	ENSMUST00000138911	6330418K02Rik	Ensembl	421	chr5	+	138265543	138266083		chr5:138265617+138265756	TACTGTTCTATCCGCGCCCACAGACTACGGTTGAACCTGGGCATTGTGCATGAAGCCCAC	69004	natural antisense	NM_001033416	Gal3st4	galactose-3-O-sulfotransferase 4	-	138264924	138272754	206.043	71.1145	7.32637	6.29487	125.801	144.07	348.259	72.964	65.3299	75.0497	7.04359	6.93972	7.99579	6.23031	6.12501	6.52929
ASMM10P023487	0.0103554	0.187045	4.41335	up	noncoding	ENSMUST00000159037	Gas5	Ensembl	636	chr1	+	161037717	161038537		chr1:161038164+161038224	CTAACATGTAAAATTTAACTACTCTAAGCCAGAGAAGTAAGTCAGTCTTTGTTTTCTTAG	14455	intergenic							1119.65	195.581	9.87292	7.73104	813.511	1210.18	1335.26	250.403	158.828	177.511	9.84694	9.9648	9.80702	7.99899	7.39317	7.80098
ASMM10P016284	0.0476308	0.24732	8.07054	up	noncoding	uc012avh.1	Tbc1d5	UCSC_knowngene	1406	chr17	-	50917526	51179349		chr17:50965906-50966058	CTTTGTGTGTGGATGCTGAGGATTCAAACCTAGGTTAATGCTTGCATCTTATCTGCCAAG	72238	exon sense-overlapping	NM_028162	Tbc1d5	TBC1 domain family, member 5	-	50733126	51179349	27849.1	1120.95	13.2288	10.2162	2205.04	14766.4	66575.8	803.347	942.657	1616.85	11.3308	13.5007	14.855	9.6733	9.94673	11.0285
ASMM10P003898	0.0275509	0.21863	2.62376	up	noncoding	ENSMUST00000179525	1600014C10Rik	Ensembl	2326	chr7	+	38183260	38196592		chr7:38183531+38188605	TAAACGTGAGGGTCTGCTGAGATGCCCATCATGGTAGATGACATCATGAGGCTTCTGTGC	72244	exon sense-overlapping	NM_001085385	1600014C10Rik	RIKEN cDNA 1600014C10 gene	+	38183216	38197565	344.315	97.69	8.1247	6.73306	247.624	257.591	527.732	116.878	92.193	83.9995	8.05184	7.7652	8.55705	6.89871	6.60684	6.69364
ASMM10P003898	0.0275509	0.21863	2.62376	up	noncoding	ENSMUST00000179525	1600014C10Rik	Ensembl	2326	chr7	+	38183260	38196592		chr7:38183531+38188605	TAAACGTGAGGGTCTGCTGAGATGCCCATCATGGTAGATGACATCATGAGGCTTCTGTGC	72244	exon sense-overlapping	NM_028166	1600014C10Rik	RIKEN cDNA 1600014C10 gene	+	38183786	38197565	344.315	97.69	8.1247	6.73306	247.624	257.591	527.732	116.878	92.193	83.9995	8.05184	7.7652	8.55705	6.89871	6.60684	6.69364
ASMM10P038952	0.0212429	0.2094	2.04672	up	noncoding	ENSMUST00000140099	Rplp2	Ensembl	786	chr7	+	141447630	141448616		chr7:141448556+141448616	CAGAACGGTAGAATTTTAGTATCTAAAACTTCCTTTGCCAAAATCATTGTTGAGAAGACC	67186	exon sense-overlapping	NM_026020	Rplp2	ribosomal protein, large P2	+	141447649	141451342	55.4648	23.1457	5.61469	4.58138	49.4324	66.995	49.9669	20.209	26.7285	22.4996	5.65162	5.80997	5.38249	4.33121	4.82823	4.5847
ASMM10P051398	0.0401051	0.234736	11.9194	up	noncoding	uc007pnu.1	AK045681	UCSC_knowngene	2769	chr13	-	15813547	16023423		chr13:15813615-15815988	GGCTAGAAAGATCATAGACACCAAGGAAAAACCTACTTCTATTTATCTGCTAATCATAGT		intronic antisense	NM_008380	Inhba	inhibin beta-A	+	16014474	16027211	107.755	6.45364	6.44333	2.8681	166.701	55.1505	101.414	5	8.47776	5.88315	7.46296	5.53541	6.33163	2.6472	3.27431	2.68278
ASMM10P011559	0.0136854	0.196322	2.09437	up	noncoding	ENSMUST00000134866	Nek10	Ensembl	3312	chr14	+	14865221	14971658		chr14:14971453+14971658	GGTTGGTACTTTATCCTGGCTGTTAGAATAGAATTCTTTCTTTCTTTTGTTGTTGTTCTG	674895	exon sense-overlapping	NM_001195229	Nek10	NIMA (never in mitosis gene a)- related kinase 10	+	14820814	15006693	83.4159	33.0712	6.21063	5.14412	91.4558	78.4085	80.3834	37.5693	30.2424	31.4018	6.56521	6.04242	6.02427	5.26873	5.00137	5.16225
ASMM10P037774	0.0111717	0.189904	2.31218	up	noncoding	TCONS_00029048	XLOC_021494	Alexander et al 2013	613	chr7	+	37772694	37775748		chr7:37775595+37775748	TTTTAAAGGACCTGGTGAGTCTGGATCCGCTGGACAGCGACTTCCCACCACCTGAGAACC		intergenic							170.431	56.1654	7.15496	5.9457	121.336	147.978	241.978	55.8936	57.9218	54.6807	6.99191	6.97503	7.49793	5.84014	5.95467	6.0423
ASMM10P026394	0.012454	0.192015	27.2834	up	noncoding	ENSMUST00000125412	Gm12525	Ensembl	554	chr3	+	108361550	108362256		chr3:108362179+108362256	ATTCTAGCACATCTCAAGACTCCTTCACCAGAATCAGGCTGGCCTAGAACTTGTTGTGTA		intergenic							1026.89	26.2743	9.52164	4.75169	548.112	643.023	1889.55	31.8256	26.7379	20.2595	9.24616	9.07509	10.2437	5.02683	4.82911	4.39913
ASMM10P052170	0.0098911	0.187045	3.48976	up	noncoding	NR_015515	6430562O15Rik	RefSeq	1721	chr13	-	99410835	99412826		chr13:99410877-99411571	CCTGCCGGGAAATGTGTGACTTGTTTTGAAAAGTGTCAAACATACAATCTATTTTCTTTA	320893	natural antisense	NM_173757	Mrps27	mitochondrial ribosomal protein S27	+	99344785	99415561	492.413	104.237	8.63373	6.8306	340.117	379.681	757.443	124.108	92.6589	95.9428	8.53483	8.3193	9.04705	6.983	6.61539	6.89341
ASMM10P035993	0.0229252	0.210911	3.17225	up	noncoding	ENSMUST00000172364	Gm9252	Ensembl	1602	chr7	-	41666516	41668118		chr7:41667183-41668118	AAATCGCAGTCCAGTTTGTAGACATGGTGAAGGAGAAATCTCTAACAAGCACCGTGAACG	668576	intergenic							661.552	161.727	9.13349	7.46798	587.776	884.929	511.953	165.743	187.669	131.77	9.34796	9.53736	8.51515	7.40792	7.63359	7.36244
ASMM10P044395	0.0356634	0.229243	6.8246	up	noncoding	ENSMUST00000117853	Gm14909	Ensembl	351	chrX	-	118121021	118121372		chrX:118121088-118121372	AGGCGAAGTAACTACTAGACAGCTGTGTGGACAAGTGTGTGATGATCACATACACCACAT		intergenic							561.264	34.7275	7.8569	5.08615	71.9449	212.161	1399.69	17.6795	31.9911	54.5119	6.2148	7.48738	9.86852	4.12873	5.09255	6.03717
ASMM10P045009	0.0494067	0.249966	2.79797	up	noncoding	ENSMUST00000118988	Gm5385	Ensembl	1559	chrX	+	41248574	41250133		chrX:41249702+41250133	AAAGCATCTAAGCAGGAAGGCGTGAACTTAGTGAATGCTAAGCTACTGGTGAAAGAGGCT	100861747	intergenic							398.897	111.715	8.41362	6.92924	402.443	513.38	280.869	108.452	131.975	94.7173	8.78413	8.74959	7.70715	6.79006	7.12299	6.87467
ASMM10P053790	0.00610529	0.176969	4.30545	up	noncoding	ENSMUST00000163081	Gas5	Ensembl	370	chr1	+	161037308	161038125	ENSMUST00000159037	chr1:161038047+161038117	CACTTGTTTTTGTACAGATTGTAATATAGCTTGTAACCAGTGATGTGATGATTCTGCCAA	14455	intergenic							1560.01	271.712	10.3253	8.21911	1111.8	1715.48	1852.74	328.93	244.852	241.354	10.3146	10.4447	10.2166	8.39914	8.00924	8.24896
ASMM10P019350	0.0109287	0.189603	3.31625	up	noncoding	AK153769	AK153769	Genbank	1049	chr19	-	53528608	53529655		chr19:53528622-53529655	CTAACACGTTACCCCCACTTTTGTTACCTTTTAATTTTCCGTAATAAAAGTTCCTGAGAG		natural antisense	NM_001085390	Dusp5	dual specificity phosphatase 5	+	53529317	53541322	1664.99	364.156	10.3464	8.61682	1066.82	1379.1	2549.06	360.028	260.861	471.578	10.2541	10.1512	10.6338	8.52657	8.1049	9.219
ASMM10P014005	0.0102971	0.187045	2.12758	up	noncoding	uc029svi.1	AB352974	UCSC_knowngene	336	chr15	+	102523328	102523664	ENSMUST00000136968, NM_001253795, NM_009319, uc009bsy.2	chr15:102523604+102523664	AACCCTGCTCTCTCTGGCCTTGGGTCATGAGGGTATAAGGAATAAACATGGTGAGCTTGT		exon sense-overlapping	NM_001253795	Tarbp2	TAR (HIV) RNA binding protein 2	+	102518191	102523676	47282	13584.6	15.0132	13.924	25521	48699	67625.9	16031.8	13917.4	10804.7	14.9726	15.195	14.8719	14.0595	13.8996	13.8128
ASMM10P014005	0.0102971	0.187045	2.12758	up	noncoding	uc029svi.1	AB352974	UCSC_knowngene	336	chr15	+	102523328	102523664	ENSMUST00000136968, NM_001253795, NM_009319, uc009bsy.2	chr15:102523604+102523664	AACCCTGCTCTCTCTGGCCTTGGGTCATGAGGGTATAAGGAATAAACATGGTGAGCTTGT		exon sense-overlapping	NM_009319	Tarbp2	TAR (HIV) RNA binding protein 2	+	102518191	102523676	47282	13584.6	15.0132	13.924	25521	48699	67625.9	16031.8	13917.4	10804.7	14.9726	15.195	14.8719	14.0595	13.8996	13.8128
ASMM10P027377	0.00258236	0.164733	2.81016	up	noncoding	ENSMUST00000122013	Gm12608	Ensembl	1715	chr4	-	89442216	89444644		chr4:89442249-89442499	AATTCCTAAAGAAGAGAATGACCCTGGAATGGGTGCAATGGATGGAAAGGCAGTGGGTAT	664785	intergenic							16968.1	4001.71	13.6395	12.1489	11567.9	17070.7	22265.5	4421.84	4301.14	3282.14	13.7857	13.6937	13.4392	12.1793	12.1759	12.0915
ASMM10P050402	0.00292734	0.165247	6.66268	up	noncoding	ENSMUST00000165968	Serpina3e-ps	Ensembl	1228	chr12	-	104189516	104192926		chr12:104192332-104192926	TGGTCTCAGACCTGGATAAGAGCACGTTGATGGTGCTGGTGAATTATATCTACTTTAAAG	628883	intergenic							263.128	33.4829	7.82247	5.08637	206.175	324.814	258.396	29.7657	46.7945	23.8885	7.78665	8.08711	7.59365	4.92518	5.6466	4.68732
ASMM10P058138	0.0194939	0.208782	6.29462	up	noncoding	AI561687	humanlincRNA1158	lincRNA	244	chr2	+	56946896	56947140	NM_027678	chr2:56947080+56947140	ATATATCACTTAAGCTGTGTACTTGTGTGTATGTGTGCATGTCCATATCCATGAATGTGT		intergenic							105412	9056.58	15.9234	13.2692	32771.1	95911.3	187553	7582.6	6302.68	13284.5	15.3345	16.154	16.2816	12.9625	12.755	14.0903
ASMM10P023431	0.00898541	0.186961	3.3703	up	noncoding	ENSMUST00000161461	Gas5	Ensembl	793	chr1	+	161035177	161038539	ENSMUST00000065709, ENSMUST00000159153, ENSMUST00000159157, ENSMUST00000159438, ENSMUST00000160429, ENSMUST00000160497, ENSMUST00000162163, NR_002840	chr1:161036422+161036548	TTTTTGATATGTGGGAGCTAGTGGTCGTTAACGCATTTACCCCCTATTTGGTGGACTCTG	14455	bidirectional	NM_173424	Zbtb37	zinc finger and BTB domain containing 37	-	161017755	161034259	2921.96	636.756	11.1987	9.44586	2084.81	3144.1	3536.97	771.105	563.071	576.091	11.2378	11.2959	11.0625	9.61535	9.21099	9.51125
ASMM10P022204	0.00385796	0.167293	2.39449	up	noncoding	AK136499	AK136499	Genbank	2105	chr2	-	181191894	181193996		chr2:181192091-181193686	TGTGTAACTGTGGGCTTTTCTTCCTGACCACTTTGTTCCCAGAAATAATGAGACTCTGGG		intergenic							3922.53	1169.6	11.6062	10.3465	2611.5	4134.15	5021.92	1248.58	1197.62	1062.61	11.6046	11.6863	11.5278	10.3271	10.3004	10.412
ASMM10P001750	0.0207405	0.208927	2.55442	up	noncoding	ENSMUST00000133563	Hsd17b7	Ensembl	810	chr1	-	169952875	169965723		chr1:169955984-169959686	AATGTGGCTCGTGTGGCTCTTCCACCAAAAACCGGAGTCTCTTAATCCTCTGACCAAATA	15490	exon sense-overlapping	NM_010476	Hsd17b7	hydroxysteroid (17-beta) dehydrogenase 7	-	169949536	169969205	681.588	193.509	9.08519	7.73219	392.808	647.155	1004.8	194.014	222.707	163.806	8.74543	9.08429	9.42585	7.64141	7.87336	7.68181
ASMM10P046919	0.0431217	0.239812	2.39526	up	noncoding	ENSMUST00000172915	Pfas	Ensembl	5144	chr11	-	68985699	68994276		chr11:68993072-68993296	ATTTCTCCTGTTCTCTAGGCTCGTTCCCTGCCGGTGTTGACGTTTTCATTTCCTTTGGGG	237823	exon sense-overlapping	NM_001159519	Pfas	phosphoribosylformylglycinamidine synthase (FGAR amidotransferase)	-	68985700	69008460	1103.95	327.32	9.74707	8.48689	693.516	850.438	1767.89	384.049	338.047	259.865	9.60131	9.48075	10.1592	8.61889	8.48377	8.35801
ASMM10P044953	0.0325421	0.224176	4.71635	up	noncoding	ENSMUST00000130207	Gm4764	Ensembl	1233	chrX	+	35801196	35802429		chrX:35802369+35802429	TTCATGCCTGTAAATGGGATGATATTCTGTTGCAAGGAGTGTAAGAGAATGATGTGCTAA	210457	intergenic							76.5637	14.1717	6.00876	3.77109	52.0407	70.4674	107.183	17.5592	13.5376	11.4182	5.73085	5.88571	6.40972	4.11869	3.80467	3.3899
ASMM10P049012	0.0121209	0.190897	2.13124	up	noncoding	AK046615	AK046615	Genbank	1098	chr1	-	4857266	4858363		chr1:4857283-4858363	CTGGGATTGTTTTTACTTTGTTCCATGTGTTGAAAGTTAATAAATCAGGAGCCAATGAAC		natural antisense	NM_001159750	Tcea1	transcription elongation factor A (SII) 1	+	4857693	4897909	1011.54	350.829	9.68948	8.59778	698.199	885.188	1451.23	387.78	359.957	304.749	9.61219	9.53796	9.91827	8.63402	8.57517	8.58415
ASMM10P049012	0.0121209	0.190897	2.13124	up	noncoding	AK046615	AK046615	Genbank	1098	chr1	-	4857266	4858363		chr1:4857283-4858363	CTGGGATTGTTTTTACTTTGTTCCATGTGTTGAAAGTTAATAAATCAGGAGCCAATGAAC		natural antisense	NM_001159751	Tcea1	transcription elongation factor A (SII) 1	+	4858327	4897909	1011.54	350.829	9.68948	8.59778	698.199	885.188	1451.23	387.78	359.957	304.749	9.61219	9.53796	9.91827	8.63402	8.57517	8.58415
ASMM10P049012	0.0121209	0.190897	2.13124	up	noncoding	AK046615	AK046615	Genbank	1098	chr1	-	4857266	4858363		chr1:4857283-4858363	CTGGGATTGTTTTTACTTTGTTCCATGTGTTGAAAGTTAATAAATCAGGAGCCAATGAAC		natural antisense	NM_011541	Tcea1	transcription elongation factor A (SII) 1	+	4857693	4897909	1011.54	350.829	9.68948	8.59778	698.199	885.188	1451.23	387.78	359.957	304.749	9.61219	9.53796	9.91827	8.63402	8.57517	8.58415
ASMM10P012299	0.00178091	0.161836	7.78466	up	noncoding	NR_029382	Mir17hg	RefSeq	2339	chr14	+	115044389	115046728	ENSMUST00000134140	chr14:115045222+115045299	GAGCTGCTAAAATCAGGTTTAAGCTGACACTATCTACAGAGCTAAAGTTTTCCATAATAT	75957	intergenic							1355.53	129.868	10.118	7.15734	918.926	1388.3	1759.36	145.127	117.535	126.941	10.0391	10.1619	10.1528	7.21409	6.9514	7.30653
ASMM10P010570	0.0036323	0.165247	3.06997	up	noncoding	uc007rvk.1	AK087292	UCSC_knowngene	2589	chr13	+	109745260	109747849		chr13:109747768+109747849	GGGAAAGAATGAATGTCTCAGCAGCAGGGGAGATGAACACTGCAACAAGAATGTTAAAAA		intron sense-overlapping	NM_011056	Pde4d	phosphodiesterase 4D, cAMP specific	+	108654176	109955969	128.212	31.3944	6.68678	5.06855	88.0142	91.5631	205.06	31.5707	24.7371	37.8755	6.50739	6.27255	7.28038	5.01476	4.72139	5.46951
ASMM10P056391	0.0248648	0.215025	12.1073	up	noncoding	TCONS_00025298	XLOC_019275	Alexander et al 2013	3909	chr5	-	107390017	107395141		chr5:107393064-107394294	TTCATATTCAGTGTTGTGGGTGTAAAGCAAGCAGCGTTCAGAAGGTGTGGAAAAACTCCC		intergenic							1308.82	71.8718	9.2574	5.6596	205.487	669.215	3051.77	8.99055	89.9709	116.654	7.78041	9.12916	10.8626	3.22761	6.57348	7.17771
ASMM10P017704	0.0116776	0.190195	3.75997	up	noncoding	AK087996	AK087996	Genbank	1076	chr18	-	33199294	33200368		chr18:33199454-33200368	CCAGGGATTGTATAAGTACTGCTATGTACTAAATAAAAATTCATCTCTTGCAGTCCAACA		intergenic							43911.6	5696.43	14.5896	12.6789	13539	30240.1	87955.7	5482.3	5553.39	6053.59	14.0305	14.521	15.2173	12.4991	12.5698	12.9678
ASMM10P001267	0.00491791	0.170804	2.46892	up	noncoding	ENSMUST00000125824	Set	Ensembl	1112	chr2	+	30062600	30071118		chr2:30062779+30068268	CGGCCCTCCAGAAAAAGAACAGCAAGAAGCAATTGAACATATTGATGAAGTACAAAATGA	56086	exon sense-overlapping	NM_001204875	Set	SET nuclear oncogene	+	30066473	30072577	11060.3	3092.95	13.0594	11.7556	8615.03	10345.2	14220.7	3568.73	3298.81	2411.32	13.3364	12.9741	12.8677	11.8511	11.7848	11.6308
ASMM10P001267	0.00491791	0.170804	2.46892	up	noncoding	ENSMUST00000125824	Set	Ensembl	1112	chr2	+	30062600	30071118		chr2:30062779+30068268	CGGCCCTCCAGAAAAAGAACAGCAAGAAGCAATTGAACATATTGATGAAGTACAAAATGA	56086	exon sense-overlapping	NM_023871	Set	SET nuclear oncogene	+	30061995	30072577	11060.3	3092.95	13.0594	11.7556	8615.03	10345.2	14220.7	3568.73	3298.81	2411.32	13.3364	12.9741	12.8677	11.8511	11.7848	11.6308
mouselincRNA1312+_P1	0.00169125	0.161836	5.37968	up	noncoding	mouselincRNA1312+	mouselincRNA1312	lincRNA	11242	chr6	+	91647372	91658614		chr6:91657822+91657881	TACTATTAGTTTGTGTGTGACATCAGCACTCATGCCTTTGAGGTCGCATGTCAACTCCGA		intergenic							212.058	27.329	7.08866	4.66114	70.7983	128.625	436.751	12.588	21.938	47.461	6.19008	6.77192	8.30397	3.62469	4.53871	5.82001
ASMM10P048123	0.0441042	0.241611	2.28141	up	noncoding	ENSMUST00000121445	Gm11980	Ensembl	986	chr11	+	6685823	6686809		chr11:6686622+6686809	TAATGAAGAACCTTAGGAGCACGCATTTCCACCATGACTAAGGGTCTCTATGGGATCAGT	665314	intergenic							85111	22869.9	15.8599	14.6699	61947	65476.4	127910	23719.9	19121.7	25767.9	16.2239	15.6284	15.7273	14.6415	14.3432	15.0251
ASMM10P015751	0.0376444	0.231726	3.85916	up	noncoding	ENSMUST00000159052	Cacna1h	Ensembl	1662	chr17	-	25431838	25433783		chr17:25431925-25432869	CAGAGGCAAAATGAGCAATGTGTGTATATGTTTCTCTACCTTGTGTGTTTAACTGTATAA	58226	exon sense-overlapping	NM_001163691	Cacna1h	calcium channel, voltage-dependent, T type, alpha 1H subunit	-	25374286	25433783	433.403	60.4084	7.82975	5.88147	92.922	212.399	994.887	25.9027	67.8392	87.4833	6.58862	7.48949	9.41115	4.70853	6.17842	6.75745
ASMM10P015751	0.0376444	0.231726	3.85916	up	noncoding	ENSMUST00000159052	Cacna1h	Ensembl	1662	chr17	-	25431838	25433783		chr17:25431925-25432869	CAGAGGCAAAATGAGCAATGTGTGTATATGTTTCTCTACCTTGTGTGTTTAACTGTATAA	58226	exon sense-overlapping	NM_021415	Cacna1h	calcium channel, voltage-dependent, T type, alpha 1H subunit	-	25374286	25433783	433.403	60.4084	7.82975	5.88147	92.922	212.399	994.887	25.9027	67.8392	87.4833	6.58862	7.48949	9.41115	4.70853	6.17842	6.75745
ASMM10P030666	0.0153598	0.198828	2.82169	up	noncoding	AK142996	AK142996	Genbank	1160	chr5	-	96996207	96997364		chr5:96996381-96997364	ATAGAAAATAGGTTCGGTAGCCCGAGGCTAATTCTAGCTGAAGCAAGAGAACCACGAATC		bidirectional	NM_080708	Bmp2k	BMP2 inducible kinase	+	96997688	97091048	167.806	45.3507	7.12711	5.63055	133.023	125.693	244.702	44.4687	45.6436	45.9397	7.1327	6.73531	7.51331	5.51106	5.60772	5.77286
ASMM10P050920	0.0196963	0.208782	2.79281	up	noncoding	ENSMUST00000149740	Hif1a	Ensembl	693	chr12	+	73926601	73928532		chr12:73928472+73928532	TTTTTAAAACTCATTGAATTAATAAGTAGTTACATGAATTAATAAGTAATTACATACACG	15251	exon sense-overlapping	NM_010431	Hif1a	hypoxia inducible factor 1, alpha subunit	+	73907866	73947530	623.9	171.211	9.04109	7.55937	458.378	650.001	763.322	189.206	138.562	185.865	8.97695	9.08917	9.05715	7.60409	7.19979	7.87424
ASMM10P011411	0.0231599	0.211507	2.29416	up	noncoding	NR_045657	4933432I03Rik	RefSeq	1061	chr14	-	102987411	103033803		chr14:102987461-102988213	TAAGGGCTAGTGAGATACTATTGTATCAATGTTTTCTGGGAAAGTCTTAAATATCGCTTG	71264	intergenic							34.2155	13.7773	4.94134	3.74338	32.5707	32.7482	37.3275	18.1789	9.77425	13.3787	5.00082	4.81139	5.01181	4.17394	3.43067	3.62551
ASMM10P024667	0.00125395	0.158661	4.0902	up	noncoding	ENSMUST00000142932	Slc7a11	Ensembl	3161	chr3	-	50415969	50443613		chr3:50416031-50417987	TGGGACATGTTGCTCATCAAGGGTATCAAGTGACTATGTGTTAGCTGGTAAATGGAGAGG	26570	exon sense-overlapping	NM_011990	Slc7a11	solute carrier family 7 (cationic amino acid transporter, y+ system), member 11	-	50364935	50443613	59.4963	12.3577	5.65797	3.6258	39.3412	62.6208	76.5268	10.3325	11.0459	15.6945	5.29257	5.71682	5.96451	3.39092	3.56659	3.91988
ASMM10P035007	0.0328086	0.224384	4.62277	up	noncoding	NR_046053	4931430N09Rik	RefSeq	2166	chr6	+	118880157	118885543		chr6:118885482+118885543	AAGACTGTCTTCCCGAGGACGGGAGTGTCTGTTGGTATAAAGAGTGCAGCAATTTGTTAT	74363	intronic antisense	NM_001159533	Cacna1c	calcium channel, voltage-dependent, L type, alpha 1C subunit	-	118592295	119108189	78.9336	15.0211	6.05179	3.84303	61.0209	60.9335	114.846	20.8931	11.7402	12.4299	5.97131	5.67969	6.50438	4.3811	3.6285	3.5195
ASMM10P035007	0.0328086	0.224384	4.62277	up	noncoding	NR_046053	4931430N09Rik	RefSeq	2166	chr6	+	118880157	118885543		chr6:118885482+118885543	AAGACTGTCTTCCCGAGGACGGGAGTGTCTGTTGGTATAAAGAGTGCAGCAATTTGTTAT	74363	intronic antisense	NM_001159534	Cacna1c	calcium channel, voltage-dependent, L type, alpha 1C subunit	-	118592295	119108189	78.9336	15.0211	6.05179	3.84303	61.0209	60.9335	114.846	20.8931	11.7402	12.4299	5.97131	5.67969	6.50438	4.3811	3.6285	3.5195
ASMM10P035007	0.0328086	0.224384	4.62277	up	noncoding	NR_046053	4931430N09Rik	RefSeq	2166	chr6	+	118880157	118885543		chr6:118885482+118885543	AAGACTGTCTTCCCGAGGACGGGAGTGTCTGTTGGTATAAAGAGTGCAGCAATTTGTTAT	74363	intronic antisense	NM_001159535	Cacna1c	calcium channel, voltage-dependent, L type, alpha 1C subunit	-	118592295	119108189	78.9336	15.0211	6.05179	3.84303	61.0209	60.9335	114.846	20.8931	11.7402	12.4299	5.97131	5.67969	6.50438	4.3811	3.6285	3.5195
ASMM10P035007	0.0328086	0.224384	4.62277	up	noncoding	NR_046053	4931430N09Rik	RefSeq	2166	chr6	+	118880157	118885543		chr6:118885482+118885543	AAGACTGTCTTCCCGAGGACGGGAGTGTCTGTTGGTATAAAGAGTGCAGCAATTTGTTAT	74363	intronic antisense	NM_001255997	Cacna1c	calcium channel, voltage-dependent, L type, alpha 1C subunit	-	118592295	119196409	78.9336	15.0211	6.05179	3.84303	61.0209	60.9335	114.846	20.8931	11.7402	12.4299	5.97131	5.67969	6.50438	4.3811	3.6285	3.5195
ASMM10P035007	0.0328086	0.224384	4.62277	up	noncoding	NR_046053	4931430N09Rik	RefSeq	2166	chr6	+	118880157	118885543		chr6:118885482+118885543	AAGACTGTCTTCCCGAGGACGGGAGTGTCTGTTGGTATAAAGAGTGCAGCAATTTGTTAT	74363	intronic antisense	NM_001255998	Cacna1c	calcium channel, voltage-dependent, L type, alpha 1C subunit	-	118592295	119196409	78.9336	15.0211	6.05179	3.84303	61.0209	60.9335	114.846	20.8931	11.7402	12.4299	5.97131	5.67969	6.50438	4.3811	3.6285	3.5195
ASMM10P035007	0.0328086	0.224384	4.62277	up	noncoding	NR_046053	4931430N09Rik	RefSeq	2166	chr6	+	118880157	118885543		chr6:118885482+118885543	AAGACTGTCTTCCCGAGGACGGGAGTGTCTGTTGGTATAAAGAGTGCAGCAATTTGTTAT	74363	intronic antisense	NM_001255999	Cacna1c	calcium channel, voltage-dependent, L type, alpha 1C subunit	-	118592295	119196409	78.9336	15.0211	6.05179	3.84303	61.0209	60.9335	114.846	20.8931	11.7402	12.4299	5.97131	5.67969	6.50438	4.3811	3.6285	3.5195
ASMM10P035007	0.0328086	0.224384	4.62277	up	noncoding	NR_046053	4931430N09Rik	RefSeq	2166	chr6	+	118880157	118885543		chr6:118885482+118885543	AAGACTGTCTTCCCGAGGACGGGAGTGTCTGTTGGTATAAAGAGTGCAGCAATTTGTTAT	74363	intronic antisense	NM_001256000	Cacna1c	calcium channel, voltage-dependent, L type, alpha 1C subunit	-	118592295	119108189	78.9336	15.0211	6.05179	3.84303	61.0209	60.9335	114.846	20.8931	11.7402	12.4299	5.97131	5.67969	6.50438	4.3811	3.6285	3.5195
ASMM10P035007	0.0328086	0.224384	4.62277	up	noncoding	NR_046053	4931430N09Rik	RefSeq	2166	chr6	+	118880157	118885543		chr6:118885482+118885543	AAGACTGTCTTCCCGAGGACGGGAGTGTCTGTTGGTATAAAGAGTGCAGCAATTTGTTAT	74363	intronic antisense	NM_001256001	Cacna1c	calcium channel, voltage-dependent, L type, alpha 1C subunit	-	118592295	119108189	78.9336	15.0211	6.05179	3.84303	61.0209	60.9335	114.846	20.8931	11.7402	12.4299	5.97131	5.67969	6.50438	4.3811	3.6285	3.5195
ASMM10P035007	0.0328086	0.224384	4.62277	up	noncoding	NR_046053	4931430N09Rik	RefSeq	2166	chr6	+	118880157	118885543		chr6:118885482+118885543	AAGACTGTCTTCCCGAGGACGGGAGTGTCTGTTGGTATAAAGAGTGCAGCAATTTGTTAT	74363	intronic antisense	NM_001256002	Cacna1c	calcium channel, voltage-dependent, L type, alpha 1C subunit	-	118592295	119108189	78.9336	15.0211	6.05179	3.84303	61.0209	60.9335	114.846	20.8931	11.7402	12.4299	5.97131	5.67969	6.50438	4.3811	3.6285	3.5195
ASMM10P035007	0.0328086	0.224384	4.62277	up	noncoding	NR_046053	4931430N09Rik	RefSeq	2166	chr6	+	118880157	118885543		chr6:118885482+118885543	AAGACTGTCTTCCCGAGGACGGGAGTGTCTGTTGGTATAAAGAGTGCAGCAATTTGTTAT	74363	intronic antisense	NM_009781	Cacna1c	calcium channel, voltage-dependent, L type, alpha 1C subunit	-	118592295	119196409	78.9336	15.0211	6.05179	3.84303	61.0209	60.9335	114.846	20.8931	11.7402	12.4299	5.97131	5.67969	6.50438	4.3811	3.6285	3.5195
ASMM10P024703	0.0368653	0.230989	5.93771	up	noncoding	uc029umd.1	AK047075	UCSC_knowngene	3831	chr3	-	55778721	55782552		chr3:55778814-55782552	GTACCCATGTTACTTTAACTGTTTAACTGTTTCTTTCTGCCAGACATAATGCATTCCCCT		natural antisense	NM_010750	Mab21l1	mab-21-like 1 (C. elegans)	+	55782509	55785287	68.1687	9.82675	5.87101	3.3011	63.3288	49.4298	91.7476	13.8466	10.6336	5	6.02441	5.39089	6.19774	3.73875	3.52283	2.64173
ASMM10P002395	0.040482	0.235386	2.81504	up	noncoding	ENSMUST00000144117	Cytip	Ensembl	856	chr2	-	58133848	58195517		chr2:58151714-58195445	TTCAACACAGCTTGCGTTGGCCAGATCAAGCTCTTTGGGTGATTTTTCCTGGTCTCAAAG	227929	exon sense-overlapping	NM_139200	Cytip	cytohesin 1 interacting protein	-	58129138	58160122	5613.65	1455.49	12.0919	10.5988	4799.1	4009.44	8032.42	1599.8	891.93	1874.73	12.5108	11.6429	12.122	10.678	9.87048	11.2477
ASMM10P048779	0.000119836	0.11795	2.69371	up	noncoding	ENSMUST00000129924	1700064E03Rik	Ensembl	840	chr11	+	69401512	69402700		chr11:69402600+69402700	GTCCAGGTATAAAGGACACGGAATTGATTTTTATGTTTCTTCATTGTTTCCTCTGGTTTT	74273	natural antisense	NM_001017426	Kdm6b	KDM1 lysine (K)-specific demethylase 6B	-	69398517	69413675	214.406	61.0558	7.50045	6.07086	156.767	195.884	290.566	58.7791	57.72	66.6683	7.37282	7.37699	7.75155	5.91549	5.94869	6.34839
ASMM10P010978	0.0189568	0.208782	9.86923	up	noncoding	ENSMUST00000139124	Wdhd1	Ensembl	2777	chr14	-	47272468	47276807		chr14:47272482-47272866	GATTTGCAGAGTCACATAGAACTTGAACCTAGCTTGGTACAGGTTTTAAAGACAAAATGG	218973	exon sense-overlapping	NM_172598	Wdhd1	WD repeat and HMG-box DNA binding protein 1	-	47240943	47276857	322.237	25.7032	7.99418	4.69125	184.196	281.404	501.111	36.4373	17.455	23.2174	7.61127	7.88461	8.48667	5.22564	4.20924	4.63886
ASMM10P050056	0.0136568	0.196299	2.43227	up	noncoding	ENSMUST00000080271	Gm5185	Ensembl	297	chr12	-	63072844	63073141		chr12:63072870-63073141	ATTGTCTCCAGCAAAGACAACTGTGTGACTGTAAACTCCAAGCTGGTCATCATCACAGTG	382606	intergenic							24417.7	6147.17	14.0587	12.7764	14533.8	19399.4	39319.8	6457.29	4988.48	6995.73	14.1332	13.8752	14.1676	12.7391	12.4051	13.1849
ASMM10P057133	0.0174117	0.205804	2.13188	up	noncoding	uc011xdx.1	Man1a	UCSC_knowngene	3729	chr10	-	53906032	54075709		chr10:53934990-54014414	TGGACTGCTGTCAGCCTACTATTTGTCCGGAGAGGAGTGGGATCGGGCGGAACTGGCCCT	17155	exon sense-overlapping	NM_008548	Man1a	mannosidase 1, alpha	-	53906032	54075796	3932.92	1427.87	11.6772	10.585	4243.88	3505.35	4049.51	1899.22	1414.88	969.523	12.3196	11.4597	11.2522	10.939	10.5516	10.2645
ASMM10P056950	3.52519e-05	0.10808	3.12806	up	noncoding	uc008wqn.1	Pus7	UCSC_knowngene	1498	chr5	-	23740695	23743546		chr5:23742381-23743416	GCGTCAGCTGTTGTTGCATATGATGATCCTAAAATTCCACTTTTCAACACGGATGTGGAC	78697	exon sense-overlapping	NM_178403	Pus7	pseudouridylate synthase 7 homolog (S. cerevisiae)	-	23740695	23783661	1148.24	287.519	9.93855	8.29328	957.241	1195.92	1291.55	340.019	298.634	223.903	10.0983	9.94916	9.76816	8.44286	8.29455	8.14242
ASMM10P058029	0.00513983	0.171298	7.68229	up	noncoding	DT905422	mouselincRNA0660	lincRNA	546	chr16	+	84706957	84707503	NM_027884	chr16:84707441+84707503	AACATGTGATTGATGCTCAGATAGCTGGTGTGATATTAGCAGGGCAGCTGATGTCCTTTG		intergenic							82.4715	9.21536	6.18337	3.24184	91.0522	69.5346	86.8275	8.89196	8.15398	10.6001	6.55893	5.8643	6.1269	3.21408	3.23604	3.27539
ASMM10P017262	0.0100209	0.187045	2.06872	up	noncoding	ENSMUST00000097320	Gm10497	Ensembl	792	chr17	+	44735844	44737612		chr17:44737536+44737612	CGTGATGTTCTGTTATATGTCTTGCCTAACCTATTATTTTAAAACTTCCAACGCTTCCAA		natural antisense	ENSMUST00000113572	Runx2	runt related transcription factor 2	-	44604000	44736648	4576.79	1413.86	11.6648	10.616	2448.38	3376.98	7905.02	1188.26	1379.17	1674.15	11.4984	11.3945	12.1014	10.2511	10.5084	11.0886
ASMM10P017262	0.0100209	0.187045	2.06872	up	noncoding	ENSMUST00000097320	Gm10497	Ensembl	792	chr17	+	44735844	44737612		chr17:44737536+44737612	CGTGATGTTCTGTTATATGTCTTGCCTAACCTATTATTTTAAAACTTCCAACGCTTCCAA		natural antisense	NM_001271630	Runx2	runt related transcription factor 2	-	44603988	44736176	4576.79	1413.86	11.6648	10.616	2448.38	3376.98	7905.02	1188.26	1379.17	1674.15	11.4984	11.3945	12.1014	10.2511	10.5084	11.0886
ASMM10P017262	0.0100209	0.187045	2.06872	up	noncoding	ENSMUST00000097320	Gm10497	Ensembl	792	chr17	+	44735844	44737612		chr17:44737536+44737612	CGTGATGTTCTGTTATATGTCTTGCCTAACCTATTATTTTAAAACTTCCAACGCTTCCAA		natural antisense	NM_001271631	Runx2	runt related transcription factor 2	-	44603988	44736176	4576.79	1413.86	11.6648	10.616	2448.38	3376.98	7905.02	1188.26	1379.17	1674.15	11.4984	11.3945	12.1014	10.2511	10.5084	11.0886
ASMM10P056148	0.000666296	0.135388	7.75406	up	noncoding	TCONS_00012217	XLOC_009311	Alexander et al 2013	2942	chr16	-	3625038	3633282		chr16:3627484-3632835	ATACTGGTACGAAGAAGACAACCCATTCTGGCTGCCGGAACGACTGACGTGAAGAATTCT		intergenic							181.115	19.5078	7.28322	4.32827	132.665	200.204	210.475	16.9931	20.0453	21.485	7.12907	7.40772	7.31288	4.07013	4.408	4.50667
ASMM10P046157	0.00224648	0.164733	4.01442	up	noncoding	ENSMUST00000133285	Prim1	Ensembl	3128	chr10	+	128015195	128029865		chr10:128023516+128023579	TAATATGTACTAAAGACTTACTCATTGAGGTATCCCAAGTGACCATGCTCCTTAATGAAG	19075	exon sense-overlapping	NM_008921	Prim1	DNA primase, p49 subunit	+	128015214	128030030	476.767	89.5016	8.62694	6.62175	324.181	448.043	658.078	98.3399	83.0893	87.0757	8.46571	8.55504	8.86007	6.65062	6.46412	6.75051
ASMM10P032151	0.00659358	0.180433	2.60789	up	noncoding	ENSMUST00000117837	Gm16007	Ensembl	286	chr5	+	107844389	107844675		chr5:107844442+107844675	CTCAATGTGTCACTTGCAATGTGATCTGTCAGGTTGCTAGTGAGATGGGTCAGAATGAAC		intronic antisense	NM_007964	Evi5	ecotropic viral integration site 5	-	107744794	107875107	106.031	31.7451	6.47675	5.09387	80.5802	84.3689	153.145	31.9763	29.0046	34.2544	6.37832	6.15385	6.8981	5.033	4.94492	5.3037
ASMM10P043821	0.0325505	0.224176	3.11463	up	noncoding	ENSMUST00000117850	Gm6024	Ensembl	1558	chrX	-	38905070	38906628		chrX:38905546-38906628	TAAAGGGACCATCTCGGTGGTTACACAAGGAACATCTCTGAAGAATGCTGAGACCTGTTT	547171	intronic antisense	NM_183126	6030498E09Rik	RIKEN cDNA 6030498E09 gene	+	38772779	38962688	919.654	232.252	9.62404	7.98498	963.07	1113.25	682.646	245.125	271.454	180.177	10.1081	9.85003	8.91398	7.97053	8.16133	7.82307
ASMM10P030919	0.0204074	0.208782	12.3403	up	noncoding	uc008zch.2	DQ714290	UCSC_knowngene	67	chr5	-	114850798	114850865		chr5:114850812-114850865	TTGCTAAGGTATTGTGTGTGGGAAGAGCATGACTGTCCTCCAACAGTGCGGTTGCCTGGG		intergenic							14275.9	420.846	12.434	8.8087	1619.91	7135.61	34072.2	295.099	377.155	590.285	10.8797	12.4439	13.9784	8.24174	8.63942	9.54495
ASMM10P053382	0.02968	0.221697	3.94952	up	noncoding	ENSMUST00000179222	4933436C20Rik	Ensembl	419	chr8	-	92346931	92355869		chr8:92346947-92347005	AAGTGAAGCTGCAACCAGTAAAGTGTAAGGTATCAAGTAGTGACAATGATGGTGTCAAAT		intergenic							39.4428	8.85504	5.14023	3.15855	36.9723	41.4452	39.911	6.2185	13.9112	6.43541	5.19071	5.13668	5.09329	2.89201	3.85249	2.73115
ASMM10P029642	0.022428	0.210316	2.40761	up	noncoding	uc008vaz.1	Snhg12	UCSC_knowngene	933	chr4	+	132308677	132311022		chr4:132310770+132310833	AAAGCCTGAGTTGGGGAATGAGCCTGAAGGTGGAACTAACATAGACTTGCACTTCCTTTT	100039864	intergenic							552.556	178.551	8.89817	7.63057	469.406	583.635	604.627	182.74	168.626	184.287	9.01405	8.93853	8.74194	7.5499	7.48129	7.86052
ASMM10P051757	0.002531	0.164733	2.87804	up	noncoding	ENSMUST00000128380	Auh	Ensembl	1400	chr13	-	52886427	52929648		chr13:52886459-52887240	GGCTGGGCCTTTCCCTTTTTAAAAGTCATTTAAGAATTCACTTTGTCAACATCGATAATA	11992	exon sense-overlapping	NM_016709	Auh	AU RNA binding protein/enoyl-coenzyme A hydratase	-	52835109	52929677	3888.55	952.594	11.5635	10.0384	2564.41	3461.65	5639.57	1008.24	856.443	993.095	11.5745	11.4363	11.6797	10.0016	9.80854	10.3051
ASMM10P055006	0.0202914	0.208782	2.36958	up	noncoding	ENSMUST00000134271	Gm13403	Ensembl	674	chr2	-	33937894	33942145		chr2:33942091-33942145	TCTCTCATTCCTGTTCTTGCTATCACTCTTGCTCTCGCTGTGTGTGTGTCCTTCTCTCTT	100041931	intergenic							57678.7	13193.4	15.1324	13.8878	22384.4	49203.7	101448	13973.4	12054	13552.8	14.78	15.2112	15.4061	13.8684	13.6815	14.1135
ASMM10P011172	0.00693557	0.182464	3.04121	up	noncoding	NR_037994	2310043L19Rik	RefSeq	698	chr1	-	177641541	177642943		chr1:177641557-177641897	GGGCGATTGGATTAAGAAATAAATATTGGCTAACCTAATGAATAAATAAGACGGCTGCTA	75589	intergenic							108.776	29.7226	6.59204	4.9874	114.627	97.8963	113.805	32.699	25.9312	30.5376	6.90835	6.37422	6.49355	5.06343	4.7856	5.11316
ASMM10P034494	0.0438565	0.241341	2.03637	up	noncoding	ENSMUST00000132559	Gm15051	Ensembl	713	chr6	+	52158431	52162119		chr6:52162059+52162119	TTGATAACTCCGTTATTGACCTAGAAACTAGCAGCTTGGTAAGGGAACTCCATTCCACTC		bidirectional	NM_010449	Hoxa1	homeobox A1	-	52155366	52158317	3336.08	1160.45	11.3427	10.3167	2165.6	3118.76	4723.86	1019.4	1028.18	1433.77	11.2999	11.2872	11.441	10.0205	10.0717	10.8579
ASMM10P047324	0.0400667	0.234653	44.0991	up	noncoding	ENSMUST00000138295	Gm11497	Ensembl	2154	chr11	-	89124455	89126706		chr11:89124478-89126086	CACTTCGTGCTGAGTGTGTTGAACCACTTTCTGGGTTTAAGAAAATATATTATTGTTTAC	100039114	intergenic							11895.9	48.4786	10.795	5.33233	143.444	2986.33	32557.8	16.0421	32.5059	96.8879	7.24276	11.2222	13.9201	3.97408	5.11455	6.90835
ASMM10P019742	0.0116492	0.190195	2.25698	up	noncoding	AK009928	AK009928	Genbank	1010	chr19	+	23167112	23168119		chr19:23167921+23168119	CGGATGAATGGTCTGGAACACTGTAAGATACTGATCTTTACAACTGTTTAATCAGTTTTA		intergenic							11941.1	3318.64	13.0575	11.8831	6108.87	11854.2	17860.1	3118.72	3286.38	3550.83	12.8495	13.1661	13.1569	11.661	11.7777	12.2108
ASMM10P041561	0.00879672	0.186961	11.3235	up	noncoding	AK077797	AK077797	Genbank	951	chr9	-	52287033	52287983		chr9:52287064-52287983	TGTGTCAAGCTGGACAAAACGTGTCATATTGGCACCCACAATAAATAAAGAAAAGAAAAA		intergenic							113.562	7.39877	6.51049	3.00924	64.9529	97.8994	177.833	6.01981	8.09312	8.08339	6.06229	6.37437	7.0948	2.8679	3.22685	2.93297
ASMM10P021235	0.0199263	0.208782	2.17267	up	noncoding	ENSMUST00000121000	Gm13937	Ensembl	988	chr2	-	110209177	110210165		chr2:110209269-110210165	ATGTCTTCCTCAGTGTCCCATTGTATCCTGGGACAAAATAGAATCTCGGACGTTGTGAAG	668797	intergenic							87345.5	24062.3	15.8665	14.7471	59227.4	64200.8	138608	26352.5	20453	25381.5	16.171	15.6066	15.822	14.7969	14.4453	14.999
ASMM10P003854	0.0191375	0.208782	8.44613	up	noncoding	ENSMUST00000177393	Vmn2r-ps115	Ensembl	1809	chr17	+	18694507	18706984		chr17:18698417+18706220	CTAATGAGAAAGATGTAGACCAGTGTGTGAAGTATCCAGAGAAACATTATGCAAATAGAG	665292	intergenic							287.093	16.8857	6.98342	3.90513	50.7673	91.4797	719.032	5	14.5639	31.093	5.6939	6.2713	8.98507	2.6472	3.92508	5.14311
ASMM10P034870	0.013517	0.195613	17.8075	up	noncoding	TCONS_00027155	XLOC_020078	Alexander et al 2013	6081	chr6	+	91527449	91533840		chr6:91533780+91533840	GGCATTTGAAGGACGGTCTTTACAGGAATGTGTGGCAGAGAGTGTGTGAATAAAAGAGAC		intergenic							17367.6	386.321	12.6879	8.53348	1843.91	8826.75	41432.1	229.868	235.883	693.212	11.0701	12.7404	14.2532	7.87628	7.95652	9.76764
ASMM10P016133	0.00852057	0.186917	4.80341	up	noncoding	ENSMUST00000174655	Gm9577	Ensembl	2620	chr17	-	37840309	37842929		chr17:37840384-37842929	GCTGTTTGAAGATATTTGGGGACAATCTGACACAGCAATTACCAAGGACATGTTTGAAGA	672822	intergenic							11031.8	1614.14	13.0711	10.8071	9564.91	9738.54	13792	1751.3	1761.63	1329.49	13.4982	12.889	12.8261	10.8153	10.8691	10.7367
ASMM10P016058	0.03793	0.232245	2.3013	up	noncoding	ENSMUST00000174094	Gm10499	Ensembl	934	chr17	-	36141757	36145923		chr17:36145873-36145923	CGCAGCGAATGCTGCTCCTGCTGCTGGCGGCCGCCCTGACCCTGATCGAGACCCGCGCGG	69717	intergenic							1273.55	395.312	9.97424	8.77179	967.567	855.655	1997.43	425.861	409.707	350.367	10.1161	9.49149	10.3152	8.76997	8.75949	8.78589
ASMM10P027251	0.0165612	0.202917	4.39908	up	noncoding	ENSMUST00000118844	Gm11220	Ensembl	475	chr4	-	66725069	66725544		chr4:66725083-66725544	TCCTTGGACTATGAACAGGATTTCAAAGCTTTTCTCCAGCAACTTCCGGCAGCTTTCTAA	667499	intergenic							1395.65	237.571	10.1378	8.00055	970.305	1225.85	1990.79	170.285	237.911	304.517	10.1199	9.98255	10.3108	7.45101	7.96748	8.58317
ASMM10P016031	0.0124665	0.192079	2.08582	up	noncoding	AK148113	AK148113	Genbank	2138	chr17	-	35822267	35822911		chr17:35822456-35822911	ATACATAAATATTAATTAGACACGGAGAAAGTCTCTGTCCGTCCCCAGTGGGCCTAGCCA		natural antisense	NM_133662	Ier3	immediate early response 3	+	35821712	35822911	259.255	97.0029	7.79881	6.7382	226.793	222.226	328.744	97.3227	89.3084	104.378	7.92683	7.55166	7.91794	6.63302	6.56197	7.01959
ASMM10P054832	0.0291604	0.221239	2.10006	up	noncoding	ENSMUST00000123701	Elp5	Ensembl	1259	chr11	-	69968227	69980263		chr11:69980189-69980247	GGTGGTTTGGTGCTTTTGCGAGGTGAGGGATCAAGGCATGCGGTGGTAGCCTTGGGCTTG	54351	exon sense-overlapping	NM_001253700	Elp5	elongator acetyltransferase complex subunit 5	-	69968225	69980330	2012.81	694.934	10.6295	9.55904	1181.99	2177.51	2678.93	811.193	755.467	518.142	10.4021	10.7881	10.6981	9.68859	9.63552	9.353
ASMM10P054832	0.0291604	0.221239	2.10006	up	noncoding	ENSMUST00000123701	Elp5	Ensembl	1259	chr11	-	69968227	69980263		chr11:69980189-69980247	GGTGGTTTGGTGCTTTTGCGAGGTGAGGGATCAAGGCATGCGGTGGTAGCCTTGGGCTTG	54351	exon sense-overlapping	NM_018740	Elp5	elongator acetyltransferase complex subunit 5	-	69968225	69981235	2012.81	694.934	10.6295	9.55904	1181.99	2177.51	2678.93	811.193	755.467	518.142	10.4021	10.7881	10.6981	9.68859	9.63552	9.353
ASMM10P014952	0.0316475	0.223996	2.53109	up	noncoding	ENSMUST00000150389	Gm15764	Ensembl	672	chr16	+	18416681	18421997		chr16:18421932+18421997	AGACCCGGACTCAAAACAAAACAACCTCCATGTTGTCCCTTAAAACAAACAAACAAAAAC	102638849	intronic antisense	NM_001111062	Comt	catechol-O-methyltransferase	-	18406881	18426716	460.107	118.266	8.35509	7.01533	224.491	288.001	867.828	100.779	116.414	137.603	7.91079	7.92072	9.23375	6.68479	6.93536	7.42582
ASMM10P027036	0.0177617	0.205834	2.13981	up	noncoding	ENSMUST00000117947	Gm12445	Ensembl	885	chr4	-	46273818	46274840		chr4:46273883-46274304	ACGATAATGAAGATGGGGGTGTGTGACCAGCTAGAGTTGAAAGATGGTGAAAAAGAGCCT	666379	intergenic							1810.2	572.376	10.4035	9.30603	977.67	1503.2	2949.74	560.148	619.015	537.964	10.1331	10.2715	10.8059	9.15832	9.34643	9.41334
ASMM10P012317	0.0243866	0.214076	3.00262	up	noncoding	AK045981	AK045981	Genbank	1399	chr14	+	118705652	118707049		chr14:118706966+118707049	GCTGTGCCTTTCTATAAGCCTACTCCGCTTCTAATTTACTTTTCGAAATGGTTATTACTA		natural antisense	NM_001033336	Abcc4	ATP-binding cassette, sub-family C (CFTR/MRP), member 4	-	118482691	118706219	768.737	184.574	9.25427	7.66804	517.896	571.808	1216.51	186.076	205.349	162.296	9.16359	8.90768	9.69153	7.57989	7.75727	7.66697
ASMM10P012317	0.0243866	0.214076	3.00262	up	noncoding	AK045981	AK045981	Genbank	1399	chr14	+	118705652	118707049		chr14:118706966+118707049	GCTGTGCCTTTCTATAAGCCTACTCCGCTTCTAATTTACTTTTCGAAATGGTTATTACTA		natural antisense	NM_001163676	Abcc4	ATP-binding cassette, sub-family C (CFTR/MRP), member 4	-	118482691	118706219	768.737	184.574	9.25427	7.66804	517.896	571.808	1216.51	186.076	205.349	162.296	9.16359	8.90768	9.69153	7.57989	7.75727	7.66697
ASMM10P023124	0.0226409	0.210762	3.47714	up	noncoding	ENSMUST00000155537	Slc43a3	Ensembl	2621	chr2	+	84936889	84948133		chr2:84948073+84948133	TTCTTCCATACTTCTAGGATACCCCAAACTTGTATATCTATCAGAATCTCTCAGATCATT	58207	exon sense-overlapping	NM_021398	Slc43a3	solute carrier family 43, member 3	+	84936645	84958509	75.1335	20.4152	6.06254	4.26464	77.3246	77.9982	70.0777	28.9392	20.0355	12.2708	6.31362	6.0355	5.83849	4.88464	4.40693	3.50234
ASMM10P048404	0.00325711	0.165247	5.94978	up	noncoding	AK149067	AK149067	Genbank	1026	chr11	+	46482300	46483322		chr11:46483262+46483322	ATGATAACGGACTGAATCCCTGAAACTATAAGCCAGCCCCAATTAAACGTTTTCCTTTAT		intergenic							57587.6	5840.49	15.2919	12.7191	34521.9	50213.7	88027	5787.04	5967.1	5767.31	15.41	15.2464	15.2193	12.5821	12.6738	12.9013
ASMM10P027866	0.00646965	0.179379	3.76885	up	noncoding	ENSMUST00000128820	Adc	Ensembl	1738	chr4	-	128945696	128962439		chr4:128945838-128946056	GAGAACTTGACTAGCACGCAAGAGGCCCTGGGTGTAATGCACACTAAAAGTGGTTTAAAA		exon sense-overlapping	NM_172875	Adc	arginine decarboxylase	-	128932145	128962417	419.137	85.5509	8.4535	6.53938	305.825	382.226	569.36	101.085	84.3789	71.1886	8.37486	8.32926	8.65639	6.68853	6.4826	6.44701
MM9LINCRNAEXON10171+_P1	0.0424081	0.237963	10.5767	up	noncoding	mouselincRNA1429+	mouselincRNA1429	lincRNA	5750	chr8	+	18587198	18592948		chr8:18589882+18589941	TTTGATTGTGGGTGAGTGTTCATAAGGAAAATGGCTTCCATCTTTTGTCTGCAGAGAGTG		intergenic							3160.03	91.5623	9.91936	6.51654	205.13	1103.9	8171.07	42.8915	99.7856	132.01	7.77784	9.83835	12.1419	5.4592	6.72463	7.36578
ASMM10P020469	0.00914725	0.187045	15.3895	up	noncoding	ENSMUST00000143456	Psmd5	Ensembl	3406	chr2	-	34852101	34870933		chr2:34856867-34857637	CCCATAATGTACGTGGTGGATGAATGAGTTACATGTGTGTGAAAGTGTGAGGCTGTGACA	66998	exon sense-overlapping	NM_080554	Psmd5	proteasome (prosome, macropain) 26S subunit, non-ATPase, 5	-	34852088	34870962	22402.4	551.977	13.0137	9.06978	2383.32	10471.3	54352.5	303.755	386.485	965.691	11.4622	12.99	14.5887	8.27794	8.67159	10.2598
ASMM10P001003	0.0342088	0.226484	2.03658	up	noncoding	ENSMUST00000120980	Gm13461	Ensembl	662	chr2	-	41987472	41988829		chr2:41987968-41988712	GAAGAAGTATAAAAAAAGTATGTAGCCACCCTGGGCGTGGAGGTACACCCGCTCCTCTTC	625094	intron sense-overlapping	NM_053011	Lrp1b	low density lipoprotein-related protein 1B (deleted in tumors)	-	40596772	42653598	3511.69	1274.93	11.4999	10.4737	2927.44	3482.68	4124.96	1287.32	1398.06	1139.39	11.7758	11.4483	11.2755	10.371	10.5318	10.5183
ASMM10P016495	0.0161288	0.200948	5.0248	up	noncoding	TCONS_00013634	XLOC_010999	Alexander et al 2013	887	chr17	-	83574027	83575975		chr17:83574150-83574906	TCCCGTATTTAACTCATGGTTGAAGCTTTTTGGCCTCTTCAGTCCTTAAGGAGATAAATA		intergenic							180.853	29.1139	7.24646	4.91739	124.565	173.4	244.595	36.7599	26.7295	23.8521	7.02916	7.19781	7.51241	5.2376	4.82863	4.68595
ASMM10P003297	0.0186537	0.207627	4.95261	up	noncoding	ENSMUST00000161670	Vmn2r89	Ensembl	1826	chr14	+	51452002	51460723		chr14:51456492+51459946	TTGTCAGCAGCAGATATAGAACAGTGTGTGAAATGTCCAGATGATAAGTATGCCAACATA	22301	exon sense-overlapping	NM_009486	Vmn2r89	vomeronasal 2, receptor 89	+	51451962	51461292	158.998	25.4234	6.67125	4.36306	55.4204	91.1836	330.39	6.08044	17.9573	52.2323	5.82118	6.26678	7.92579	2.87447	4.24751	5.96719
ASMM10P003297	0.0186537	0.207627	4.95261	up	noncoding	ENSMUST00000161670	Vmn2r89	Ensembl	1826	chr14	+	51452002	51460723		chr14:51456492+51459946	TTGTCAGCAGCAGATATAGAACAGTGTGTGAAATGTCCAGATGATAAGTATGCCAACATA	22301	exon sense-overlapping	NM_009487	Vmn2r89	vomeronasal 2, receptor 89	+	51451961	51461293	158.998	25.4234	6.67125	4.36306	55.4204	91.1836	330.39	6.08044	17.9573	52.2323	5.82118	6.26678	7.92579	2.87447	4.24751	5.96719
ASMM10P015710	0.0230084	0.211273	3.47504	up	noncoding	NR_033554	D330041H03Rik	RefSeq	1484	chr17	-	24409480	24414513	ENSMUST00000181014, uc012amh.1	chr17:24410271-24410353	CCAACTCCTGCTTTTGTTTGAAACTTGGTATGAAAGCCATATTGGATGTGGAACTGGAAG	654822	natural antisense	NM_013855	Abca3	ATP-binding cassette, sub-family A (ABC1), member 3	+	24352045	24410201	360.022	77.3793	8.18852	6.39149	235.178	302.822	542.067	85.1907	84.4884	62.459	7.97807	7.99345	8.59404	6.44831	6.48381	6.24234
ASMM10P016487	0.00814143	0.186431	2.12881	up	noncoding	ENSMUST00000095195	Gm9386	Ensembl	381	chr17	-	80938333	80938714		chr17:80938353-80938714	AAGAACATCAACAATGCTTGGGTTTGCACCAATGACATGTTCAGGCTTGCCCTGCAACTT	668830	intergenic							6503.65	2159.1	12.3246	11.2345	4984.7	6269.95	8256.3	2395.47	2332.65	1749.18	12.5622	12.2565	12.155	11.2748	11.2782	11.1505
ASMM10P028897	0.0384845	0.232616	2.07401	up	noncoding	ENSMUST00000155153	Ugcg	Ensembl	1034	chr4	+	59212655	59214293		chr4:59214223+59214293	CTCCAGACTATTGTCTTCTATAATGTTCTTTTCAACAGAAAGCTACCTGATGACATATTG	22234	exon sense-overlapping	NM_011673	Ugcg	UDP-glucose ceramide glucosyltransferase	+	59189549	59222833	259.84	91.2804	7.70269	6.65027	157.316	218.823	403.381	95.3766	92.5189	85.9458	7.37871	7.52788	8.20148	6.60638	6.61258	6.73185
ASMM10P032184	0.0322114	0.224138	5.98212	up	noncoding	TCONS_00025053	XLOC_018534	Alexander et al 2013	908	chr5	+	109834165	109835583		chr5:109835463+109835583	TTACCACATTGATTGCATTTGTAGCGTTTCTCTCCAGTGTGTGTTATTTTCCAAATTCGG		intergenic							2117.78	155.584	9.96313	7.38247	389.638	942.859	5020.85	118.128	135.289	213.335	8.73457	9.62795	11.5269	6.91269	7.16212	8.0726
ASMM10P028801	0.00175481	0.161836	2.81458	up	noncoding	ENSMUST00000147879	Gm6963	Ensembl	379	chr10	-	39424617	39424996		chr10:39424734-39424996	AAGTTTGATCTGATGTATGCCAAGCTTGTCTTTGTGCACTGGTATGTGGGTGAGGACATG	629337	intronic antisense	NM_001122893	Fyn	Fyn proto-oncogene	+	39369798	39565374	268008	66780.9	17.7168	16.2238	192861	258880	352284	74743.1	70511.6	55088.1	17.7529	17.6654	17.732	16.2935	16.2602	16.1178
ASMM10P028801	0.00175481	0.161836	2.81458	up	noncoding	ENSMUST00000147879	Gm6963	Ensembl	379	chr10	-	39424617	39424996		chr10:39424734-39424996	AAGTTTGATCTGATGTATGCCAAGCTTGTCTTTGTGCACTGGTATGTGGGTGAGGACATG	629337	intronic antisense	NM_008054	Fyn	Fyn proto-oncogene	+	39369798	39565374	268008	66780.9	17.7168	16.2238	192861	258880	352284	74743.1	70511.6	55088.1	17.7529	17.6654	17.732	16.2935	16.2602	16.1178
ASMM10P045402	0.0130323	0.194692	2.59446	up	noncoding	ENSMUST00000121351	Gm6175	Ensembl	400	chrX	+	100585008	100585408		chrX:100585348+100585408	GCAGGGATCTGAATTTCCTTCTGAGCTTATGTCGAATGATAGCAAAAATACTCTGTGGCT	620734	intergenic							8860.31	2346.98	12.7445	11.369	7308.82	7698.66	11573.4	2688.05	2183.8	2169.09	13.1082	12.5402	12.585	11.4459	11.1911	11.4701
ASMM10P047150	0.0162223	0.201407	2.59988	up	noncoding	ENSMUST00000142812	Nek8	Ensembl	2876	chr11	-	78169990	78176614		chr11:78170219-78170377	TCTATCTAGTAGTGGCAGCAATTTGTTGACTTCAGCGCCTTTTCCTGGCATAGTAGGTCT	140859	exon sense-overlapping	NM_080849	Nek8	NIMA (never in mitosis gene a)-related expressed kinase 8	-	78166105	78176666	282.886	81.5563	7.86423	6.48579	199.499	232.774	416.383	90.5036	80.0931	74.0723	7.73292	7.61734	8.24243	6.53425	6.41459	6.50852
ASMM10P032090	0.00462295	0.169454	3.3474	up	noncoding	ENSMUST00000126335	Aff1	Ensembl	1613	chr5	+	103692373	103816428		chr5:103816367+103816428	CTCAGAGCCACTCTGTAGGTACTGTATGAAGTAAGCTGTTTTCATTAAATTCTAAACAAA	17355	exon sense-overlapping	NM_001080798	Aff1	AF4/FMR2 family, member 1	+	103754572	103855322	405.922	87.361	8.33507	6.59203	241.364	350.502	625.899	87.6746	80.7032	93.7052	8.01566	8.19842	8.79114	6.49179	6.4258	6.85851
ASMM10P032090	0.00462295	0.169454	3.3474	up	noncoding	ENSMUST00000126335	Aff1	Ensembl	1613	chr5	+	103692373	103816428		chr5:103816367+103816428	CTCAGAGCCACTCTGTAGGTACTGTATGAAGTAAGCTGTTTTCATTAAATTCTAAACAAA	17355	exon sense-overlapping	NM_133919	Aff1	AF4/FMR2 family, member 1	+	103754161	103855322	405.922	87.361	8.33507	6.59203	241.364	350.502	625.899	87.6746	80.7032	93.7052	8.01566	8.19842	8.79114	6.49179	6.4258	6.85851
ASMM10P040467	0.0182197	0.206626	5.17133	up	noncoding	uc009luj.1	AK084432	UCSC_knowngene	1493	chr8	+	61849005	61922834		chr8:61851482+61851551	AGATGTGGTTGGTGATGGGTTGAGTCATGTGTGTGCTTCTTGCTTAGCACTATAAAAGGC		intronic antisense	NM_001081390	Palld	palladin, cytoskeletal associated protein	-	61515020	61902690	10486.4	845.679	12.1186	9.7481	1451.38	5414.98	24593	419.286	934.432	1183.32	10.7237	12.056	13.5762	8.74605	9.93626	10.562
ASMM10P024439	0.0137486	0.196423	24.3799	up	noncoding	ENSMUST00000163992	Slamf1	Ensembl	1666	chr1	+	171767154	171793077		chr1:171793013+171793077	AGGTTTAGTCCACAATCTGTCCATTTATAATGTGGGGTGAGCATATTCTTGAGTAAAAGT	27218	exon sense-overlapping	NM_013730	Slamf1	signaling lymphocytic activation molecule family member 1	+	171767131	171801184	377.857	13.5752	8.26477	3.65715	249.24	329.944	554.387	19.9481	12.1044	8.67317	8.06219	8.10799	8.62413	4.31133	3.6581	3.00203
ASMM10P003725	0.00725927	0.183517	4.31145	up	noncoding	ENSMUST00000174372	Slc2a1	Ensembl	1316	chr4	+	119108954	119136446		chr4:119132678+119133351	TTGGCATCCTTATTGCCCAGTGCTGAAGAAGCTTCGAGGGACAGCCGATGTGACCCGAGA	20525	exon sense-overlapping	NM_011400	Slc2a1	solute carrier family 2 (facilitated glucose transporter), member 1	+	119108744	119137329	1867.33	290.889	10.4062	8.29807	1389.35	921.984	3290.67	361.603	213.379	297.685	10.6535	9.59817	10.9671	8.53274	7.80892	8.55255
ASMM10P044098	0.00153725	0.161448	2.64791	up	noncoding	ENSMUST00000120309	Gm14746	Ensembl	741	chrX	-	77717051	77717983		chrX:77717234-77717476	CTGACCATTCTGATGTACGTGCTGACAAGTTAGGATAGGTCATCAGAGATGATATTTGGC	100416123	intergenic							1140.58	327.447	9.90599	8.50113	852.917	1213.42	1355.41	353.585	337.149	291.607	9.92335	9.96748	9.82713	8.49816	8.47893	8.52632
ASMM10P001080	0.000552176	0.135388	5.43052	up	noncoding	ENSMUST00000123145	Trib3	Ensembl	639	chr2	-	152339747	152343988		chr2:152343235-152343856	TCCAGGACAAGGAAGAAACCGTTGGAGTTTGATGACAATATTGATGCCAAGTGTCCAGTC	228775	exon sense-overlapping	NM_175093	Trib3	tribbles homolog 3 (Drosophila)	-	152337424	152344060	81.2399	12.347	6.06102	3.61993	57.8552	60.5833	125.281	9.84259	8.55352	18.645	5.89227	5.67282	6.61797	3.3366	3.28322	4.23997
ASMM10P020957	0.00657789	0.180217	2.66462	up	noncoding	ENSMUST00000117290	Gm13733	Ensembl	535	chr2	-	87123833	87124368		chr2:87123919-87124368	AACACAGCAGAGATCACAGACAAGCTTGGCTTACATTTCCTTCATCAGAGAAACTGGTAC	668402	intergenic							1348.5	384.461	10.1363	8.7224	1146.78	1166.71	1732.01	436.783	402.731	313.869	10.3594	9.91672	10.1329	8.80813	8.73176	8.62729
ASMM10P015347	0.00645298	0.179242	11.6	up	noncoding	ENSMUST00000180991	Gm26667	Ensembl	1261	chr16	+	84713022	84715242		chr16:84715182+84715242	TGCAGCTCACTGGAGATGAACAACTCTTTGTAAGGTAATAAAATCCCACAGTGATGTCTT		intergenic							143.808	10.8879	6.98667	3.45061	159.017	159.911	112.496	11.1155	9.31219	12.2362	7.39776	7.08513	6.47712	3.47674	3.37649	3.49861
ASMM10P022662	0.0471132	0.246213	4.35699	up	noncoding	ENSMUST00000133842	Rpl12	Ensembl	756	chr2	+	32961731	32962938		chr2:32962767+32962938	AATCGGATTTTATCCTTGTGGGAGGGCTATACGACAGGGTTCACTGTAAGTCAGTAGTAG	269261	exon sense-overlapping	NM_009076	Rpl12	ribosomal protein L12	+	32961711	32964045	103.837	22.0193	6.49282	4.36949	81.5796	102.529	127.403	13.5752	14.6219	37.8606	6.39627	6.4407	6.64149	3.70973	3.93011	5.46863
ASMM10P016481	0.00852109	0.186917	2.16533	up	noncoding	NR_036615	Srsf7	RefSeq	2752	chr17	-	80200079	80207305		chr17:80204654-80205081	GATACTTCTAGATCATCTAGATCTACTAGACCTACTACTAGACCATGGGCCAAAGAGGGT	225027	exon sense-overlapping	NM_001195485	Srsf7	serine/arginine-rich splicing factor 7	-	80200079	80207305	6869.12	2194.41	12.3867	11.2721	5192.83	6177.84	9236.7	2475.59	2087.31	2020.35	12.6173	12.2413	12.3016	11.3227	11.1281	11.3656
ASMM10P016481	0.00852109	0.186917	2.16533	up	noncoding	NR_036615	Srsf7	RefSeq	2752	chr17	-	80200079	80207305		chr17:80204654-80205081	GATACTTCTAGATCATCTAGATCTACTAGACCTACTACTAGACCATGGGCCAAAGAGGGT	225027	exon sense-overlapping	NM_001195486	Srsf7	serine/arginine-rich splicing factor 7	-	80200079	80207305	6869.12	2194.41	12.3867	11.2721	5192.83	6177.84	9236.7	2475.59	2087.31	2020.35	12.6173	12.2413	12.3016	11.3227	11.1281	11.3656
ASMM10P016481	0.00852109	0.186917	2.16533	up	noncoding	NR_036615	Srsf7	RefSeq	2752	chr17	-	80200079	80207305		chr17:80204654-80205081	GATACTTCTAGATCATCTAGATCTACTAGACCTACTACTAGACCATGGGCCAAAGAGGGT	225027	exon sense-overlapping	NM_001195487	Srsf7	serine/arginine-rich splicing factor 7	-	80200079	80207305	6869.12	2194.41	12.3867	11.2721	5192.83	6177.84	9236.7	2475.59	2087.31	2020.35	12.6173	12.2413	12.3016	11.3227	11.1281	11.3656
ASMM10P016481	0.00852109	0.186917	2.16533	up	noncoding	NR_036615	Srsf7	RefSeq	2752	chr17	-	80200079	80207305		chr17:80204654-80205081	GATACTTCTAGATCATCTAGATCTACTAGACCTACTACTAGACCATGGGCCAAAGAGGGT	225027	exon sense-overlapping	NM_146083	Srsf7	serine/arginine-rich splicing factor 7	-	80200079	80207305	6869.12	2194.41	12.3867	11.2721	5192.83	6177.84	9236.7	2475.59	2087.31	2020.35	12.6173	12.2413	12.3016	11.3227	11.1281	11.3656
ASMM10P039302	0.026937	0.217926	2.74674	up	noncoding	AK140529	AK140529	Genbank	2149	chr8	-	41215837	41217984		chr8:41215875-41216980	GGAGAATGGGATGTGGATATGGTCATATTTCATGTTTTCATATCTGAAGTTCTCAAGAAT		intergenic							39.2017	12.6067	5.01899	3.56127	22.8127	44.8976	49.8949	5	18.2738	14.5463	4.42617	5.25127	5.37952	2.6472	4.27279	3.76381
ASMM10P020637	0.0273304	0.21863	2.02124	up	noncoding	ENSMUST00000118339	Gm13549	Ensembl	796	chr2	-	59398985	59399781		chr2:59399046-59399781	GTATCCTGGGACAAAATGGAATCTCAGATATTGTGAAGGTGACACTGACTCCTGAGAAAG	625354	intergenic							180941	56369	16.986	15.9708	117547	159535	265741	59574.7	48281.3	61251	17.1118	16.9131	16.9332	15.9797	15.6772	16.2555
ASMM10P044942	0.0204982	0.208782	30.5524	up	noncoding	AK042611	AK042611	Genbank	2369	chr10	+	89257154	89260678		chr10:89260618+89260678	CTCATAATTTGTGTGTGAATAAAGATACTACATACTGCGGCATGCATGAGGGCCAAAGGG		natural antisense	NM_001277188	Ano4	anoctamin 4	-	88948993	89257790	2456.23	26.0483	9.45102	4.51781	112.341	963.04	6293.32	9.80151	19.3259	49.0174	6.87883	9.65591	11.8183	3.33055	4.3548	5.86809
ASMM10P034630	0.0077324	0.185401	6.57688	up	noncoding	uc009cfu.1	M19910	UCSC_knowngene	400	chr6	+	68219939	68220704		chr6:68220644+68220704	CAGTAGAGTGAAGGCTGAGGATGTGGGTGTGTATTACTGTCAACAACTTGTAGAGTATCC		intergenic							13740.9	931.424	12.5075	9.79012	2207.28	6306.01	32709.4	347.312	987.226	1459.73	11.3343	12.2632	13.9251	8.47334	10.0148	10.8822
ASMM10P031977	0.00104783	0.151255	2.51521	up	noncoding	ENSMUST00000135410	Eif5al3-ps	Ensembl	447	chr5	+	90132228	90132675		chr5:90132466+90132675	ATGTCCCCAACATCAAAAGGAATAACTTCCAGCTGGTTGGCATCCAGAATGGGTACCTAT	665733	intergenic							15923.1	4280.97	13.5503	12.2196	10994.8	15263.4	21510.9	5141.05	4633.78	3068.09	13.7141	13.5398	13.3969	12.3927	12.2787	11.9874
ASMM10P003337	0.0128398	0.193945	2.21656	up	noncoding	ENSMUST00000162413	Tra2b	Ensembl	1590	chr16	-	22246461	22265829		chr16:22255090-22258985	AAGTAATCTGGAATCAGAAAGCACTACGCTAAGAATCCCGTTCTGCTTCCCGAAGTGGAA	20462	exon sense-overlapping	NM_009186	Tra2b	transformer 2 beta homolog (Drosophila)	-	22245740	22265929	494.731	168.916	8.68948	7.54116	364.649	439.649	679.895	188.133	174.26	144.354	8.63354	8.52582	8.9091	7.59627	7.52822	7.499
ASMM10P045968	0.000417485	0.135388	2.41557	up	noncoding	NR_038032	Gm15663	RefSeq	3204	chr10	+	105574550	105583870		chr10:105583810+105583870	TGGGATATATATGCCATACAATAAGGAATAAAGTTGTTGGAACATTGTTCCTTCCATCCA	327812	bidirectional	NM_177368	Tmtc2	transmembrane and tetratricopeptide repeat containing 2	-	105187663	105574479	431.144	136.763	8.50862	7.23626	336.325	387.668	569.439	148.727	123.874	137.688	8.51938	8.34946	8.65702	7.25144	7.03	7.42733
ASMM10P003846	6.78992e-05	0.10808	4.20282	up	noncoding	ENSMUST00000177241	Syngr2	Ensembl	449	chr11	+	117809692	117813475		chr11:117809786+117813045	AGCCTCAGGTGGTGACGCGCCTCGTGAGCATGCTCTCTGGACCTTCCTGTGGTTTGTTGG	20973	exon sense-overlapping	NM_009304	Syngr2	synaptogyrin 2	+	117809666	117814286	10240.6	1669	12.9218	10.8505	7293.04	9108.31	14320.4	2023.19	1616.25	1367.55	13.1045	12.782	12.879	11.0263	10.743	10.7821
ASMM10P003153	0.0193711	0.208782	2.51044	up	noncoding	ENSMUST00000159006	Gm15051	Ensembl	253	chr6	+	52158523	52162020		chr6:52158691+52161930	CTGGCAAGAGGTCTGTTTTTCCTGAACCCATCCACAGCTGGGAGATTAATCAACCACACT		bidirectional	NM_010449	Hoxa1	homeobox A1	-	52155366	52158317	7806.2	2043.56	12.4849	11.1569	4865.72	6322.26	12230.6	1847.93	1811.62	2471.13	12.5316	12.2677	12.6554	10.895	10.9094	11.6664
ASMM10P046932	0.00153396	0.161448	4.2493	up	noncoding	ENSMUST00000156562	Kdm6b	Ensembl	743	chr11	-	69403277	69404215		chr11:69403335-69403577	TGGACACATGGGAAATAGACCTCAGGAGGGGTTAGATTCACTCTTCTAACATACTTTTTT	216850	exon sense-overlapping	NM_001017426	Kdm6b	KDM1 lysine (K)-specific demethylase 6B	-	69398517	69413675	1171.57	197.664	9.84466	7.75744	748.198	923.806	1842.71	195.608	155.403	241.981	9.72272	9.60176	10.2095	7.6551	7.364	8.25321
ASMM10P031428	0.00506754	0.171195	26.728	up	noncoding	NR_033499	Gm8773	RefSeq	1268	chr5	+	5573798	5576203		chr5:5576119+5576203	ATGGCAACTGTGAGCAGAATCCTGTTAGTATTTGCCAAGTCAAATATTTCCTGCTATAAA	667705	intergenic							269.542	8.38824	7.85801	3.11773	227.617	343.256	237.754	14.6271	5.53766	5	7.93214	8.16518	7.4767	3.82015	2.8913	2.64173
ASMM10P013528	0.0214081	0.209484	3.34992	up	noncoding	AK142657	AK142657	Genbank	1182	chr1	+	23277832	23279013		chr1:23278953+23279013	AATGAGGTCTTCCATCTTACTTCTACAGAATTAGGTGCAGAATTAGGTAAAGAATTAGCT		intergenic							490.424	118.221	8.68632	6.94219	332.502	550.079	588.691	124.581	159.055	71.0263	8.50351	8.85096	8.70449	6.98797	7.39582	6.44279
ASMM10P020136	0.0185364	0.207521	3.91921	up	noncoding	AK041898	AK041898	Genbank	2672	chr2	-	11190640	11193311		chr2:11190667-11191508	ATTTTGTCAACTATTCCTGGCCATCTCGGAGGTCTGACCTGTGTGTGGTTCATATATTTG		intronic antisense	NM_008859	Prkcq	protein kinase C, theta	+	11172381	11301226	373.157	60.3947	8.00416	6.0336	140.611	270.842	708.017	46.3239	63.483	71.3771	7.21503	7.83353	8.96392	5.56456	6.08404	6.4522
ASMM10P025621	0.035014	0.228811	2.79034	up	noncoding	ENSMUST00000123744	Fabp5	Ensembl	3238	chr3	+	10012604	10016335		chr3:10015410+10015471	TGGGTCGTGGGGGTTCCTTCACTTTGGAAGATGATGAACTAACTACCCTGTATTTTTGCA	16592	exon sense-overlapping	NM_001272097	Fabp5	fatty acid binding protein 5, epidermal	+	10012584	10016610	3022.37	742.265	11.1379	9.65742	1835.15	2287.12	4944.85	841.986	824.687	560.121	11.0635	10.8455	11.5046	9.74374	9.75754	9.47099
ASMM10P025621	0.035014	0.228811	2.79034	up	noncoding	ENSMUST00000123744	Fabp5	Ensembl	3238	chr3	+	10012604	10016335		chr3:10015410+10015471	TGGGTCGTGGGGGTTCCTTCACTTTGGAAGATGATGAACTAACTACCCTGTATTTTTGCA	16592	exon sense-overlapping	NM_001272098	Fabp5	fatty acid binding protein 5, epidermal	+	10012584	10016610	3022.37	742.265	11.1379	9.65742	1835.15	2287.12	4944.85	841.986	824.687	560.121	11.0635	10.8455	11.5046	9.74374	9.75754	9.47099
ASMM10P025621	0.035014	0.228811	2.79034	up	noncoding	ENSMUST00000123744	Fabp5	Ensembl	3238	chr3	+	10012604	10016335		chr3:10015410+10015471	TGGGTCGTGGGGGTTCCTTCACTTTGGAAGATGATGAACTAACTACCCTGTATTTTTGCA	16592	exon sense-overlapping	NM_010634	Fabp5	fatty acid binding protein 5, epidermal	+	10012584	10016610	3022.37	742.265	11.1379	9.65742	1835.15	2287.12	4944.85	841.986	824.687	560.121	11.0635	10.8455	11.5046	9.74374	9.75754	9.47099
ASMM10P043321	0.000833821	0.145893	6.24086	up	noncoding	ENSMUST00000165664	Cish	Ensembl	4697	chr9	+	107296906	107301943		chr9:107299679+107299778	CAAAAGCATAAGAAAGATTTATATCTAGGAGCTAGGTGTGGGTGGCATTTGGGAGACGGA	12700	exon sense-overlapping	NM_009895	Cish	cytokine inducible SH2-containing protein	+	107296688	107301961	2014.4	236.116	10.6716	8.02986	1399.4	2022.05	2621.75	245.466	233.834	229.049	10.6659	10.6823	10.6665	7.97356	7.94118	8.17483
ASMM10P021803	0.00066077	0.135388	3.01499	up	noncoding	ENSMUST00000119537	Gm14497	Ensembl	580	chr2	-	154086834	154087414		chr2:154086943-154087414	TAGACAGACAGTCCATCAAGGTACTCCTAGAACTCTACATCAAAGAAGCCAAGCACAGTC	100043652	intergenic							573.056	151.877	8.95845	7.3663	522.231	563.539	633.397	182.118	156.999	116.512	9.17889	8.88664	8.80983	7.54601	7.37638	7.1765
ASMM10P046304	0.0131536	0.194692	2.50435	up	noncoding	ENSMUST00000124818	Gm11974	Ensembl	412	chr11	-	6525624	6528441		chr11:6528389-6528441	AGGGGCTAGAACTGGGTGATACGCACTGGCTGCGCTGAATCTGTCTTTTCTCCCCTCCTA	100041286	intergenic							887.465	271.467	9.55823	8.23379	675.008	935.449	1051.94	280.467	255.267	278.667	9.56254	9.62065	9.49149	8.17001	8.07116	8.4602
ASMM10P014772	0.0259259	0.216469	2.0423	up	noncoding	uc008acj.1	AK160668	UCSC_knowngene	2192	chr16	-	95998708	96000900		chr16:95998790-96000900	GAGTAAAGAGTATGATGCTGGGGTTGGTTGTGTTATGTGTTCTTACATCTTAACATTTTT		intron sense-overlapping	NM_145125	Brwd1	bromodomain and WD repeat domain containing 1	-	95992091	96082428	7395.16	2246.52	12.334	11.3038	3568.96	6318.94	12297.6	2576.79	1992.92	2169.83	12.0729	12.2663	12.6628	11.3809	11.0589	11.4715
ASMM10P030686	0.0439544	0.24147	2.21406	up	noncoding	ENSMUST00000086900	Hnrnpdl	Ensembl	2149	chr5	-	100034726	100039664		chr5:100039236-100039664	CGCCAACGGCTCTCAAGGCAAGAGGGACTGTGGCCCTGCCACGGCGCCGCTCGCGATTCC	50926	exon sense-overlapping	NM_016690	Hnrnpdl	heterogeneous nuclear ribonucleoprotein D-like	-	100033578	100039222	37.0292	14.4	4.9709	3.8242	31.218	26.4957	53.3738	17.4281	10.7425	15.0293	4.93087	4.51543	5.46639	4.10804	3.53371	3.83086
humanlincRNA2201+_P1	0.0204128	0.208782	20.9445	up	noncoding	humanlincRNA2201+	humanlincRNA2201	lincRNA	80747	chr3	+	19407731	19488478		chr3:19488378+19488437	ATTTAAGCAAGGGTATAGGAGTGTGTGGAGACATGCTAAAACTGAGCAGTGGTACATGCC		intergenic							22482.8	339.914	12.7524	8.36394	1398.47	10266.4	55783.6	182.594	240.875	596.274	10.665	12.9652	14.6271	7.549	7.98559	9.55723
ASMM10P024393	0.00405405	0.16871	2.01965	up	noncoding	AK018518	AK018518	Genbank	1857	chr2	+	178422567	178424424		chr2:178424364+178424424	CGTAAGCTTTTGTGAACTTGGACTGTTCCTTCCTGGAGACAAATTAAACAAACGTTACCT		intergenic							13277.9	4111.72	13.2057	12.1916	7515.3	11257.2	21061.1	4093.44	3896.74	4344.96	13.15	13.0938	13.3733	12.0551	12.0325	12.4873
ASMM10P002949	0.0453002	0.242197	2.66496	up	noncoding	ENSMUST00000153720	Selenbp1	Ensembl	1541	chr3	+	94933119	94944733		chr3:94942687+94943881	TCAGCAACTGGCTGCATGGGGACATTCGGCATGCTGGAGGACCAAGAGTTAACCTGTCAG	20341	exon sense-overlapping	NM_009150	Selenbp1	selenium binding protein 1	+	94933082	94944758	21310.8	3891.6	13.5113	12.0972	10175.4	7737.21	46019.8	3760.05	3233.41	4681.35	13.6012	12.5481	14.3847	11.932	11.7541	12.6055
ASMM10P002139	0.0352515	0.228811	3.48718	up	noncoding	ENSMUST00000139931	Rab44	Ensembl	788	chr17	+	29136337	29148243		chr17:29138088+29140327	GCTAGAAGAGCCCACAGAGCCAGAGGCAGAAAGCAGGCCGGAGGACCCAAGAACAGACTT	442827	exon sense-overlapping	NM_001002786	Rab44	RAB44, member RAS oncogene family	+	29135055	29148976	195.246	45.4103	7.40133	5.59927	177.924	168.534	239.279	33.1986	44.159	58.8734	7.56608	7.15458	7.48333	5.08644	5.5566	6.15477
ASMM10P009966	0.0144353	0.197005	2.15108	up	noncoding	NR_038067	Gm2011	RefSeq	794	chr3	+	40846998	40875609		chr3:40871176+40875246	AGGACCAAGTAGATCCAGCTTAAAAGATGTGTCAGACCTACTTGTGATGGGAGGCGCTCT	100039027	bidirectional	NM_028140	Mfsd8	major facilitator superfamily domain containing 8	-	40818171	40846854	500.181	155.775	8.51265	7.40759	285.582	295.953	919.008	150.686	122.917	193.721	8.27156	7.95808	9.30829	7.26693	7.01842	7.93741
ASMM10P018535	0.00937604	0.187045	4.42026	up	noncoding	uc008eyu.1	AK079263	UCSC_knowngene	3391	chr18	+	56733242	56736633		chr18:56736573+56736633	CGTGTCACTTAGTATACATGTGTGCAGGCAAAACTCTCAGATCCATAAAAATAATAAAAG		exon sense-overlapping	NM_010721	Lmnb1	lamin B1	+	56707812	56753424	253.286	45.1762	7.73843	5.5943	178.199	248.082	333.578	44.8605	54.5038	36.1643	7.56825	7.70825	7.93879	5.52322	5.86641	5.39328
ASMM10P044067	0.00881697	0.186961	42.626	up	noncoding	TCONS_00036195	XLOC_027158	Alexander et al 2013	1697	chrX	-	74873062	74880054		chrX:74873343-74874585	TACAGCTGCTGAAATTGCTATGGCAACATCAGTCCAGTCAACTACAACTGTCGAGCAGTT		intergenic							721.287	15.8437	9.2473	3.83364	511.352	796.568	855.941	26.5376	10.9398	10.0537	9.14425	9.38216	9.21549	4.74796	3.55635	3.19661
ASMM10P053789	0.00862403	0.186917	4.81058	up	noncoding	ENSMUST00000162289	Gas5	Ensembl	904	chr1	+	161035162	161038533		chr1:161037693+161037753	TAAAGAGTTTTCCTTGAATAGTATTAGGAAATACAAGATAAGAGTCCCAAGTGATGAGGC	14455	bidirectional	NM_173424	Zbtb37	zinc finger and BTB domain containing 37	-	161017755	161034259	256.258	42.7012	7.79876	5.53255	212.385	268.73	287.659	41.6986	36.707	49.698	7.83272	7.82429	7.73927	5.4195	5.28748	5.89066
ASMM10P023456	0.0112581	0.189978	3.52381	up	noncoding	NR_039577	Mir5117	RefSeq	91	chr1	+	161037352	161037443	ENSMUST00000159153, ENSMUST00000159404, ENSMUST00000160551, ENSMUST00000163081, NR_002840	chr1:161037379+161037439	TTAAACAGATGGGAATCTCTCTGAATAAGATTGAAGATTGATTGTTAAGCTGAAACAGTA		intergenic							1752.72	367.67	10.4682	8.65103	1175.55	1811.56	2271.05	447.179	304.728	351.103	10.3936	10.5204	10.4904	8.84056	8.32402	8.78852
ASMM10P055211	0.00425037	0.16871	4.9666	up	noncoding	AK157254	AK157254	Genbank	939	chr2	+	175188834	175189773		chr2:175189249+175189309	AGGTTGATGCTCTATTTTGCCCCTGACAACCATATAAAAGCTCGCCGAACAGGCACGCGG		intronic antisense	NM_001177480	Gm14391	predicted gene 14391	-	175185164	175206924	8593.74	1212.66	12.6986	10.3863	5670.26	10458.3	9652.68	1350.97	1293.98	993.036	12.7502	12.9893	12.3562	10.4401	10.414	10.3048
ASMM10P040063	0.0305166	0.222709	2.63998	up	noncoding	AK041430	AK041430	Genbank	1775	chr8	+	4399237	4401011		chr8:4400861+4401011	TTATAGCCCAATGGCAGGTGTTTGTGGTTTGTGTGTCTACATAAACCCCTTACCCCTTGA		intergenic							589.009	141.41	8.67657	7.27605	218.375	473.844	1074.81	119.732	137.612	166.886	7.87424	8.63546	9.52003	6.92837	7.18956	7.71022
ASMM10P029037	0.00375414	0.165247	2.1636	up	noncoding	ENSMUST00000118595	Cbx3-ps3	Ensembl	550	chr4	+	83701083	83702036		chr4:83701862+83702036	AATAGTTGGTGCCACAGCAGTGGAGAATTAGTGTTTCTCATGAAGTGGAAGGACTCGGAT	102641235	intron sense-overlapping	NM_001081012	Ccdc171	coiled-coil domain containing 171	+	83525544	83864670	1976.84	671.762	10.6409	9.5275	1396.29	1905.85	2628.38	753.221	620.022	642.042	10.6608	10.5931	10.6689	9.5786	9.34868	9.65522
ASMM10P035674	0.00138275	0.161448	8.68724	up	noncoding	ENSMUST00000160572	Pvr	Ensembl	1916	chr7	-	19915763	19921113		chr7:19915795-19916873	CGAAGAATCCCAAACACAATTAATGCTCATAATGGATTTTAATCAGCCCTCAATACAAGA	52118	exon sense-overlapping	NM_027514	Pvr	poliovirus receptor	-	19903577	19921143	6967.06	541.291	12.344	9.22513	4784.64	5333.77	10782.8	583.23	534.927	505.717	12.5021	12.037	12.4929	9.21493	9.14084	9.31963
ASMM10P017280	0.0306092	0.222775	2.41578	up	noncoding	AK131850	AK131850	Genbank	1255	chr17	+	46030929	46032183		chr17:46032123+46032183	CTCCTCAAACCGTTGGCACGATTTAAGAGGGGAATAGGAAGCAAAAATAAATTAAAGCGT		natural antisense	NM_001025250	Vegfa	vascular endothelial growth factor A	-	46016992	46032377	862.678	275.242	9.41024	8.13776	693.91	526.833	1367.29	263.007	150.117	412.601	9.60208	8.78834	9.84031	8.074	7.31683	9.02244
ASMM10P017280	0.0306092	0.222775	2.41578	up	noncoding	AK131850	AK131850	Genbank	1255	chr17	+	46030929	46032183		chr17:46032123+46032183	CTCCTCAAACCGTTGGCACGATTTAAGAGGGGAATAGGAAGCAAAAATAAATTAAAGCGT		natural antisense	NM_001025257	Vegfa	vascular endothelial growth factor A	-	46016992	46032377	862.678	275.242	9.41024	8.13776	693.91	526.833	1367.29	263.007	150.117	412.601	9.60208	8.78834	9.84031	8.074	7.31683	9.02244
ASMM10P017280	0.0306092	0.222775	2.41578	up	noncoding	AK131850	AK131850	Genbank	1255	chr17	+	46030929	46032183		chr17:46032123+46032183	CTCCTCAAACCGTTGGCACGATTTAAGAGGGGAATAGGAAGCAAAAATAAATTAAAGCGT		natural antisense	NM_009505	Vegfa	vascular endothelial growth factor A	-	46016992	46032377	862.678	275.242	9.41024	8.13776	693.91	526.833	1367.29	263.007	150.117	412.601	9.60208	8.78834	9.84031	8.074	7.31683	9.02244
ASMM10P003218	0.00412857	0.16871	2.00049	up	noncoding	ENSMUST00000159957	Ercc6l2	Ensembl	1961	chr13	+	63819628	63869280		chr13:63824929+63841423	CTACAGCTAAAAAGTTTGGAATGGTCAGCTATTATTGTAGATGAAGCTCATAGAATCAAG	76251	exon sense-overlapping	NM_001013608	Ercc6l2	excision repair cross-complementing rodent repair deficiency, complementation group 6 like 2	+	63815319	63900301	761.954	288.818	9.31395	8.31359	544.967	759.596	981.3	317.861	302.215	246.379	9.23816	9.30777	9.39591	8.34739	8.3115	8.28189
ASMM10P003218	0.00412857	0.16871	2.00049	up	noncoding	ENSMUST00000159957	Ercc6l2	Ensembl	1961	chr13	+	63819628	63869280		chr13:63824929+63841423	CTACAGCTAAAAAGTTTGGAATGGTCAGCTATTATTGTAGATGAAGCTCATAGAATCAAG	76251	exon sense-overlapping	NM_023507	Ercc6l2	excision repair cross-complementing rodent repair deficiency, complementation group 6 like 2	+	63815333	63869655	761.954	288.818	9.31395	8.31359	544.967	759.596	981.3	317.861	302.215	246.379	9.23816	9.30777	9.39591	8.34739	8.3115	8.28189
ASMM10P044468	0.0406314	0.235386	2.68906	up	noncoding	NR_040282	3632454L22Rik	RefSeq	3532	chrX	-	135022421	135060336		chrX:135025336-135025433	CTAAGGAAGTTCGTCACTGGAGGCAGGTCTTGAGGGTTAGTTATAGCCTGGACCTGCTTC	320606	intergenic							36.7913	12.3033	5.01994	3.59284	30.4525	37.9393	41.9823	6.21826	12.9071	17.7845	4.88997	5.0123	5.15757	2.89196	3.72997	4.1566
ASMM10P024320	0.00386071	0.167293	2.1582	up	noncoding	ENSMUST00000117182	Gm14274	Ensembl	615	chr2	+	172100620	172101235		chr2:172100904+172101235	ATGATAGAGAACTTCAATGCCAAATATGTCTCCTGCATGTCAGGAAGAGTAACAGGGCCG	100418448	intergenic							2332.06	785.428	10.8696	9.75974	1756.25	2025.22	3214.72	843.318	769.283	743.683	10.9939	10.6846	10.9302	9.74734	9.66116	9.87072
ASMM10P021226	0.0328054	0.224384	2.24625	up	noncoding	ENSMUST00000118202	Gm13914	Ensembl	991	chr2	-	108733211	108734202		chr2:108733397-108734202	TTTCAAAAAACCGAGGCTTGCAGCTTACTTTTGCAGATGGTTCTTGTATCATCTTCGGAC	623003	intergenic							4869.89	1536.44	11.9059	10.7384	4280.43	3511.79	6817.44	1683.21	1251.79	1674.31	12.334	11.464	11.9197	10.7614	10.3649	11.0889
ASMM10P039886	0.0440692	0.241611	2.50614	up	noncoding	AK014935	AK014935	Genbank	1845	chr8	-	113633933	113635780		chr8:113634073-113634426	ATGAGGTTAGGTGATGATTTCAACATTCTGTGCTCACTAAAAATGGCCGAAACTGATGGC		bidirectional	NM_173015	Mon1b	MON1 homolog b (yeast)	+	113635798	113645179	66.2408	22.7686	5.83529	4.50983	51.0864	60.4053	87.2305	14.6782	21.093	32.5345	5.70367	5.66841	6.1338	3.8258	4.47876	5.22493
ASMM10P056005	0.0124277	0.191944	2.7103	up	noncoding	TCONS_00008289	XLOC_006733	Alexander et al 2013	2376	chr13	-	62671784	62684855		chr13:62675624-62684832	CAACGTGGCGACATGATTCTACAGAATGCAGTGACTTATAAAGACGTACATGTGAACTTC		intergenic							178.952	50.7904	7.22997	5.79152	125.68	164.321	246.854	54.8774	51.6514	45.8425	7.04231	7.12144	7.52616	5.81274	5.79275	5.76907
ASMM10P027319	0.00776033	0.185401	4.59825	up	noncoding	ENSMUST00000144349	Psip1	Ensembl	1003	chr4	-	83462829	83465043		chr4:83462843-83463594	CTGTAGCTGTTTGGAGGATACAGAGCAGTTTAGCTGCTTTAGGGAGTTTTTAAAAGTAAT	101739	exon sense-overlapping	NM_133948	Psip1	PC4 and SFRS1 interacting protein 1	-	83455680	83486390	340.765	58.6369	8.17234	5.97126	264.46	308.403	449.43	76.8431	51.7127	47.3549	8.1554	8.01891	8.34271	6.30325	5.79435	5.81617
ASMM10P045785	0.0321008	0.224138	2.18573	up	noncoding	AK041701	AK041701	Genbank	1147	chrX	+	152062779	152063925		chrX:152063834+152063925	CAGCCCTAAGGAGGAAGATAATGTGGAATGTATTTGAAGCAGTTTGACTGATGTATCTAT		intergenic							408.741	137.078	8.36674	7.23862	242.558	393.82	589.846	153.055	132.92	125.258	8.0222	8.37092	8.70709	7.29456	7.13442	7.28688
ASMM10P022597	0.0160773	0.200948	2.4079	up	noncoding	uc029twm.1	AK185556	UCSC_knowngene	269	chr2	+	30822751	30823020	NM_170592	chr2:30822954+30823014	CAGCAGCCTGCAGCTCCTAGGAGCTCCTCTCTGACACAGCCAATAAAAGGGTGAGTCCTA		exon sense-overlapping	NM_170592	Ntmt1	N-terminal Xaa-Pro-Lys N-methyltransferase 1	+	30807976	30823014	7595.89	2082.7	12.466	11.1982	5354.76	5761.5	11671.4	2165.69	2140.93	1941.48	12.6604	12.1379	12.5996	11.1261	11.1651	11.3035
ASMM10P049656	0.00161151	0.161836	21.8307	up	noncoding	uc029rpz.1	AK218698	UCSC_knowngene	432	chr11	+	116536238	116536670	ENSMUST00000134834, NM_001172472, NM_001172473, NM_001172475, NM_011451, NM_025367	chr11:116536597+116536657	ATATAGAAGACACTCCCCATTGCTCTTAGGGACCTTCCCTGGGAACCAAATTCAAATAAA		exon sense-overlapping	NM_001172472	Sphk1	sphingosine kinase 1	+	116532443	116536675	5083.81	172.218	11.957	7.50875	3980.55	4051.69	7219.21	239.51	160.06	117.084	12.2236	11.6589	11.9887	7.93667	7.40624	7.18334
ASMM10P049656	0.00161151	0.161836	21.8307	up	noncoding	uc029rpz.1	AK218698	UCSC_knowngene	432	chr11	+	116536238	116536670	ENSMUST00000134834, NM_001172472, NM_001172473, NM_001172475, NM_011451, NM_025367	chr11:116536597+116536657	ATATAGAAGACACTCCCCATTGCTCTTAGGGACCTTCCCTGGGAACCAAATTCAAATAAA		exon sense-overlapping	NM_001172475	Sphk1	sphingosine kinase 1	+	116531910	116536675	5083.81	172.218	11.957	7.50875	3980.55	4051.69	7219.21	239.51	160.06	117.084	12.2236	11.6589	11.9887	7.93667	7.40624	7.18334
ASMM10P049656	0.00161151	0.161836	21.8307	up	noncoding	uc029rpz.1	AK218698	UCSC_knowngene	432	chr11	+	116536238	116536670	ENSMUST00000134834, NM_001172472, NM_001172473, NM_001172475, NM_011451, NM_025367	chr11:116536597+116536657	ATATAGAAGACACTCCCCATTGCTCTTAGGGACCTTCCCTGGGAACCAAATTCAAATAAA		exon sense-overlapping	NM_011451	Sphk1	sphingosine kinase 1	+	116534739	116536675	5083.81	172.218	11.957	7.50875	3980.55	4051.69	7219.21	239.51	160.06	117.084	12.2236	11.6589	11.9887	7.93667	7.40624	7.18334
ASMM10P037624	0.0138713	0.196423	2.06679	up	noncoding	NR_028129	AF357399	RefSeq	94	chr7	+	28351539	28351633		chr7:28351572+28351632	CTCTTTTGCAACCCAGAACTCATTGTTGTATGAGTTTTGGTACATGTAAGAAGGAATATC	100302567	intron sense-overlapping	NM_013647	Rps16	ribosomal protein S16	+	28350688	28352698	99.2433	39.2073	6.44843	5.40103	95.6978	88.7358	113.296	42.4979	40.344	34.7799	6.63114	6.22598	6.48816	5.44607	5.42744	5.32958
ASMM10P020196	0.0163624	0.201657	2.15638	up	noncoding	ENSMUST00000120519	Gm13350	Ensembl	479	chr2	-	18249364	18249843		chr2:18249537-18249843	TTCCTTTAAAAAGCTACAGAAGTTTTATATAACCCATATAAGCTGCTGCCACTGCAGAGG	100462895	intron sense-overlapping	NM_007869	Dnajc1	DnaJ (Hsp40) homolog, subfamily C, member 1	-	18213750	18392830	1817.07	640.517	10.567	9.45837	1434.81	2140.08	1876.32	686.393	697.506	537.652	10.7032	10.764	10.2339	9.4495	9.51323	9.41239
ASMM10P010704	0.0110608	0.189803	15.1019	up	noncoding	AK052538	AK052538	Genbank	2529	chr14	-	17079705	17082236		chr14:17079722-17080980	AGTGTTCTTGAGAATGGCCTACAGTTAATTAAATGCTGTGGAGTGTGTAGGGTGTGCCGT		intergenic							8734.92	225.965	11.6656	7.74892	1000.75	3420.23	21783.8	132.406	134.394	411.095	10.1655	11.4158	13.4154	7.07608	7.15207	9.0186
ASMM10P003640	0.00424483	0.16871	2.64407	up	noncoding	ENSMUST00000172828	Syncrip	Ensembl	1923	chr9	-	88453939	88482149		chr9:88476916-88477099	GTTTATTCAGATATTTGTGGGGAAGATCCCCAGAGATCTGTTTGAGGATGAGCTTGTTCC	56403	exon sense-overlapping	NM_019666	Syncrip	synaptotagmin binding, cytoplasmic RNA interacting protein	-	88455581	88482397	1706.48	500.853	10.4824	9.07965	1452.9	1643.73	2022.82	596.292	546.722	359.545	10.7253	10.3905	10.3314	9.24746	9.17017	8.82132
ASMM10P003640	0.00424483	0.16871	2.64407	up	noncoding	ENSMUST00000172828	Syncrip	Ensembl	1923	chr9	-	88453939	88482149		chr9:88476916-88477099	GTTTATTCAGATATTTGTGGGGAAGATCCCCAGAGATCTGTTTGAGGATGAGCTTGTTCC	56403	exon sense-overlapping	NM_019796	Syncrip	synaptotagmin binding, cytoplasmic RNA interacting protein	-	88449737	88482397	1706.48	500.853	10.4824	9.07965	1452.9	1643.73	2022.82	596.292	546.722	359.545	10.7253	10.3905	10.3314	9.24746	9.17017	8.82132
ASMM10P025264	0.00693763	0.182464	2.22029	up	noncoding	ENSMUST00000119163	Gm12501	Ensembl	529	chr3	-	108239382	108239911		chr3:108239396-108239911	GACTATGCTGATGATGGTGAGAAGCCTGAGGTGGCCACAGATAGCACAAGATGTTCACAC	668686	intergenic							11194.2	3274.57	13.0114	11.8607	7372.91	9412.38	16797.2	3397.57	3211.75	3214.39	13.1229	12.8319	13.0795	11.7835	11.7413	12.0572
ASMM10P010244	0.00456964	0.169454	3.11212	up	noncoding	ENSMUST00000180882	Gm26555	Ensembl	3726	chr13	+	58281182	58299144		chr13:58299016+58299144	AGATGTAGAACTCTCAGCTACTTCTCCAGCTACCTCTCTTGCTTCCATGCTGTCATTTTT	102636582	natural antisense	NM_175214	Kif27	kinesin family member 27	-	58287515	58354862	19183.9	4102.92	13.8051	12.1672	12682.5	19666.8	25202.3	4167.23	5132.01	3009.52	13.9201	13.8971	13.5982	12.0884	12.4503	11.963
ASMM10P038532	0.00028609	0.135388	6.59505	up	noncoding	NR_033578	Gm15645	RefSeq	1547	chr7	+	105861780	105863327		chr7:105862037+105862168	TTGTAAACAAGTCTCTCAGATCAAGTATGCTGCCAGTAGTGGATTCCAGATGATGACTTT	626055	intergenic							19197.8	1952.73	13.7871	11.0658	14433.3	14590.2	28569.9	2553.99	1745.32	1558.87	14.1196	13.4868	13.7551	11.3656	10.8562	10.9754
ASMM10P013439	0.00532477	0.17376	2.86651	up	noncoding	uc007alb.1	AK205147	UCSC_knowngene	370	chr1	+	20803011	20803381		chr1:20803189+20803381	AACACAAGTAACAAACGCAGGACACAGCTGTGCCCAGAAACACAGCTCAAATCATGAAGA		natural antisense	NM_008563	Mcm3	minichromosome maintenance deficient 3 (S. cerevisiae)	-	20803013	20820213	70.8963	21.8371	5.96723	4.44793	66.0937	87.4219	59.1734	27.0605	21.5199	16.9308	6.09211	6.20485	5.60473	4.77634	4.50567	4.06179
ASMM10P029268	0.0215251	0.209692	7.6705	up	noncoding	AK144540	AK144540	Genbank	1002	chr4	+	108343843	108344844		chr4:108344722+108344844	GTTAGCTGTCAGAATGTTACATTTCAAGCCAGATGTGGTGTGTGCTTATAATCCCGGAGC		intergenic							6551.75	343.202	11.425	8.48571	942.178	2928.62	15784.5	238.042	275.699	515.865	10.0748	11.1917	13.0086	7.92657	8.18413	9.34643
ASMM10P009872	0.0297384	0.221801	2.24644	up	noncoding	NR_027887	9430008C03Rik	RefSeq	2956	chr2	-	158353699	158361522		chr2:158359294-158360463	TTATAGTTGGAAGTGGGTGAAGTGCCAGGAGCGACGGTACACTCCAGAGTGCTGTGCCCT	68108	intergenic							140.139	49.099	6.89821	5.73057	100.709	133.353	186.355	57.3556	48.2099	41.7314	6.70901	6.82309	7.16254	5.87894	5.69116	5.62162
ASMM10P055837	0.021817	0.21005	7.49594	up	noncoding	TCONS_00000520	TCONS_00000520	Alexander et al 2013	75	chr1	-	171066809	171082133		chr1:171066826-171082092	AGTTGTCAGAATGAGGAGAGGCAAGGCTTACAGGCCAGAGTGTGTGTGCAGTGGCCCAGT		intergenic							58082.2	4574.83	15.089	12.1828	20152	48719.8	105375	3136.47	2824.88	7763.14	14.6067	15.1961	15.464	11.6674	11.5513	13.3298
ASMM10P033357	0.00604671	0.176283	2.82101	up	noncoding	NR_030151	Mir468	RefSeq	78	chr6	-	81896598	81896676		chr6:81896612-81896676	CGTGACTGATGTACTGATAAGAAACTCAGTGTGATATGACTGATGTGCGTGTGTCTGTCT	723871	intergenic							402.601	99.4588	8.25662	6.76041	193.77	356.545	657.487	83.6332	91.2481	123.495	7.68553	8.22617	8.85816	6.42184	6.59294	7.26645
ASMM10P036900	0.0189283	0.208771	2.55284	up	noncoding	TCONS_00029560	XLOC_023232	Alexander et al 2013	234	chr7	-	125296477	125297511		chr7:125296491-125296572	TGCTGCCTTGACTTCTTCACCATGATAGGCTGTACCTTATACTATGATATTAAAATGAAC		intergenic							3657.01	954.363	11.3937	10.0416	1781.95	3648.74	5540.34	966.398	850.845	1045.85	11.0149	11.5125	11.6537	9.93921	9.79967	10.386
ASMM10P047350	0.0494886	0.250217	3.00777	up	noncoding	ENSMUST00000131352	Wfikkn2	Ensembl	444	chr11	-	94242446	94246005		chr11:94245782-94246005	TTGTTTTCTGGTGTAAACTGTGAAGATACCGTTGCGGATTTCTGTGTGTGCCAAACCTGG	278507	exon sense-overlapping	NM_181819	Wfikkn2	WAP, follistatin/kazal, immunoglobulin, kunitz and netrin domain containing 2	-	94235951	94242579	166.191	39.8033	6.98497	5.39627	83.0923	133.141	282.338	46.3366	27.0859	45.9874	6.41958	6.82107	7.71426	5.56505	4.84955	5.77422
ASMM10P010046	0.0122832	0.191263	2.25589	up	noncoding	NR_040721	Snhg5	RefSeq	1084	chr9	-	88521052	88522897		chr9:88521951-88522306	AAAGAAACATGCTTAAAACATGACCGTTTTAAAGGTGAATGCTGACCAGTGAGATGCCAG	72655	intergenic							4196.62	1306.46	11.683	10.5093	2969.58	3591.21	6029.07	1298.55	1230.82	1390.02	11.7948	11.4883	11.766	10.3823	10.3394	10.8062
ASMM10P001018	0.00817079	0.186431	2.2457	up	noncoding	ENSMUST00000121455	Gm12346	Ensembl	2255	chr11	+	77293443	77295898		chr11:77294878+77295073	CGGAAGAAGCCTTTCAGAGCTGTTGCGGTACTACACATCTGCTTCTAGGGACGAGATGGT	544800	intron sense-overlapping	NM_177710	Ssh2	slingshot homolog 2 (Drosophila)	+	77216424	77460219	41533.6	11507.7	14.8589	13.6917	27605.5	35275.6	61719.6	12530.9	12103.7	9888.38	15.0895	14.7367	14.7505	13.7106	13.6894	13.6752
ASMM10P048874	0.00479968	0.170282	2.37095	up	noncoding	ENSMUST00000135234	Atp2a3	Ensembl	816	chr11	+	72982096	72983545		chr11:72982393+72982623	TGTTTATGTGTGACAGGTGTTGGGTGTTTGCACATCTCTGATACTTGGGCATGTGGTATG	53313	exon sense-overlapping	NM_001163336	Atp2a3	ATPase, Ca++ transporting, ubiquitous	+	72961168	72993043	683.111	197.333	8.95886	7.7134	289.216	587.756	1172.36	125.208	222.261	244.53	8.29404	8.94808	9.63447	6.99706	7.87158	8.27156
ASMM10P048874	0.00479968	0.170282	2.37095	up	noncoding	ENSMUST00000135234	Atp2a3	Ensembl	816	chr11	+	72982096	72983545		chr11:72982393+72982623	TGTTTATGTGTGACAGGTGTTGGGTGTTTGCACATCTCTGATACTTGGGCATGTGGTATG	53313	exon sense-overlapping	NM_001163337	Atp2a3	ATPase, Ca++ transporting, ubiquitous	+	72961168	72993043	683.111	197.333	8.95886	7.7134	289.216	587.756	1172.36	125.208	222.261	244.53	8.29404	8.94808	9.63447	6.99706	7.87158	8.27156
ASMM10P048874	0.00479968	0.170282	2.37095	up	noncoding	ENSMUST00000135234	Atp2a3	Ensembl	816	chr11	+	72982096	72983545		chr11:72982393+72982623	TGTTTATGTGTGACAGGTGTTGGGTGTTTGCACATCTCTGATACTTGGGCATGTGGTATG	53313	exon sense-overlapping	NM_016745	Atp2a3	ATPase, Ca++ transporting, ubiquitous	+	72961168	72993043	683.111	197.333	8.95886	7.7134	289.216	587.756	1172.36	125.208	222.261	244.53	8.29404	8.94808	9.63447	6.99706	7.87158	8.27156
ASMM10P013555	0.0199339	0.208782	5.81465	up	noncoding	ENSMUST00000180661	Gm26607	Ensembl	867	chr1	+	24125274	24126141		chr1:24126081+24126141	GCCCCCATGACTACTTTGTCACCTTTTACTTCCTGATATGATGATGAGTTTGCCTACTCC		intergenic							297.681	43.5542	7.98199	5.4423	210.609	341.518	340.916	54.0825	52.1808	24.3991	7.82013	8.15903	7.96682	5.79475	5.80848	4.72367
ASMM10P028013	0.0153713	0.198828	3.61675	up	noncoding	TCONS_00023191	XLOC_017889	Alexander et al 2013	585	chr4	-	134263018	134266113		chr4:134263164-134263493	CAATTTATCATGTGTGGTTAACCAAGACTTGGGCGATGCTATCTCCTGATGGTCAATTGA		intergenic							40.7234	10.1808	5.18263	3.32794	43.5482	33.3699	45.2519	12.9835	9.13605	8.42277	5.45717	4.83761	5.25311	3.65743	3.35556	2.97082
ASMM10P052439	0.00146797	0.161448	3.46935	up	noncoding	ENSMUST00000121379	Gm11295	Ensembl	804	chr13	+	22282352	22283548		chr13:22282855+22283051	TGAGGAAACAGAAACTGATCTTCCTGCAGTAGTACCACCACATCACTGTGCTTCTGTACT	665726	intergenic							294.979	64.5455	7.94312	6.14846	198.811	286.371	399.754	60.5885	69.9059	63.142	7.72864	7.9119	8.18884	5.96312	6.21918	6.26307
ASMM10P047114	0.0334245	0.225459	2.95507	up	noncoding	ENSMUST00000131472	Nxn	Ensembl	852	chr11	-	76358802	76399068		chr11:76358819-76359286	TCCTCCATCTGTTTATTTTGCGATTAATAAAAGGCAAAGCATGTTTGTGCTTGAGGCCGA	18230	exon sense-overlapping	NM_008750	Nxn	nucleoredoxin	-	76257225	76399141	678.148	156.284	8.99802	7.43483	408.49	444.937	1181.02	170.387	153.835	144.631	8.80357	8.54526	9.64522	7.45216	7.34972	7.5026
ASMM10P043936	0.00125905	0.158661	2.46644	up	noncoding	ENSMUST00000120850	Gm14639	Ensembl	866	chrX	-	56155527	56156393		chrX:56156161-56156235	AGTTCTAGAAGGCATTATACAAGGTCAGGATCATGATCTCGCTCTCATAGACGATCCGGA	626439	intergenic							14965	3965.66	13.429	12.1266	9171.91	14452.5	21270.6	4577.13	4112.47	3207.39	13.4275	13.4718	13.3877	12.2159	12.1087	12.0551
ASMM10P040686	0.010806	0.189129	2.73421	up	noncoding	ENSMUST00000160470	Ppa1	Ensembl	1432	chr10	+	61648620	61652820		chr10:61652760+61652820	GCCTTGGCTAGAAATAGACTCATAGGGCTGGTGCAATGGGTCAAAAAACCAAACAAAACC	67895	exon sense-overlapping	NM_026438	Ppa1	pyrophosphatase (inorganic) 1	+	61648620	61674165	100.681	30.5503	6.45484	5.00372	78.5006	111.751	111.792	35.1583	31.2429	25.2496	6.33529	6.56147	6.46778	5.17052	5.05599	4.78465
ASMM10P017594	6.70945e-05	0.10808	3.65592	up	noncoding	ENSMUST00000179994	Gm6291	Ensembl	309	chr18	-	6371351	6371660		chr18:6371365-6371660	GAGAATGATGAAGATGACGATGTCGACACCAAGAAGCAGAAGACTGAGGAGGATGCCTAG	622152	intergenic							60150.3	9257.21	15.2452	13.375	29011.5	45427.2	106012	9276.18	8959.2	9536.23	15.1603	15.097	15.4784	13.2595	13.2439	13.6216
ASMM10P002217	0.000529835	0.135388	3.91239	up	noncoding	ENSMUST00000141360	Ubxn2a	Ensembl	965	chr12	-	4880389	4907439		chr12:4885821-4894537	CCCCACTGAACAGAAGAAACAGGGAATTACCTTCAGAATTATGGGGAATTTTTGATAAAG	217379	exon sense-overlapping	NM_145441	Ubxn2a	UBX domain protein 2A	-	4879031	4907520	1339.85	254.803	10.1062	8.13817	1030.88	1165.21	1823.46	281.346	248.76	234.301	10.2079	9.91547	10.1953	8.17391	8.03424	8.20636
ASMM10P041453	0.0102728	0.187045	23.9934	up	noncoding	AK156389	AK156389	Genbank	2327	chr9	-	43734113	43736436		chr9:43734409-43734892	ATCCTAGGAAAATTAGGAATCTGTGGGAGTGTCGTGTGTAGGGACATGTTGTTAGTCCAG		intergenic							39483.6	710.148	13.9501	9.36556	4665.89	23118.4	90666.4	392.186	392.695	1345.56	12.4665	14.1311	15.2528	8.64719	8.69625	10.7533
ASMM10P022430	0.00668075	0.181002	3.06665	up	noncoding	AK086718	AK086718	Genbank	1503	chr2	+	24959465	24960967		chr2:24960906+24960967	ACAGGCAGCAGCTGACTCATGCCTTCAATGTCTCCACTTGGATAAACTACTTTTAAGAGG		intergenic							1628.79	407.909	10.4249	8.80822	1439.43	1595	1851.93	442.143	444.945	336.641	10.7093	10.349	10.2163	8.82706	8.86823	8.72935
ASMM10P045288	0.0215882	0.209701	2.18923	up	noncoding	ENSMUST00000120719	Gm14752	Ensembl	2075	chrX	+	78405675	78409435		chrX:78409255+78409435	TAAAGCTCTTACCAAACTCCAAGAAATGCAGCAAAACGAGAAAAAGGAGAATCTGTGGCC	100302400	intergenic							107.79	39.6547	6.51999	5.38957	83.7976	91.846	147.728	32.9775	30.9887	54.9979	6.43038	6.27832	6.85128	5.07649	5.04038	6.05184
ASMM10P052288	0.0101984	0.187045	2.58113	up	noncoding	AK040374	AK040374	Genbank	1702	chr13	-	114155322	114157022		chr13:114155345-114157022	GCCTACAAAGTCAATATCCTCACACACACAAGAAAACAATATGAAAACCAGATGAGATAA		natural antisense	NM_172595	Arl15	ADP-ribosylation factor-like 15	+	113794507	114157461	2521.31	713.884	10.988	9.61999	1835.19	2474.37	3254.37	748.952	656.659	736.04	11.0639	10.9521	10.9479	9.56983	9.4322	9.85792
ASMM10P017642	0.0268287	0.217826	2.20801	up	noncoding	AK040064	AK040064	Genbank	1061	chr18	-	15201111	15207791		chr18:15207719-15207791	AGCATGGGCTTCATGAAGCTCTATCTCAGCAACGCAAGAAAGAAGAGGAGAGAGAGGAAG		intergenic							38.7986	14.9259	4.91224	3.7695	24.234	24.9333	67.2286	8.54815	7.37002	28.8596	4.52923	4.42947	5.77802	3.16696	3.12567	5.01586
ASMM10P010175	0.0105084	0.187045	24.3766	up	noncoding	NR_074084	Gpr19	RefSeq	1672	chr6	-	134869091	134887785		chr6:134877315-134886890	AAGTTCTTGGTCTGTGCAAGCAATCATCCCAAGCATAGGAGGTGATATTCATGTGTCCTG	14760	exon sense-overlapping	NM_001167697	Gpr19	G protein-coupled receptor 19	-	134869091	134887861	767.448	17.8327	8.75844	4.15102	290.078	271.604	1740.66	20.0966	10.7208	22.6806	8.29993	7.83719	10.1382	4.32341	3.53189	4.59776
ASMM10P010175	0.0105084	0.187045	24.3766	up	noncoding	NR_074084	Gpr19	RefSeq	1672	chr6	-	134869091	134887785		chr6:134877315-134886890	AAGTTCTTGGTCTGTGCAAGCAATCATCCCAAGCATAGGAGGTGATATTCATGTGTCCTG	14760	exon sense-overlapping	NM_001167700	Gpr19	G protein-coupled receptor 19	-	134869091	134897925	767.448	17.8327	8.75844	4.15102	290.078	271.604	1740.66	20.0966	10.7208	22.6806	8.29993	7.83719	10.1382	4.32341	3.53189	4.59776
ASMM10P056802	0.0197464	0.208782	2.13751	up	noncoding	uc007wyg.1	Ccdc134	UCSC_knowngene	1960	chr15	+	82127921	82142202		chr15:82131550+82134580	ACTCTTCAAGCTTTCTCGCACGTGGTGGAGAACACAGCCTTTTTTGGTGACGTCGTGCTG	76457	exon sense-overlapping	NM_172428	Ccdc134	coiled-coil domain containing 134	+	82127921	82142202	256.619	96.1318	7.78374	6.68782	232.3	212.089	325.469	125.068	89.8812	73.4463	7.96042	7.48652	7.90429	6.99444	6.57189	6.49712
ASMM10P045801	0.000228454	0.135388	2.16242	up	noncoding	ENSMUST00000119867	Gm15153	Ensembl	274	chrX	+	153221169	153221443		chrX:153221242+153221443	AGAACCCAGCTAGGCGCAATTTACATTGATTGAGTCATCATGCCTTAAGTGGGAAGGACA		intergenic							1441.25	505.559	10.2273	9.11469	1102.84	1457.16	1763.75	568.092	535.742	412.844	10.3027	10.2221	10.1572	9.17817	9.14265	9.02326
ASMM10P025502	0.0168479	0.204112	3.65448	up	noncoding	AK156745	AK156745	Genbank	1340	chr3	-	146324419	146325737		chr3:146324433-146325088	CAGAATGCTTCTGGCTGCTTTGGGGTTTGTTTGTTTTTCTGGAGCAATTCACCTTCTAGG		intergenic							6672.97	1101.78	12.1204	10.2508	2805.3	5286.58	11927	1138.53	1191	975.816	11.7169	12.0209	12.6235	10.1869	10.2892	10.2762
ASMM10P053489	0.00758095	0.185401	2.48888	up	noncoding	uc012gum.1	Tbc1d21	UCSC_knowngene	1146	chr9	-	58359803	58370369		chr9:58361279-58361333	AGAGTTGAAGCCTGCTGGCTGCCCACAGGTCCTGCTGACGGGGAAGCCCTGCAGAAACTT	74286	exon sense-overlapping	NM_028854	Tbc1d21	TBC1 domain family, member 21	-	58359803	58370369	3215.21	958.842	11.3535	10.038	2600.17	2931.66	4113.8	1052.46	1017.47	806.596	11.5954	11.1926	11.2723	10.0648	10.0561	9.99302
ASMM10P019860	0.0180897	0.206465	4.14074	up	noncoding	AK021390	AK021390	Genbank	1144	chr19	+	38970321	38971464		chr19:38971404+38971464	CGGTGGGACATATTTGCCTCTTTTACCATGTGAGGATACAATAAAAAATGCTTATAAATC		intergenic							673.109	130.643	9.13782	7.08793	457.48	782.271	779.576	163.249	153.559	75.1211	8.97459	9.35508	9.08378	7.38667	7.34682	6.53029
ASMM10P052296	0.000935012	0.150294	24.75	up	noncoding	AK078961	AK078961	Genbank	1631	chr13	-	114953145	114954775		chr13:114953510-114954303	CCATTCCGCATCGCCTAAATGAAGGTATCATATTGCTCATTTTGCTAACTTACCTCAAGC		intergenic							2703.99	77.7733	11.0506	6.42128	1687.13	2684.39	3740.44	69.8108	73.4995	90.0096	10.94	11.0639	11.148	6.16905	6.29286	6.80193
ASMM10P018625	0.00739986	0.184565	2.14571	up	noncoding	AK054245	AK054245	Genbank	1872	chr18	+	67319412	67321284		chr18:67321157+67321284	CCATGGCCTGTTGCTGTCTTGTCTGTTCTCTTAAAAATAATCCGATACATAAAGATGTAA		intergenic							30250.2	7538.69	14.181	13.0795	14540.9	17410	58799.6	8321.56	6177.05	8117.48	14.1348	13.7195	14.6886	13.1181	12.7234	13.3969
ASMM10P014411	0.00809459	0.186431	2.21197	up	noncoding	ENSMUST00000132697	Arhgap31	Ensembl	2956	chr16	-	38637718	38712898		chr16:38637735-38640246	TCAAGACCAACCTAGCCTGTATCCTGTTTCAAACAACATGGATCAAAGGGAAAGAAAACA	12549	exon sense-overlapping	NM_020260	Arhgap31	Rho GTPase activating protein 31	-	38598342	38713035	65.9911	25.0424	5.86109	4.71576	55.4156	73.995	68.5626	28.1122	23.0666	23.9485	5.82088	5.95502	5.80738	4.83846	4.61715	4.69168
humanlincRNA0966-_P1	0.00927071	0.187045	2.45115	up	noncoding	humanlincRNA0966-	humanlincRNA0966	lincRNA	14402	chr18	-	83827049	83841451		chr18:83827361-83827420	TCAAGCGTTATAACCAGGATGAAGGTGCGTGTTACTGATGCCACGTTCCTTTTCTACTCT		intergenic							48.5093	17.8277	5.43207	4.13861	48.0748	43.8156	53.6373	22.4482	15.2219	15.813	5.6065	5.21648	5.47321	4.48659	3.99309	3.93614
ASMM10P048136	0.0291753	0.221239	5.46233	up	noncoding	ENSMUST00000155588	Gm16070	Ensembl	1902	chr1	-	17676026	17727284		chr1:17676129-17677104	CAAGAACTTTTAAAATGGATAATGATGTGTGTGCAAGAATGAATGCACCTTCTCTTGTGA	102634913	bidirectional	NM_031402	Crispld1	cysteine-rich secretory protein LCCL domain containing 1	+	17727416	17766207	346.442	34.3531	7.48618	5.03666	65.2217	184.292	789.811	14.8685	40.5766	47.6143	6.06948	7.28655	9.1025	3.85043	5.43541	5.82414
ASMM10P012204	0.0132507	0.194692	2.60879	up	noncoding	ENSMUST00000159823	Rps6kc1	Ensembl	4792	chr1	-	190796068	190844584		chr1:190796084-190798447	CGGGTTCGTTTCGTATCTTTGGATTATCTAGCAAGGTTTTTATTAAATAAACCTCACTCA	320119	exon sense-overlapping	NM_178775	Rps6kc1	ribosomal protein S6 kinase polypeptide 1	-	190772878	190911770	5229.93	1288.36	11.8673	10.4839	2754.95	4056.61	8878.25	1400.65	1296.22	1168.21	11.691	11.6605	12.2504	10.4884	10.4171	10.5462
ASMM10P026778	0.0100462	0.187045	4.19129	up	noncoding	ENSMUST00000129036	Ripk2	Ensembl	2804	chr4	-	16122740	16163643		chr4:16122766-16123374	CTCTGTGTTTGATTTTCCAAGATTGCTCTTATCAACTTGACGAGAAACAATAAAAAGGCA	192656	exon sense-overlapping	NM_138952	Ripk2	receptor (TNFRSF)-interacting serine-threonine kinase 2	-	16123374	16163498	36748.2	4687.08	14.4529	12.3855	17382.5	21640	71222.1	4877.59	4779.88	4403.77	14.3874	14.0358	14.9354	12.3076	12.3361	12.5127
ASMM10P025602	0.00170841	0.161836	4.2776	up	noncoding	uc008ool.1	AK151815	UCSC_knowngene	1592	chr3	+	7612704	7690001		chr3:7689941+7690001	AATCACTCTGTGCCACTTTAATTTTTTCATTCTGACAGGGTCAGAAAGGAGGGCAAGTAG		intronic antisense	NM_008371	Il7	interleukin 7	-	7572076	7613427	117.762	23.246	6.69898	4.60218	115.01	104.613	133.663	24.9188	20.2096	24.6094	6.91348	6.46958	6.7139	4.6485	4.41973	4.73832
ASMM10P043832	0.0294133	0.221242	2.08878	up	noncoding	ENSMUST00000122239	Gm14613	Ensembl	458	chrX	-	41742502	41742960		chrX:41742516-41742708	GGTGTGAACTATGAGAAGTATGACAACTCACTCAATATCATCCACAATGCCTACTACACT	676077	intergenic							61005.1	16335.2	15.2455	14.1828	27304.8	47350.6	108360	19747.2	15365.4	13893.1	15.0705	15.157	15.5089	14.3549	14.0387	14.1548
ASMM10P055550	0.00651154	0.179464	2.06975	up	noncoding	ENSMUST00000137343	Snhg12	Ensembl	364	chr4	+	132308677	132309971	ENSMUST00000128131	chr4:132309911+132309971	CGTTTAGTTGCACTACCCGGGGAGACCTGAGGCATGTTTCCAAGGGCTGTGGCTGCCTGT	100039864	intergenic							191.713	73.9046	7.37654	6.32708	152.702	209.98	212.457	85.4751	76.2278	60.0108	7.33367	7.47148	7.32447	6.45424	6.34357	6.18343
ASMM10P048046	0.00662513	0.180593	2.83666	up	noncoding	ENSMUST00000121615	Gm11950	Ensembl	838	chr11	+	3628823	3629661		chr11:3629556+3629661	TCTGTCCGTTCCTAGCCACAAATTTTGTTTCCCTTGTTCTAGAGAGAGTATCAAGGCCCA	625608	intergenic							2099.55	531.541	10.6894	9.18525	1466.44	1692.63	3139.57	637.549	506.74	450.335	10.7402	10.4291	10.8991	9.34464	9.0618	9.14933
ASMM10P002853	0.0424528	0.238101	3.07515	up	noncoding	ENSMUST00000151911	Piga	Ensembl	3897	chrX	+	164419792	164433916		chrX:164423677+164427931	GGCTGTGCAGGGACTGATTTGCTTAGTGGTATAATACCTGAACTCTGTCAGAAATACCAA	18700	exon sense-overlapping	NM_011081	Piga	phosphatidylinositol glycan anchor biosynthesis, class A	+	164419786	164433915	554.376	115.938	8.60977	6.98911	252.401	363.839	1046.89	129.122	96.9986	121.694	8.08537	8.26012	9.48382	7.03942	6.68281	7.24511
mouselincRNA1400-_P1	0.0240983	0.213497	2.53076	up	noncoding	mouselincRNA1400-	mouselincRNA1400	lincRNA	10089	chr7	-	98769192	98779281		chr7:98769791-98769850	GAAATGGTGTCATAATTTCCCCGAAGCTCTTCCCATATGGCTTCTGGGCAGTTCCAATTA		intergenic							339.545	107.244	8.21374	6.87417	358.493	332.357	327.786	112.968	116.915	91.8484	8.60963	8.11692	7.91467	6.84977	6.94178	6.83096
ASMM10P016825	0.0185935	0.207557	2.18537	up	noncoding	ENSMUST00000163132	Hagh	Ensembl	649	chr17	+	24858200	24864446		chr17:24858222+24858309	TTGCTGGTGCTGACTGGGAGCCTGTGAAGCAGAGCAACCTTGGGACAACAGTGTTGAGCA	14651	exon sense-overlapping	NM_001159626	Hagh	hydroxyacyl glutathione hydrolase	+	24850666	24864450	80.3916	29.9148	6.12492	4.99705	72.7283	67.3636	101.083	27.3114	26.2444	36.1886	6.22943	5.81854	6.32681	4.79324	4.80363	5.39427
ASMM10P016825	0.0185935	0.207557	2.18537	up	noncoding	ENSMUST00000163132	Hagh	Ensembl	649	chr17	+	24858200	24864446		chr17:24858222+24858309	TTGCTGGTGCTGACTGGGAGCCTGTGAAGCAGAGCAACCTTGGGACAACAGTGTTGAGCA	14651	exon sense-overlapping	NM_024284	Hagh	hydroxyacyl glutathione hydrolase	+	24850489	24864450	80.3916	29.9148	6.12492	4.99705	72.7283	67.3636	101.083	27.3114	26.2444	36.1886	6.22943	5.81854	6.32681	4.79324	4.80363	5.39427
ASMM10P045611	0.0314706	0.223871	4.23752	up	noncoding	ENSMUST00000121561	Gm14979	Ensembl	1035	chrX	+	133210485	133211520		chrX:133211414+133211520	TTAGTGCAAGTGTTTGTGTGCATGTGTATCTCTATCCCAGCAGATGTTGAGCAGCAAGCA	100417277	intergenic							12806.1	1313.97	12.5565	10.4733	2319.85	7376.89	28721.5	1064.56	1079.18	1798.16	11.4211	12.4873	13.7611	10.0836	10.144	11.1921
ASMM10P042499	0.0454642	0.242646	2.02055	up	noncoding	ENSMUST00000135674	1700084C06Rik	Ensembl	750	chr9	+	21091754	21128393		chr9:21128313+21128393	CTCTGAGCTACACAAGTGCTATGTGCATCCGTATAAAAACACCTTAACAATAATAAACAA	76618	natural antisense	NM_027911	Raver1	ribonucleoprotein, PTB-binding 1	-	21074163	21091988	99.2052	40.9215	6.43465	5.4199	84.8456	92.0355	120.735	54.6227	27.3852	40.7567	6.45046	6.28304	6.57045	5.80702	4.8653	5.58739
ASMM10P015709	0.00250195	0.164733	3.08225	up	noncoding	ENSMUST00000181014	D330041H03Rik	Ensembl	1903	chr17	-	24404648	24414429		chr17:24404666-24405338	CGAGCACTGAATCCCATGGAACTGGAGTTACAGGCAGATTTTTTAAAAATAGTTTTTAAA	654822	natural antisense	NM_013855	Abca3	ATP-binding cassette, sub-family A (ABC1), member 3	+	24352045	24410201	807.711	192.15	9.35394	7.72995	550.155	675.613	1197.36	216.019	165.053	195.377	9.25278	9.14117	9.66786	7.79067	7.45101	7.94818
ASMM10P043992	0.000506625	0.135388	3.52494	up	noncoding	ENSMUST00000121155	Gm5391	Ensembl	613	chrX	-	68319637	68320250		chrX:68320081-68320250	GGAGGAAGATGAAGAGGAACTTTGTAAGATGCTTGCAAAGCTGTTCCGGTTTGTGTCAGA	385372	intergenic							6788.88	1378.43	12.3773	10.5597	4845.31	6957.12	8564.22	1574.32	1534.65	1026.31	12.5255	12.4059	12.2004	10.6553	10.6689	10.3548
ASMM10P028533	0.0351254	0.228811	2.22826	up	noncoding	ENSMUST00000118921	Gm11877	Ensembl	852	chr4	+	19298332	19299184		chr4:19298778+19299184	CTCTACAAAGAATTTCATCTGAATGAGAGTGGTGTCTTCAAAGTCCACCGAAATCAAATG	623122	intron sense-overlapping	NM_013927	Cngb3	cyclic nucleotide gated channel beta 3	+	19280849	19510623	10711.6	3345.22	13.0389	11.8829	9308.27	10538	12288.6	3650.1	3582.09	2803.48	13.4557	13.0004	12.6604	11.8878	11.9046	11.8564
ASMM10P054902	0.0329189	0.224384	2.84617	up	noncoding	NR_045687	Gm9895	RefSeq	664	chr19	+	29067300	29069503		chr19:29069443+29069503	AAGCTCCAGCTGCTGTAATGTAAACAAATAATATGTAATAAAAAAAGAAATAAAAGTAAC	100503337	intergenic							640.991	147.149	8.85021	7.34118	296.135	459.638	1167.2	132.22	158.595	150.633	8.3286	8.59309	9.62893	7.07364	7.39072	7.55919
ASMM10P032882	0.00168089	0.161836	10.199	up	noncoding	ENSMUST00000181312	Gm26738	Ensembl	601	chr6	-	17834584	17835185		chr6:17834629-17835185	ACGGAGACTTGTTCAATGAAAGATGTTCCATACTTGCGAAAATACCACCATTCAAATATC		natural antisense	NM_001083315	St7	suppression of tumorigenicity 7	+	17749215	17943022	82.647	6.07937	6.15853	2.80817	65.7929	75.711	106.437	5	5.69538	7.54273	6.08439	5.9924	6.3988	2.6472	2.91149	2.86583
ASMM10P032882	0.00168089	0.161836	10.199	up	noncoding	ENSMUST00000181312	Gm26738	Ensembl	601	chr6	-	17834584	17835185		chr6:17834629-17835185	ACGGAGACTTGTTCAATGAAAGATGTTCCATACTTGCGAAAATACCACCATTCAAATATC		natural antisense	NM_022332	St7	suppression of tumorigenicity 7	+	17749215	17943022	82.647	6.07937	6.15853	2.80817	65.7929	75.711	106.437	5	5.69538	7.54273	6.08439	5.9924	6.3988	2.6472	2.91149	2.86583
ASMM10P022983	0.0472416	0.246463	2.44792	up	noncoding	uc008kbp.1	Rapgef4	UCSC_knowngene	987	chr2	+	72140727	72163386		chr2:72163308+72163386	CAGTGCTTGTATAGTGTTGGGCTGCTGACAAGTTGTACTTAGTAATAATTCATCGATTAA	56508	exon sense-overlapping	NM_001204165	Rapgef4	Rap guanine nucleotide exchange factor (GEF) 4	+	71981214	72257474	68.3966	24.0331	5.82353	4.53198	40.239	73.9059	91.0449	11.1903	32.0439	28.8651	5.3291	5.95314	6.18836	3.48419	5.09524	5.0165
ASMM10P022983	0.0472416	0.246463	2.44792	up	noncoding	uc008kbp.1	Rapgef4	UCSC_knowngene	987	chr2	+	72140727	72163386		chr2:72163308+72163386	CAGTGCTTGTATAGTGTTGGGCTGCTGACAAGTTGTACTTAGTAATAATTCATCGATTAA	56508	exon sense-overlapping	NM_001204166	Rapgef4	Rap guanine nucleotide exchange factor (GEF) 4	+	72054616	72257474	68.3966	24.0331	5.82353	4.53198	40.239	73.9059	91.0449	11.1903	32.0439	28.8651	5.3291	5.95314	6.18836	3.48419	5.09524	5.0165
ASMM10P022983	0.0472416	0.246463	2.44792	up	noncoding	uc008kbp.1	Rapgef4	UCSC_knowngene	987	chr2	+	72140727	72163386		chr2:72163308+72163386	CAGTGCTTGTATAGTGTTGGGCTGCTGACAAGTTGTACTTAGTAATAATTCATCGATTAA	56508	exon sense-overlapping	NM_001204167	Rapgef4	Rap guanine nucleotide exchange factor (GEF) 4	+	71981214	72144454	68.3966	24.0331	5.82353	4.53198	40.239	73.9059	91.0449	11.1903	32.0439	28.8651	5.3291	5.95314	6.18836	3.48419	5.09524	5.0165
ASMM10P022983	0.0472416	0.246463	2.44792	up	noncoding	uc008kbp.1	Rapgef4	UCSC_knowngene	987	chr2	+	72140727	72163386		chr2:72163308+72163386	CAGTGCTTGTATAGTGTTGGGCTGCTGACAAGTTGTACTTAGTAATAATTCATCGATTAA	56508	exon sense-overlapping	NM_019688	Rapgef4	Rap guanine nucleotide exchange factor (GEF) 4	+	71981214	72257474	68.3966	24.0331	5.82353	4.53198	40.239	73.9059	91.0449	11.1903	32.0439	28.8651	5.3291	5.95314	6.18836	3.48419	5.09524	5.0165
ASMM10P050923	0.0159851	0.200757	2.12379	up	noncoding	AK038852	AK038852	Genbank	3161	chr12	+	73985906	73989065		chr12:73989005+73989065	TTTGATAGTGTTCTGTGATCATTTTCTGTATTTCATTAAAAGATTCAAGCAGAGGTATTT		intergenic							417.96	150.172	8.44559	7.35895	303.233	372.353	578.294	183.208	128.403	138.904	8.3644	8.29277	8.6796	7.55531	7.0826	7.43892
ASMM10P013244	0.00175896	0.161836	2.04513	up	noncoding	uc007vdz.2	Lifr	UCSC_knowngene	10162	chr15	+	7140541	7197489		chr15:7185468+7185565	AGCACAGCTTAATTCCAAGATTAGGTGTTTCTAAAGCCAGAAGTCTCGGGAGCACTCACT	16880	exon sense-overlapping	NM_001113386	Lifr	leukemia inhibitory factor receptor	+	7129571	7185343	57.8396	23.1677	5.60853	4.57634	50.7647	38.9915	83.7625	24.8004	16.3177	28.3849	5.69375	5.0518	6.08005	4.64009	4.10309	4.98585
ASMM10P013244	0.00175896	0.161836	2.04513	up	noncoding	uc007vdz.2	Lifr	UCSC_knowngene	10162	chr15	+	7140541	7197489		chr15:7185468+7185565	AGCACAGCTTAATTCCAAGATTAGGTGTTTCTAAAGCCAGAAGTCTCGGGAGCACTCACT	16880	exon sense-overlapping	NM_013584	Lifr	leukemia inhibitory factor receptor	+	7140541	7197489	57.8396	23.1677	5.60853	4.57634	50.7647	38.9915	83.7625	24.8004	16.3177	28.3849	5.69375	5.0518	6.08005	4.64009	4.10309	4.98585
ASMM10P054681	0.00338912	0.165247	3.15724	up	noncoding	ENSMUST00000173317	H2-K1	Ensembl	885	chr17	-	33996591	33997781		chr17:33997733-33997781	TACCCAATGGCTCATGTGGATTCCCTCTTAGCTTCTGAGTCCCAAAAGAAAATGTGCAGT	14972	exon sense-overlapping	NM_001001892	H2-K1	histocompatibility 2, K1, K region	-	33996011	34000333	2024.56	474.135	10.6892	9.03055	1679.46	1693.12	2701.1	531.758	456.578	434.069	10.9323	10.4293	10.706	9.0872	8.9091	9.09535
ASMM10P033531	0.00575537	0.174939	3.49753	up	noncoding	AK040496	AK040496	Genbank	3614	chr6	-	92138615	92142233		chr6:92139923-92140747	TAAATACTCTATAGTGAATCTCTTAGGCAGGTTTGGTTTGGGGCAGAGTGAAGAAACCCA		natural antisense	NM_011630	Nr2c2	nuclear receptor subfamily 2, group C, member 2	+	92091417	92173058	1078.04	210.88	9.67465	7.86831	580.495	880.723	1772.9	214.057	195.484	223.098	9.33038	9.53093	10.1626	7.77822	7.68901	8.13771
ASMM10P019888	0.00757181	0.185401	2.81378	up	noncoding	AK045073	AK045073	Genbank	2752	chr19	+	41919649	41922399		chr19:41922325+41922399	CGTGCTGTGGCACAGACTTGTGCACACAATTATACAATTTTAATTACACAACATAACTTT		intergenic							64.7372	18.6592	5.75195	4.25944	45.6804	52.0579	96.4734	17.8078	16.5841	21.5857	5.52969	5.46213	6.26404	4.13882	4.1272	4.5123
ASMM10P040284	0.0241848	0.213497	2.82907	up	noncoding	AK017364	AK017364	Genbank	1630	chr8	+	27279440	27281070		chr8:27281010+27281070	GCATTTTTGGGTTACTTACTGTATTAGGGTTTCTGCCGCTGCGATAAAATACTAATGACC		intergenic							526.82	136.437	8.68032	7.18	479.122	267.814	833.525	131.96	91.298	186.053	9.04427	7.82036	9.17635	7.07051	6.59337	7.87611
ASMM10P029410	0.00176497	0.161836	2.21106	up	noncoding	AK080195	AK080195	Genbank	4133	chr10	-	44597888	44602174		chr10:44597951-44598649	GTTAGGGAGAAGGCAATAGGGTGGGTTTGATCAAAACACGATGTATAAGAAATGTTTATG		intergenic							2108.44	655.766	10.6354	9.49064	1222.97	1704.32	3398.01	638.021	556.803	772.474	10.4537	10.4353	11.0171	9.34585	9.19509	9.931
ASMM10P010324	0.000268989	0.135388	3.70128	up	noncoding	ENSMUST00000160106	Fcgr2b	Ensembl	2250	chr1	-	170964332	170976127		chr1:170964563-170965701	ATCTCAGATCTAAATGGTGGCAGGCAGCCTGGCTGGAACAGTTAGAAAATGTTTCATTGG	14130	exon sense-overlapping	NM_001077189	Fcgr2b	Fc receptor, IgG, low affinity IIb	-	170960558	170976071	404.862	79.2206	8.32616	6.43813	235.078	352.217	627.293	68.3281	71.8713	97.4623	7.97775	8.20636	8.79437	6.13695	6.26001	6.91744
ASMM10P010324	0.000268989	0.135388	3.70128	up	noncoding	ENSMUST00000160106	Fcgr2b	Ensembl	2250	chr1	-	170964332	170976127		chr1:170964563-170965701	ATCTCAGATCTAAATGGTGGCAGGCAGCCTGGCTGGAACAGTTAGAAAATGTTTCATTGG	14130	exon sense-overlapping	NM_010187	Fcgr2b	Fc receptor, IgG, low affinity IIb	-	170960558	170976071	404.862	79.2206	8.32616	6.43813	235.078	352.217	627.293	68.3281	71.8713	97.4623	7.97775	8.20636	8.79437	6.13695	6.26001	6.91744
ASMM10P015805	0.0323362	0.224176	3.35082	up	noncoding	uc029tcv.1	DQ718428	UCSC_knowngene	65	chr17	-	27310318	27310383		chr17:27310332-27310383	GTTTGAAGGATAGCTGCTTCTTCTGTCTGGTGTTATTTCGCCGATTTTGTTTTTACTCAA		intergenic							247.42	54.0019	7.62139	5.87688	155.41	188.202	398.647	59.2986	55.9934	46.7139	7.35934	7.32028	8.18455	5.92974	5.90392	5.79697
humanlincRNA0324-_P1	0.0496527	0.250444	2.76869	up	noncoding	humanlincRNA0324-	humanlincRNA0324	lincRNA	8726	chr19	-	60481728	60490454		chr19:60481853-60481912	GAATTAGTAATGTATTTTCCTGGTCTTCCAGGATTTTCCCTATGTGTGTGTGTGTGTGGG		intergenic							63831.8	13843.7	15.4049	13.9357	31912.4	64040	95542.8	11948.4	11904.6	17678	15.2951	15.6013	15.3185	13.6379	13.6598	14.5096
ASMM10P031540	0.0240661	0.213497	2.11573	up	noncoding	TCONS_00024944	XLOC_018201	Alexander et al 2013	145	chr5	+	26008074	26075374		chr5:26075301+26075374	AAAGTTAACTTGGGCGGTATAGGTGGCCGCTGCCCTCAATGACATTTGACATTAAAGGTA		intronic antisense	NM_029376	Speer4a	spermatogenesis associated glutamate (E)-rich protein 4a	-	26034269	26039505	2544.31	916.744	11.0479	9.96674	2237.74	2840.17	2555.02	1010.06	997.252	742.922	11.3576	11.1501	10.636	10.0041	10.0265	9.8696
ASMM10P036638	0.0204535	0.208782	2.35679	up	noncoding	ENSMUST00000121874	Gm4886	Ensembl	1176	chr7	-	103973558	103977107		chr7:103973647-103974248	TTGGATGTAAGCAGTAAAGATGATGGCAGGACATGGGAAGTCATACTGCATCCTCTGCTT	233614	intergenic							315.073	102.077	8.04902	6.8122	205.718	381.455	358.047	92.5378	102.999	110.694	7.78205	8.32562	8.03939	6.56479	6.76831	7.10349
ASMM10P048909	0.0140045	0.196423	2.05381	up	noncoding	ENSMUST00000121397	Gm12332	Ensembl	922	chr11	+	74322545	74323467		chr11:74323203+74323467	TGTGTGTTCCTTCCCACAATGTGTCAGTCCTGGATCTGAAATACTGCATGAAACAGGCAT	193079	intergenic							30198.6	8174.26	14.2347	13.1964	14571.8	20150.3	55873.6	9308.95	7364.85	7848.98	14.1374	13.9354	14.6313	13.2652	12.9739	13.3501
ASMM10P025050	0.00431255	0.16871	11.0305	up	noncoding	ENSMUST00000107229	Pip5k1a	Ensembl	724	chr3	-	95097042	95106823		chr3:95097093-95097318	CTTTTTGTACAACCCTGACCTTTTGTACAACACCTTTTTCTATAAAGCATGTAACTGACA	18720	exon sense-overlapping	NM_008847	Pip5k1a	phosphatidylinositol-4-phosphate 5-kinase, type 1 alpha	-	95059595	95106858	115652	5367.44	16.0524	12.589	54370	55483.6	237103	5623.92	4903.04	5575.35	16.0561	15.4173	16.6838	12.5382	12.3735	12.8552
ASMM10P029139	0.000940134	0.150294	5.61922	up	noncoding	uc029uyc.1	BC025019	UCSC_knowngene	3233	chr4	+	96022179	96025412	ENSMUST00000156910	chr4:96025253+96025391	GGTCCTTTCTATTTTCTATGGCAAATGCTGTCACACTTGAAAACTAGAAGAAGCAATACT		exon sense-overlapping	NM_030014	Hook1	hook homolog 1 (Drosophila)	+	95967378	96024274	1342.62	165.207	10.005	7.51461	704.69	1267.35	2055.81	151.775	173.125	170.721	9.6284	10.0313	10.3553	7.27992	7.5191	7.74481
ASMM10P031622	0.0412795	0.236343	2.57324	up	noncoding	ENSMUST00000155497	Mrpl33	Ensembl	2741	chr5	+	31614012	31622642		chr5:31616311+31616380	GTGCTGTGTGTTCTTGGCGGCCTACCTAATGTGTTTTGAGCTTGTGACAGTGCATTTTTT	66845	exon sense-overlapping	NM_025796	Mrpl33	mitochondrial ribosomal protein L33	+	31613950	31622644	132070	27128.7	16.2941	14.9305	44649.4	118351	233209	29485	23412.5	28488.5	15.7854	16.446	16.6509	14.9578	14.6415	15.1922
ASMM10P033683	0.0289386	0.221239	3.42505	up	noncoding	AK140134	AK140134	Genbank	1629	chr10	-	88088197	88089824		chr10:88088276-88089824	GCATTGAAAACCTTCTATGGAGGTGTGTGCAATTTATAGAAATGCTTGTTAATACTAACC		intergenic							103.07	19.0546	5.9614	4.18527	31.4066	56.1275	221.676	8.58549	18.8268	29.7515	4.9405	5.56215	7.38154	3.17183	4.31726	5.06672
ASMM10P015251	0.00357202	0.165247	2.49675	up	noncoding	ENSMUST00000120470	Gm15693	Ensembl	637	chr16	+	56758264	56758901		chr16:56758740+56758901	CCTGACAAGCTAAAGGAGGCTGAGTCTGCAGAAAGGACAGTTTTTAAACTGAAGAAGACA	100416054	intronic antisense	NM_172825	Gpr128	G protein-coupled receptor 128	-	56724608	56795858	6184.44	1712.96	12.2151	10.8951	4437.08	5250.27	8865.98	1986.85	1736.06	1415.98	12.3862	12.0101	12.2491	10.9999	10.8476	10.8378
ASMM10P027172	0.0497323	0.250444	2.7513	up	noncoding	ENSMUST00000117967	Gm12527	Ensembl	564	chr4	-	59368302	59368866		chr4:59368436-59368866	TGTCATTCTCCTCCTTGTATGGTGATTGAAAAGCAGCTTTGAGAGTTCAACATCTGTGGG	666719	intron sense-overlapping	NM_001163288	Susd1	sushi domain containing 1	-	59314682	59438633	649.812	163.855	8.95631	7.4962	297.022	678.495	973.92	180.063	171.145	140.356	8.33412	9.14739	9.38741	7.52994	7.50354	7.45511
ASMM10P020844	0.00390193	0.167912	2.2111	up	noncoding	ENSMUST00000117618	Gm13756	Ensembl	222	chr2	-	80908740	80909355		chr2:80908818-80908898	AATAAATGGTTCTGCTGCTCCAGGTGTTCTTCCAGCTTTCCTTTCTGGGTATGGAAACCT	100040624	intergenic							18594.6	5278.22	13.7085	12.5637	11315	16285.3	28183.7	5639.79	5775.86	4419.02	13.7564	13.6295	13.7396	12.5451	12.628	12.5181
ASMM10P012186	0.0040837	0.16871	2.70637	up	noncoding	TCONS_00009561	XLOC_007344	Alexander et al 2013	580	chr14	+	74297444	74298114		chr14:74297650+74297720	CAGTTAGTCTTTTAGGTAAAAAGTATGGAAAAACAGCTAATGAGTGTGGAGAAGCATTCT		intergenic							713.832	202.611	9.23255	7.79619	525.906	728.144	887.445	196.347	242.114	169.372	9.1898	9.24616	9.2617	7.66149	7.99394	7.73314
ASMM10P028561	0.0459041	0.243505	2.20748	up	noncoding	AK142149	AK142149	Genbank	2902	chr10	-	31494034	31496936		chr10:31494135-31496936	GATAAGCTTGTCTGTGGCTCCAATTATGGTGAAGCCACAAAACTTTACAAATATCATTAA		intergenic							134.67	46.0928	6.77177	5.62937	90.0688	104.456	209.484	56.5391	36.6774	45.0618	6.54151	6.46754	7.30627	5.85654	5.28611	5.74548
ASMM10P013320	0.0450255	0.242071	5.45401	up	noncoding	NR_027376	Gm5468	RefSeq	2882	chr15	+	25414191	25452418		chr15:25452325+25452418	AGCCATATGAAGGATTTTCTATTTTACAAGATTGTGTGTGTGCGCATTTGCACACAATGA	432939	bidirectional	NM_027395	Basp1	brain abundant, membrane attached signal protein 1	-	25363276	25413764	3472.94	416.317	11.024	8.57671	1191.59	2002.36	7224.88	131.18	550.501	567.269	10.4135	10.6693	11.9892	7.06217	9.17817	9.48979
ASMM10P056906	0.00426902	0.16871	39.9243	up	noncoding	uc008nps.1	Tgm2	UCSC_knowngene	2839	chr2	-	158117087	158146392		chr2:158117094-158117170	CGCGGTTAGGGCCAGAGAACTGGGAGTCAGAGCTTGGGTTTAAGCCCCAAGGAGAGCTAC	21817	exon sense-overlapping	NM_009373	Tgm2	transglutaminase 2, C polypeptide	-	158116404	158146392	50897.6	807.963	14.9418	9.62263	35995.8	21867.6	94829.5	806.269	347.281	1270.34	15.4685	14.0518	15.3052	9.67922	8.52158	10.6671
ASMM10P027506	0.00933726	0.187045	2.33785	up	noncoding	ENSMUST00000118859	Gm12719	Ensembl	241	chr4	-	103939300	103939541		chr4:103939318-103939541	AATAAAGCAGGCATCTGAGGACCCATTAAAGGCTCATGTTGAGACCACAGGATAGCAAGT		intergenic							1032.47	298.267	9.5809	8.35572	611.26	683.517	1802.64	266.374	272.8	355.626	9.40442	9.15793	10.1804	8.09379	8.16826	8.80511
ASMM10P012751	0.0307926	0.222796	2.7331	up	noncoding	NR_045747	Gm10872	RefSeq	971	chr15	-	76266786	76269839		chr15:76266800-76267134	TCATTTTGGCCTCAAAGACAAGAGTACCTGAAGACCACACAAGAGTTCTTTTCATTATTC	100038659	natural antisense	NM_028852	Spatc1	spermatogenesis and centriole associated 1	+	76268088	76292572	338.901	93.6852	8.12413	6.67359	330.988	205.602	480.112	111.65	86.2617	83.1441	8.4978	7.4441	8.43048	6.83183	6.51228	6.67666
ASMM10P020625	0.0358682	0.229341	3.19029	up	noncoding	uc008jsm.1	AF374273	UCSC_knowngene	4114	chr2	-	58156013	58160127		chr2:58156051-58156723	TGTATTCATGAAACAGCTGGGAGTAAAAGTGAGATAAGCAGGCAACTGGGAAGAGTCAAG		exon sense-overlapping	NM_139200	Cytip	cytohesin 1 interacting protein	-	58129138	58160122	1749.83	402.118	10.3954	8.72167	1107.21	1374.77	2767.51	250.015	386.583	569.757	10.3073	10.148	10.7308	7.99705	8.67203	9.49593
ASMM10UP581	0.036879	0.230989	11.2181	up	noncoding	uc.170-	uc.170	UCR	310	chr13	+	77892558	77892868		chr13:77892809+77892868	AGAGTGTGTGAAAATGGTAGTTAAGTGGGCTTAAGGGGTGCTTCAGCACTTTCTGAAAGG		intron sense-overlapping	NM_001163419	Fam172a	family with sequence similarity 172, member A	+	77708689	78166240	43219.9	1358.05	13.9841	10.4964	3835.52	28170.9	97653.4	1044.89	1058.99	1970.28	12.172	14.4234	15.3569	10.0528	10.1121	11.3241
ASMM10UP581	0.036879	0.230989	11.2181	up	noncoding	uc.170-	uc.170	UCR	310	chr13	+	77892558	77892868		chr13:77892809+77892868	AGAGTGTGTGAAAATGGTAGTTAAGTGGGCTTAAGGGGTGCTTCAGCACTTTCTGAAAGG		intron sense-overlapping	NM_001163420	Fam172a	family with sequence similarity 172, member A	+	77708689	78166240	43219.9	1358.05	13.9841	10.4964	3835.52	28170.9	97653.4	1044.89	1058.99	1970.28	12.172	14.4234	15.3569	10.0528	10.1121	11.3241
ASMM10UP581	0.036879	0.230989	11.2181	up	noncoding	uc.170-	uc.170	UCR	310	chr13	+	77892558	77892868		chr13:77892809+77892868	AGAGTGTGTGAAAATGGTAGTTAAGTGGGCTTAAGGGGTGCTTCAGCACTTTCTGAAAGG		intron sense-overlapping	NM_138312	Fam172a	family with sequence similarity 172, member A	+	77708689	78166240	43219.9	1358.05	13.9841	10.4964	3835.52	28170.9	97653.4	1044.89	1058.99	1970.28	12.172	14.4234	15.3569	10.0528	10.1121	11.3241
ASMM10P031500	0.0047531	0.169557	3.71523	up	noncoding	NR_045042	2700038G22Rik	RefSeq	1351	chr5	+	23850596	23855033	NR_045040	chr5:23854699+23854924	AATATGACTATTCAACCCTCCATAAAAAGAGTATAAAAAGAGCTGTGCTTGGGCTGGTGA	67194	intergenic							803.319	165.777	9.39776	7.5043	619.573	756.701	1033.68	166.991	192.872	137.468	9.42545	9.30228	9.46555	7.41834	7.6701	7.42447
ASMM10P023703	0.0442951	0.241948	2.052	up	noncoding	AK082039	AK082039	Genbank	2741	chr2	+	125320346	125323086		chr2:125323002+125323086	TTATTCCTACAGCCATCCTTAAACTGCTGACCTTACTCTCGATCCAGTTCAATGTTCAAT		natural antisense	NM_007993	Fbn1	fibrillin 1	-	125300593	125506438	134.212	53.2688	6.89163	5.8546	139.549	151.83	111.257	52.7679	60.3731	46.6655	7.20417	7.00963	6.46109	5.75852	6.01028	5.79501
ASMM10P012862	0.0195682	0.208782	5.89512	up	noncoding	TCONS_00010985	XLOC_008654	Alexander et al 2013	192	chr15	-	79838506	79844751		chr15:79844658-79844751	ACTGAGGCTATGTCAGTACAGTGTGTGTGAGAGCCTGTATTCGTGCCTTGGTGAATATAT		intergenic							97940.8	9010.92	15.8668	13.3073	34159.8	92097.8	167565	8837.86	6594.45	11600.5	15.3896	16.1082	16.1025	13.1988	12.8219	13.9011
ASMM10P038583	0.00663073	0.180593	2.07061	up	noncoding	ENSMUST00000132877	Rpl27a	Ensembl	1596	chr7	+	109519195	109521153		chr7:109521084+109521153	TTTTGCAGGTTAAAGTGTTCATTATTTAAGGCCCTATATTGTTAAAAGTACCCCCATCCC	26451	exon sense-overlapping	NM_011975	Rpl27a	ribosomal protein L27A	+	109519194	109522369	138.214	53.832	6.92242	5.87236	117.752	136.752	160.139	55.5562	58.968	46.9719	6.94787	6.86121	6.95816	5.83041	5.98178	5.8049
ASMM10P002412	0.00547422	0.173867	12.606	up	noncoding	ENSMUST00000144438	Ccne2	Ensembl	535	chr4	+	11191708	11195157		chr4:11192702+11192858	GAATGTCAAGACTCTCCGCAAGAAACCCAGATAATTCAGGCCAAGAAGAGAAAAACAGCA	12448	exon sense-overlapping	NM_001037134	Ccne2	cyclin E2	+	11191353	11204682	2615.8	138.318	10.9022	7.24618	1516.23	1839.08	4492.1	122.583	160.908	131.463	10.7842	10.5409	11.3816	6.96246	7.41574	7.36033
ASMM10P002412	0.00547422	0.173867	12.606	up	noncoding	ENSMUST00000144438	Ccne2	Ensembl	535	chr4	+	11191708	11195157		chr4:11192702+11192858	GAATGTCAAGACTCTCCGCAAGAAACCCAGATAATTCAGGCCAAGAAGAGAAAAACAGCA	12448	exon sense-overlapping	NM_009830	Ccne2	cyclin E2	+	11191708	11204779	2615.8	138.318	10.9022	7.24618	1516.23	1839.08	4492.1	122.583	160.908	131.463	10.7842	10.5409	11.3816	6.96246	7.41574	7.36033
ASMM10P032039	0.0245126	0.214602	5.45224	up	noncoding	AK006025	AK006025	Genbank	656	chr5	+	96849504	96852938		chr5:96852851+96852938	TAAATGTTATTTTAAGCCATGGTTGGGGGTTCACACTTGTACTTACAGCTACTAAGTTTC		intergenic							43.5158	5.36031	5.11418	2.66733	31.2403	26.6311	72.6761	5	5	6.08094	4.93198	4.52057	5.88999	2.6472	2.65398	2.70081
ASMM10P048676	0.0179404	0.206361	2.21119	up	noncoding	ENSMUST00000121709	Gm12276	Ensembl	301	chr11	+	62331420	62331721		chr11:62331661+62331721	CGCTGAAGTTAAGAGGGTGGTAGAGGGCAGACCTAAGAGCTAATCCTTCAAAAGTTATCA		intronic antisense	NM_001252313	Ncor1	nuclear receptor co-repressor 1	-	62316425	62438515	623.77	210.274	8.99762	7.85279	416.219	567.874	887.216	250.427	184.844	195.553	8.83354	8.89798	9.26133	7.99931	7.60951	7.94956
ASMM10P048676	0.0179404	0.206361	2.21119	up	noncoding	ENSMUST00000121709	Gm12276	Ensembl	301	chr11	+	62331420	62331721		chr11:62331661+62331721	CGCTGAAGTTAAGAGGGTGGTAGAGGGCAGACCTAAGAGCTAATCCTTCAAAAGTTATCA		intronic antisense	NM_011308	Ncor1	nuclear receptor co-repressor 1	-	62316425	62438515	623.77	210.274	8.99762	7.85279	416.219	567.874	887.216	250.427	184.844	195.553	8.83354	8.89798	9.26133	7.99931	7.60951	7.94956
ASMM10P010933	0.00142378	0.161448	34.8578	up	noncoding	AK079750	AK079750	Genbank	2950	chr14	-	43979712	43987466		chr14:43979816-43981188	TCTTTGTCCCTATACATATTGTAGGTGGATGCATTTTGGGTTAAAGATTTTGTGGGTGGA		intergenic							862.835	19.8494	9.45268	4.32927	548.126	1253.33	787.048	16.0961	23.6306	19.8214	9.24676	10.0145	9.09683	3.97923	4.65202	4.35657
ASMM10P012207	0.0036598	0.165247	2.01667	up	noncoding	AK039903	AK039903	Genbank	925	chr14	+	76056082	76057007		chr14:76056931+76057007	GCCATGTTTCCTTCTATGACGATAATGGACTAAATCTCTAAAACTATAAGCCAGCTTTAA		intergenic							496.662	188.743	8.71222	7.70024	364.881	496.132	628.973	203.628	200.135	162.465	8.63418	8.70371	8.79876	7.70856	7.72413	7.66802
ASMM10P032335	0.000346545	0.135388	9.67364	up	noncoding	ENSMUST00000073347	Ksr2	Ensembl	2283	chr5	+	117413999	117555942		chr5:117555882+117555942	AGACAGAGGTCAAAGTTACCACGTGTTAGCCTTGAAGTGTCTGGTAGGCATAGTAAAATG	333050	exon sense-overlapping	NM_001114545	Ksr2	kinase suppressor of ras 2	+	117414001	117767988	170.445	14.2641	7.09014	3.81608	98.9282	145.033	267.374	9.75678	11.8623	21.1733	6.68251	6.94772	7.64018	3.32479	3.63868	4.48476
ASMM10P027656	0.0349442	0.228811	6.23711	up	noncoding	ENSMUST00000126135	Plk3	Ensembl	2512	chr4	-	117128654	117133944		chr4:117130146-117130242	TACCAGCAGGGTTGCACCGTGGTGTGTGTTTCTGTGCTTAGGGGTCTGGGGAAGAATGGT	12795	exon sense-overlapping	NM_013807	Plk3	polo-like kinase 3	-	117128654	117133952	15633.9	947.087	12.6199	9.97907	2097.23	7482.56	37321.8	761.252	731.749	1348.26	11.2501	12.5077	14.102	9.5934	9.58672	10.7571
ASMM10P027656	0.0349442	0.228811	6.23711	up	noncoding	ENSMUST00000126135	Plk3	Ensembl	2512	chr4	-	117128654	117133944		chr4:117130146-117130242	TACCAGCAGGGTTGCACCGTGGTGTGTGTTTCTGTGCTTAGGGGTCTGGGGAAGAATGGT	12795	natural antisense	NM_175030	Tctex1d4	Tctex1 domain containing 4	+	117126812	117128730	15633.9	947.087	12.6199	9.97907	2097.23	7482.56	37321.8	761.252	731.749	1348.26	11.2501	12.5077	14.102	9.5934	9.58672	10.7571
ASMM10P046305	0.00412263	0.16871	4.25706	up	noncoding	NR_045893	Gm11974	RefSeq	592	chr11	-	6525590	6528760	ENSMUST00000134527	chr11:6528597-6528746	TATTCCGAGTCCAGGTAGAGATGGCTGAGCTCGGTGGCAGGAGATCAGCCTGCGGTGGAG	100041286	intergenic							65.5047	14.0732	5.86493	3.77508	72.0973	59.6109	64.8059	15.1333	13.256	13.8302	6.21835	5.65087	5.72558	3.87756	3.77089	3.67678
ASMM10P015557	0.0182949	0.206626	16.3363	up	noncoding	ENSMUST00000161738	Igf2r	Ensembl	803	chr17	-	12698526	12701279		chr17:12698734-12698951	TGCTATGCTAGTTGGAGTATTTTAGGGCCTTGATGAGTGTGTGAAGGAAGAGTCAGAGTC	16004	exon sense-overlapping	NM_010515	Igf2r	insulin-like growth factor 2 receptor	-	12682405	12769706	3388.96	69.6415	10.037	6.00695	259.439	1022.63	8884.81	34.0325	43.5309	131.361	8.12449	9.73489	12.2515	5.12457	5.53718	7.35911
ASMM10P026632	0.0269947	0.217996	2.78257	up	noncoding	TCONS_00020931	XLOC_015617	Alexander et al 2013	1687	chr3	+	149000883	149008495	TCONS_00020929, TCONS_00020930, TCONS_00020932	chr3:149008394+149008495	GAAAACAGTTTCCCCTGATATCTTTTTGCCCTTTGACTTTTCAGTCTCCTGGCTGCTGGT		intergenic							263.932	70.6162	7.7117	6.23528	148.995	233.092	409.708	51.1576	92.6673	68.0238	7.29634	7.61934	8.21943	5.71174	6.61554	6.37857
ASMM10P047886	0.0127403	0.193458	24.7998	up	noncoding	uc007mlf.1	AK009121	UCSC_knowngene	1366	chr11	-	116531739	116533105		chr11:116531996-116533105	AAGAGGAAAACGAACCCAGATAAGAAAGGATTGCAGTGAACTAGGTCACGCCTTGAAGGT		natural antisense	NM_001172472	Sphk1	sphingosine kinase 1	+	116532443	116536675	469.485	16.5867	8.59405	3.96179	341.899	377.782	688.774	5.97945	16.122	27.6588	8.54203	8.31371	8.92641	2.86332	4.08306	4.93899
ASMM10P047886	0.0127403	0.193458	24.7998	up	noncoding	uc007mlf.1	AK009121	UCSC_knowngene	1366	chr11	-	116531739	116533105		chr11:116531996-116533105	AAGAGGAAAACGAACCCAGATAAGAAAGGATTGCAGTGAACTAGGTCACGCCTTGAAGGT		natural antisense	NM_001172475	Sphk1	sphingosine kinase 1	+	116531910	116536675	469.485	16.5867	8.59405	3.96179	341.899	377.782	688.774	5.97945	16.122	27.6588	8.54203	8.31371	8.92641	2.86332	4.08306	4.93899
ASMM10P031155	0.0160996	0.200948	2.15561	up	noncoding	ENSMUST00000144891	Wbscr22	Ensembl	945	chr5	-	135056479	135064048		chr5:135056741-135056841	TGAGGGCTTGAGTCCCTTTTCCAGCACTCAAGCTAAAAAGCCAGGTGTGGTGCTTGCTTG	66138	exon sense-overlapping	NM_025375	Wbscr22	Williams Beuren syndrome chromosome region 22	-	135052956	135064666	44.3034	17.6633	5.27509	4.16699	38.7177	38.6712	55.5212	18.1008	17.0781	17.8108	5.26851	5.03928	5.51748	4.16649	4.1746	4.15989
ASMM10P033411	0.0486043	0.248956	2.74349	up	noncoding	AK144783	AK144783	Genbank	2788	chr6	-	84606509	84609295		chr6:84606523-84607283	TGTGTATATGTGTGTGTATGTTTCCATATGGAGTTAAAAATTGTCCTTTCAAAATCTGTG		intergenic							141186	29031.6	16.473	15.017	54369.5	143992	225196	30726.4	23645	32723.3	16.0551	16.7664	16.5975	15.033	14.6552	15.3628
ASMM10P043917	0.0308626	0.222796	3.72054	up	noncoding	ENSMUST00000152109	C430049B03Rik	Ensembl	698	chrX	-	53055769	53057188		chrX:53055783-53055855	ATACACAAACCCAGGGAGTGAGATGGCTTTTTAAGGATATAAGTCGTTGTAGAGTGATGG	72575	intergenic							665.62	127.709	9.01502	7.1195	351.908	606.874	1038.08	145.856	138.318	98.9523	8.58252	8.99259	9.46994	7.22162	7.19634	6.94055
ASMM10P036863	0.00346052	0.165247	2.19662	up	noncoding	uc007bgn.1	AK150559	UCSC_knowngene	2719	chr1	-	64032867	64035586		chr1:64032923-64035586	CAGGCTGGAGCTGCTCTTACTCTCAAATTGTCATTACTAAGGTTTATAGTACTTAATTTA		intergenic							7069.82	2124.78	12.3595	11.2243	4245.05	6460.74	10503.7	2414.57	1962.88	1996.88	12.3201	12.2976	12.4609	11.2872	11.0363	11.3492
ASMM10P032417	0.0416983	0.236925	3.14624	up	noncoding	AK090288	AK090288	Genbank	2819	chr5	+	123036006	123038817		chr5:123038579+123038817	TTTGTGTTAAATGCAGGCTTTTGCATATCACGGTGCCTTGTATAACACGCGTGTATGGGG		natural antisense	NM_029112	Morn3	MORN repeat containing 3	-	123037126	123046820	124.899	34.7088	6.76127	5.10764	94.4476	150.581	129.669	47.5965	35.4962	21.0336	6.61315	7.00075	6.66993	5.60979	5.2401	4.47303
ASMM10P038533	0.00165111	0.161836	4.4565	up	noncoding	uc009izj.1	AK136817	UCSC_knowngene	1870	chr7	+	105762740	105863650	ENSMUST00000131504	chr7:105863523+105863650	TTTATTCACTTTTCAGACATGATACTAAAGAGTGCCCTCAGCTGCTGAGCAAGAGTTTGT		natural antisense	NM_001162943	Dchs1	dachsous 1 (Drosophila)	-	105752988	105787550	74067	10420.3	15.6884	13.5325	53647.7	60189.3	108364	13158.4	9176.57	8926	16.0416	15.514	15.5096	13.7904	13.2782	13.5289
ASMM10P032366	0.00139731	0.161448	3.67688	up	noncoding	ENSMUST00000124330	Rpl6	Ensembl	947	chr5	+	121205408	121206445		chr5:121206385+121206445	GCAAACCGCATTCCTTTAATCCCAGCCCTCGAGGGGCAAAGGCAGGCTGATCTCAATGTT	19988	exon sense-overlapping	NM_011290	Rpl6	ribosomal protein L6	+	121204500	121209241	4869.85	924.841	11.8739	9.99546	3436.1	3955.75	7217.7	1006.4	875.599	892.527	12.0124	11.6218	11.9876	9.99821	9.84283	10.1454
ASMM10P001347	0.00297777	0.165247	2.08974	up	noncoding	ENSMUST00000127084	Hsd17b12	Ensembl	1758	chr2	-	94032701	94157909		chr2:94083228-94117429	TGCAGAAGAGAAGAAAAATTCAACGTTGAAACAAGGACCATTGCTGTCGACTTTTCATTG	56348	exon sense-overlapping	NM_019657	Hsd17b12	hydroxysteroid (17-beta) dehydrogenase 12	-	94032696	94157909	1968.04	700.508	10.6517	9.58834	1506.76	1836.26	2561.11	762.511	698.914	640.099	10.7755	10.5391	10.6404	9.59741	9.51661	9.651
ASMM10P048687	0.0277358	0.218722	2.03511	up	noncoding	AK089738	AK089738	Genbank	2941	chr11	+	62749851	62752787		chr11:62752715+62752787	CAGGGTCTCTCTTCTGTATGGATTCTTTGAAGAACATTAAAAATTGTGGTATCCTTGGAA		intergenic							465.814	165.298	8.51862	7.49351	240.079	469.331	688.031	141.94	204.19	149.765	8.00869	8.62339	8.92376	7.18073	7.74884	7.55095
ASMM10P046120	0.00668493	0.181002	2.9512	up	noncoding	ENSMUST00000139486	Mettl1	Ensembl	1089	chr10	+	127041982	127045899		chr10:127045745+127045899	TTTGTTCCTCCACTGTCTGAAGAAATCAGATGAAGCTGGCTGAGAAGGTCAAAGGACTGT	17299	exon sense-overlapping	NM_010792	Mettl1	methyltransferase like 1	+	127041931	127045461	660.348	173.232	9.14134	7.58004	514.594	755.759	710.692	191.626	171.162	156.907	9.1541	9.30039	8.96954	7.622	7.50371	7.61442
ASMM10P011581	0.0379261	0.232245	9.26749	up	noncoding	AK033311	AK033311	Genbank	1475	chr14	+	19866979	19873455		chr14:19869866+19869948	TGAAGAAGGATGTGTGTGGCTGATGGAGTACCTTGAAGAAGAGCATCATGGGATTCTACA		natural antisense	NM_010315	Gng2	guanine nucleotide binding protein (G protein), gamma 2	-	19872558	19977249	23050.5	824.064	12.9001	9.68788	1667.32	11691.8	55792.3	501.682	582.728	1387.78	10.9247	13.1472	14.6282	9.00013	9.26069	10.8028
ASMM10P012564	0.0248942	0.215111	2.08955	up	noncoding	ENSMUST00000170135	Mrpl13	Ensembl	6008	chr15	-	55549453	55557275		chr15:55549507-55555319	GTGGGTTCTTTTGTATTAGTCCATGGTTCACTTAGACATAAATATTTCATCACAGATCCA	68537	exon sense-overlapping	NM_026759	Mrpl13	mitochondrial ribosomal protein L13	-	55534094	55557312	746.393	264.164	9.24676	8.18357	463.798	754.127	1021.25	303.108	255.672	233.713	8.99586	9.29796	9.44646	8.27437	8.07438	8.20196
ASMM10P034416	0.0108582	0.189269	8.47692	up	noncoding	AK089716	AK089716	Genbank	2338	chr6	+	47595189	47597527		chr6:47597467+47597527	GTTGATTATGTAGAGAGGATTTGATATTTTGCAACAGTGTTTATGAAGGCCAGGAAAATG		bidirectional	NM_001146689	Ezh2	enhancer of zeste homolog 2 (Drosophila)	-	47530273	47595030	70.588	5.93301	5.84914	2.7656	46.3338	56.0121	109.418	6.42232	5	6.37673	5.5507	5.55897	6.43775	2.91727	2.65398	2.72555
ASMM10P034416	0.0108582	0.189269	8.47692	up	noncoding	AK089716	AK089716	Genbank	2338	chr6	+	47595189	47597527		chr6:47597467+47597527	GTTGATTATGTAGAGAGGATTTGATATTTTGCAACAGTGTTTATGAAGGCCAGGAAAATG		bidirectional	NM_007971	Ezh2	enhancer of zeste homolog 2 (Drosophila)	-	47530273	47595030	70.588	5.93301	5.84914	2.7656	46.3338	56.0121	109.418	6.42232	5	6.37673	5.5507	5.55897	6.43775	2.91727	2.65398	2.72555
ASMM10P048388	0.0283737	0.220266	6.4656	up	noncoding	AK156720	AK156720	Genbank	3204	chr11	+	45322863	45326064		chr11:45325912+45325972	GGTCAGGTTGTTCATTTAAGTGTTAATATTTTAATTAGCTGGTTTTGTGTGTGTCTCTCG		intergenic							1906.19	156.256	10.0642	7.3714	442.425	1268.78	4007.38	139.826	108.458	220.485	8.92451	10.0325	11.2356	7.15763	6.83739	8.11917
ASMM10P037323	0.00339736	0.165247	3.36616	up	noncoding	AK156418	AK156418	Genbank	3645	chr7	+	7548664	7552310		chr7:7552123+7552310	TTTATGATGTTATTAGAAAGGGGTTTGTGGAGTGTGGGCGTGACAGGGGAACAAATCTCT		intergenic							335.597	70.6006	7.94182	6.19071	154.318	254.841	597.633	41.3637	66.7874	103.651	7.35118	7.75017	8.7241	5.4073	6.15497	7.00986
ASMM10P048113	0.016869	0.204112	2.41201	up	noncoding	ENSMUST00000155824	Ppia	Ensembl	2853	chr11	+	6415875	6419812		chr11:6418027+6418100	CCCTAAAGCTAAAGACATTAAGCATGAGACTGTTCACCTATATATTAACTAGCTGTTCAT	268373	exon sense-overlapping	NM_008907	Ppia	peptidylprolyl isomerase A	+	6415869	6419810	306.751	98.3264	8.01375	6.74351	232.88	272.277	415.095	115.145	99.3912	80.4427	7.96437	7.83986	8.23702	6.87809	6.71929	6.63316
ASMM10P052297	0.00327439	0.165247	30.6553	up	noncoding	AK018095	AK018095	Genbank	1422	chr13	-	114954303	114955732		chr13:114954794-114955064	TTACTGCACCAAAGATGTGCAAGGCTGAGGCTCACTTATCACTGTTGGTTTTGAGAACAG		intergenic							698.085	18.9945	9.19159	4.25353	532.957	621.748	939.551	13.5887	18.3927	25.0021	9.2066	9.02923	9.33895	3.7111	4.28231	4.76717

## Sheet: down_TgRH_vs_Medium control
# Fold Change cut-off: 2.0 # P-value cut-off: 0.05 # Condition pairs: TgRH_vs_Medium control # Column A: ProbeName it represents probe name. # Column B: P-value, P-value calculated from paired t-test. # Column C: FDR, FDR is calculated from Benjamini Hochberg FDR. # Column D: Fold Change, the absolute ratio (no log scale) of normalized intensities between two conditions. # Column E: Regulation, i…
TgRH_vs_Medium control 2.0 fold down regulated LncRNAs
	P-value and FDR		Fold change and Regulation		Annotations																				Group--Raw Intensity		Group--Normalized Intensity		Raw Intensity						Normalized Intensity
ProbeName	P-value	FDR	Fold Change	Regulation	type	seqname	GeneSymbol	source	RNAlength	chrom	strand	txStart	txEnd	Xhyb	probeCoordinates	Sequence	EntrezID	relationship	Associated_gene_acc	Associated_gene_name	Associated_protein_name	Associated_gene_strand	Associated_gene_start	Associated_gene_end	group-TgRH(raw)	group-Medium control(raw)	group-TgRH(normalized)	group-Medium control(normalized)	[2.1, TgRH](raw)	[2.2, TgRH](raw)	[2.3, TgRH](raw)	[1.1, Medium control](raw)	[1.2, Medium control](raw)	[1.3, Medium control](raw)	[2.1, TgRH](normalized)	[2.2, TgRH](normalized)	[2.3, TgRH](normalized)	[1.1, Medium control](normalized)	[1.2, Medium control](normalized)	[1.3, Medium control](normalized)
ASMM10P016692	0.0336706	0.225914	3.18807	down	noncoding	AK089896	AK089896	Genbank	2755	chr17	+	16074982	16077739		chr17:16077580+16077739	TTGAATCCATCAAGATCCACCTACCTCTGCTTTCTGAGTGCTGGATTAAAGGCATGTACC		intergenic							1556.52	3717.2	10.3738	12.0465	1500.08	1783.2	1386.27	3798.41	4021.11	3332.07	10.7693	10.495	9.85708	11.9493	12.0743	12.116
ASMM10P032978	0.00499509	0.170804	2.16553	down	noncoding	ENSMUST00000136559	Akr1b3	Ensembl	3254	chr6	-	34307622	34317441		chr6:34307639-34308978	AAGCCAAAAGGCAAGGTTGGCACATTAAGAGACTTTTCCAGAACTATGGACTTTGATGTG	11677	exon sense-overlapping	NM_009658	Akr1b3	aldo-keto reductase family 1, member B3 (aldose reductase)	-	34303929	34317489	45.3501	80.1352	5.34533	6.46005	43.4269	49.5283	43.095	89.5419	79.2277	71.636	5.45281	5.39413	5.18906	6.5221	6.40037	6.4577
ASMM10P036187	0.0395582	0.234081	3.07705	down	noncoding	AK018502	AK018502	Genbank	1788	chr10	-	125222013	125223798		chr10:125222096-125223798	GCTCTGACTGAGTGCAAGATTAAAGATAGAACCCATCTTTTCACTAACATTTCTTTTAGT		intergenic							166.739	393.557	7.12198	8.74352	106.926	239.927	153.363	484.989	385.686	309.994	6.80449	7.66104	6.90039	8.95375	8.66841	8.60842
ASMM10P049619	0.0192813	0.208782	2.58972	down	noncoding	ENSMUST00000118637	Gm11694	Ensembl	159	chr11	+	115493023	115493182		chr11:115493113+115493182	ACTGGTAACAACGTCAGGTTCAACTCTTCTCTTAGAAGACACTGGAGGAGAACAAAGCTG	100503567	intergenic							1678.79	3161.4	10.4381	11.8109	1237.38	1895.91	1903.08	3132.32	3225.56	3126.3	10.4722	10.5855	10.2565	11.6661	11.7507	12.0159
ASMM10P013854	0.00097869	0.150294	3.42296	down	noncoding	uc007xhm.1	AK135804	UCSC_knowngene	977	chr15	+	90372144	90409710		chr15:90409647+90409710	AGACATGAGTGGCAAATGGTCTTTATGTGGTCCCAATTCATTTAAAAAATAAAGCTGGCT		intergenic							35.581	96.4567	4.949	6.72425	27.0733	36.4125	43.2572	82.4553	108.959	97.9557	4.69343	4.95873	5.19485	6.40353	6.84455	6.92467
ASMM10P021197	0.0182891	0.206626	2.69303	down	noncoding	ENSMUST00000174870	AI314831	Ensembl	957	chr2	-	105093629	105126403		chr2:105093646-105094237	TGTCTGTGAGTCATTTCTGTTCCTAATCCTATAAGTAACCCCAATAAAACTCATTGGTTG		bidirectional	NM_144783	Wt1	Wilms tumor 1 homolog	+	105126528	105173614	1066.75	2142.38	9.79648	11.2257	788.263	1451.48	960.519	2296.07	2388.3	1742.76	9.80088	10.218	9.37052	11.2162	11.315	11.1459
humanlincRNA1094-_P1	0.0474461	0.246972	2.62743	down	noncoding	humanlincRNA1094-	humanlincRNA1094	lincRNA	20102	chr1	-	39139793	39159895		chr1:39139941-39140000	TTGATCTCTCTGTCTCTTGATGACACCGTCTCATCTGAGAATGATCATGGACAGCCTTGA		intergenic							731.339	1350.47	9.14288	10.5365	329.326	985.532	879.16	1420.35	1584.96	1046.09	8.48968	9.68792	9.25103	10.5099	10.7134	10.3863
ASMM10P003612	0.0113532	0.189978	2.36771	down	noncoding	ENSMUST00000171994	Efcab4a	Ensembl	442	chr7	+	141465227	141466358		chr7:141465361+141466045	GCAGCGGGAGGGAGCTGAATCTGAGGCTTCGAGATGAGAGAGATGCCTGTGAGACCAAGC		exon sense-overlapping	NM_001025103	Efcab4a	EF-hand calcium binding domain 4A	+	141461093	141466602	2179.08	3735.45	10.8107	12.0542	1833.57	1989.21	2714.45	4119.38	3612.66	3474.31	11.0615	10.6595	10.7111	12.0663	11.9181	12.1782
ASMM10P021879	0.0342712	0.226484	2.28507	down	noncoding	ENSMUST00000123932	Samhd1	Ensembl	3753	chr2	-	157099400	157135093		chr2:157099527-157101320	CAGATACAATGATGGAAACTGGCTTTTCTTTGTGTCCTGACTCTCTTTTCTCTCTCTCTC	56045	exon sense-overlapping	NM_001139520	Samhd1	SAM domain and HD domain, 1	-	157097528	157135222	3367.03	5397.26	11.3835	12.5757	2320.23	3239.39	4541.46	5290.7	4568.73	6332.36	11.4215	11.336	11.3928	12.4369	12.2554	13.0348
ASMM10P021879	0.0342712	0.226484	2.28507	down	noncoding	ENSMUST00000123932	Samhd1	Ensembl	3753	chr2	-	157099400	157135093		chr2:157099527-157101320	CAGATACAATGATGGAAACTGGCTTTTCTTTGTGTCCTGACTCTCTTTTCTCTCTCTCTC	56045	exon sense-overlapping	NM_018851	Samhd1	SAM domain and HD domain, 1	-	157097528	157135222	3367.03	5397.26	11.3835	12.5757	2320.23	3239.39	4541.46	5290.7	4568.73	6332.36	11.4215	11.336	11.3928	12.4369	12.2554	13.0348
ASMM10P034487	0.00714539	0.183331	2.27104	down	noncoding	ENSMUST00000155724	Snx10	Ensembl	2124	chr6	+	51523981	51564088		chr6:51564025+51564088	AAGGATACATCTTTATTAATGAATGGATGGATCACTGGGTATTTGGCAGAGAAACCCCCC	71982	exon sense-overlapping	NM_028035	Snx10	sorting nexin 10	+	51544522	51590670	250.745	450.459	7.76969	8.95304	211.724	287.761	252.751	495.748	467.936	387.693	7.82835	7.91933	7.56138	8.98392	8.94405	8.93115
ASMM10P018997	0.0189472	0.208782	35.3482	down	noncoding	AK152734	AK152734	Genbank	1603	chr19	-	12524511	12526116		chr19:12524662-12525126	AGATGGTGGAAAGGGCATGTACCTTTTAAGACTGCCAATAGACCACTAATGTTTCTTGTG		intergenic							41.6699	1083.34	5.05338	10.1969	41.795	68.163	15.0518	766.33	1363	1120.68	5.38802	5.83536	3.93676	9.60476	10.4919	10.4942
ASMM10P051149	0.00857662	0.186917	3.66066	down	noncoding	ENSMUST00000160463	Gm15523	Ensembl	439	chr12	+	103336905	103348057		chr12:103347997+103348057	GCTAACTGGTACCCAGGAGACGGTCCAGCACATCTCCAAGAGGACATCCAAATGGCCTAC	102632708	intronic antisense	NM_023049	Asb2	ankyrin repeat and SOCS box-containing 2	-	103321141	103356001	14.7899	39.2475	3.44488	5.31698	14.5922	18.3548	11.4228	37.7116	54.2243	25.8065	3.70001	3.99491	2.63971	5.27348	5.85993	4.81753
ASMM10P034950	0.045182	0.242071	2.0104	down	noncoding	ENSMUST00000161831	Ttll3	Ensembl	2517	chr6	+	113397757	113414562		chr6:113397822+113397929	ATTGTCCAGAGGACACCATGGACACCTCCTCTCCTTTCTATGCAGCAGGGCAGGGAGAAG	101100	exon sense-overlapping	NM_001142732	Ttll3	tubulin tyrosine ligase-like family, member 3	+	113389259	113399448	115.373	187.97	6.64379	7.65127	145.117	127.328	73.6738	231.65	205.067	127.193	7.26083	6.75727	5.91326	7.8887	7.75599	7.3091
ASMM10P034950	0.045182	0.242071	2.0104	down	noncoding	ENSMUST00000161831	Ttll3	Ensembl	2517	chr6	+	113397757	113414562		chr6:113397822+113397929	ATTGTCCAGAGGACACCATGGACACCTCCTCTCCTTTCTATGCAGCAGGGCAGGGAGAAG	101100	exon sense-overlapping	NM_133923	Ttll3	tubulin tyrosine ligase-like family, member 3	+	113392496	113414571	115.373	187.97	6.64379	7.65127	145.117	127.328	73.6738	231.65	205.067	127.193	7.26083	6.75727	5.91326	7.8887	7.75599	7.3091
humanlincRNA1016-_P1	0.0008748	0.146409	3.10918	down	noncoding	humanlincRNA1016-	humanlincRNA1016	lincRNA	25958	chr17	-	73729589	73755547		chr17:73729593-73729652	GGGAAATGGTGTTTAAATGACAATAGAAAGAAAGAAAGTGGTGCTGACCTTGAGCTTGCT		intergenic							221.225	532.806	7.54864	9.18518	151.111	281.791	230.773	488.931	657.426	452.06	7.31881	7.88629	7.44084	8.96647	9.43392	9.15514
ASMM10P001699	0.0173971	0.205804	2.59238	down	noncoding	ENSMUST00000132653	Kif3a	Ensembl	770	chr11	+	53579114	53586895		chr11:53579189+53579707	GAGGTTAGAGGCATGACTTTTGTATTTTAGGTTAAAGAAAGGCCTGATGTGGGAGTATAT	16568	exon sense-overlapping	NM_008443	Kif3a	kinesin family member 3A	+	53567378	53604244	773.371	1539.07	9.36582	10.7401	610.513	936.584	773.016	1753.21	1528.05	1335.97	9.40258	9.62162	9.07325	10.8181	10.6592	10.743
ASMM10P014146	0.0177899	0.205849	4.22307	down	noncoding	AK033429	AK033429	Genbank	3286	chr16	-	16416916	16420206		chr16:16417083-16418141	GGGCACATCAGAATTTTATAGTTGTGAAAATATAAACATCCCTATTTTGCAGTGGTGTGA		intergenic							6722.7	19247.5	12.3537	14.432	4382.88	8459.21	7326.02	18875.6	19418.5	19448.3	12.3692	12.6795	12.0124	14.2904	14.3691	14.6365
ASMM10P022911	0.0466677	0.245	2.29151	down	noncoding	ENSMUST00000154576	Glul	Ensembl	550	chr1	+	153906042	153907116		chr1:153906220+153906348	ATCACTTCTTCCATTTTCCTTGGTGATAAAACATGGTGGTTAGGCCTGGGTCAGTCTCTC	14645	exon sense-overlapping	NM_008131	Glul	glutamate-ammonia ligase (glutamine synthetase)	+	153899944	153909714	22.7815	38.6834	3.9997	5.19599	34.894	22.0364	11.4142	58.5969	37.7279	19.7255	5.10785	4.25198	2.63926	5.911	5.32958	4.3474
ASMM10P046960	0.0264871	0.216931	2.89144	down	noncoding	ENSMUST00000113396	Gm10552	Ensembl	372	chr1	-	85609852	85610224		chr1:85609963-85610191	TGATGTCTATCCCTCCAGTTATCTTCTGACTTACAAAGGTGATGTCCCTTCATCCCTGGA	100503502	natural antisense	NM_001013817	Sp140	Sp140 nuclear body protein	+	85600702	85645036	267.277	615.93	7.82916	9.36095	211.691	367.502	222.639	472.42	855.22	520.148	7.82798	8.27203	7.38748	8.91773	9.8067	9.35842
ASMM10P039205	0.0191511	0.208782	3.30798	down	noncoding	AK039645	AK039645	Genbank	1718	chr8	-	25942470	25944187		chr8:25942495-25943981	TTCTGTATTTTTTGTGGTACCAAATGCACTGCCTTGTACTTAGCAAGTGCTAAATAAACA		intergenic							7323.51	16755.2	12.495	14.2209	5385.02	9264.32	7321.18	19138.6	16852.7	14274.3	12.6685	12.8059	12.0104	14.311	14.1601	14.1916
ASMM10P003287	0.0417101	0.236925	2.03367	down	noncoding	ENSMUST00000161511	1700006J14Rik	Ensembl	574	chr10	+	120364212	120383829		chr10:120383444+120383732	TTCCTTCATGCTGAGCAAATTTCCCTGTCAGGCATTACCTGCTTTACCTTACGGTGAGAT	321010	natural antisense	NM_010441	Hmga2	high mobility group AT-hook 2	-	120361274	120476935	71.0394	116.514	5.97434	6.99843	66.1821	85.3043	61.6316	129.862	110.274	109.405	6.09371	6.1694	5.65991	7.04678	6.86002	7.08848
ASMM10P002456	0.0353832	0.228811	2.38151	down	noncoding	ENSMUST00000145199	Snx30	Ensembl	2303	chr4	+	59884693	59900533		chr4:59884730+59884979	CCAGGCTAGGGACCTGAATGCCTACAAGAAGCAAGGGATAGCATTGCTGAGCAGAGTGGG	209131	exon sense-overlapping	NM_172468	Snx30	sorting nexin family member 30	+	59805649	59904740	174.445	326.401	7.23454	8.48641	161.823	231.977	129.536	373.283	342.745	263.176	7.42191	7.61318	6.66852	8.57602	8.50351	8.37971
ASMM10P032006	0.0222539	0.21005	2.12254	down	noncoding	AK085126	AK085126	Genbank	2589	chr5	+	92127296	92129884		chr5:92129821+92129884	AAATGCCTCACAGAAGCCAAAGTGCAAGAGCCTGGATCCCACAAACTTGTTCAATAGTTT		intergenic							318.974	531.242	8.11116	9.19696	267.445	380.143	309.335	548.022	564.009	481.696	8.1765	8.32074	7.83626	9.12784	9.21326	9.24977
ASMM10P042053	0.00404757	0.16871	2.01887	down	noncoding	NR_029444	4930579K19Rik	RefSeq	1152	chr9	-	98562459	98563611		chr9:98562605-98562959	CATGAATAATCACATAATCGCATACTGTAGCGCAACCAATTGCAAGAATTAGTTGAAACT	75881	bidirectional	NM_015827	Copb2	coatomer protein complex, subunit beta 2 (beta prime)	+	98563730	98588375	28.5129	46.4055	4.65113	5.66467	23.6448	27.3624	34.5314	44.7926	47.53	46.8939	4.48673	4.55636	4.91029	5.52179	5.66962	5.80262
ASMM10P014038	0.0289059	0.221239	2.10819	down	noncoding	AK134627	AK134627	Genbank	1263	chr16	-	4284888	4286151		chr16:4285013-4286151	GGGGCTGGTTGTTTTGAAAATCGCATCATGCCTAGAACCTGAAATTATATTAGTAAGAAC		intergenic							7704.71	11103.5	12.5652	13.6412	5623.53	8755.4	8735.22	11709.4	11719.4	9881.8	12.7437	12.7278	12.224	13.615	13.6351	13.6735
ASMM10P035726	0.032066	0.224138	5.7731	down	noncoding	AK038253	AK038253	Genbank	3653	chr7	-	24383053	24386690		chr7:24383067-24383297	AAGAGTCGCACCTGGAAGGAAATTTGTATCCGTCCACATGTAAGTAATAAAGATGATTCG		natural antisense	NM_001163510	Kcnn4	potassium intermediate/small conductance calcium-activated channel, subfamily N, member 4	+	24370262	24385212	22.682	106.723	4.28017	6.80951	17.4688	19.6008	30.9763	144.451	105.971	69.748	3.98546	4.08647	4.76857	7.20591	6.80705	6.41558
ASMM10P013693	0.0192764	0.208782	2.22714	down	noncoding	NR_045069	Gm16576	RefSeq	5404	chr15	+	79742697	79757394		chr15:79756666+79757394	ATTTATTAGAAGGTTCTCTGTAGGCCCCTTGAACTTCAAAGGCTATACCCCTCTAGCTGC	100504191	bidirectional	NM_001205345	Sun2	Sad1 and UNC84 domain containing 2	-	79724067	79742536	108.394	194.216	6.56842	7.72361	101.949	138.545	84.6875	225.316	207.924	149.409	6.72987	6.88085	6.09452	7.85306	7.77152	7.54624
ASMM10P013693	0.0192764	0.208782	2.22714	down	noncoding	NR_045069	Gm16576	RefSeq	5404	chr15	+	79742697	79757394		chr15:79756666+79757394	ATTTATTAGAAGGTTCTCTGTAGGCCCCTTGAACTTCAAAGGCTATACCCCTCTAGCTGC	100504191	bidirectional	NM_001205346	Sun2	Sad1 and UNC84 domain containing 2	-	79724067	79742536	108.394	194.216	6.56842	7.72361	101.949	138.545	84.6875	225.316	207.924	149.409	6.72987	6.88085	6.09452	7.85306	7.77152	7.54624
ASMM10P013693	0.0192764	0.208782	2.22714	down	noncoding	NR_045069	Gm16576	RefSeq	5404	chr15	+	79742697	79757394		chr15:79756666+79757394	ATTTATTAGAAGGTTCTCTGTAGGCCCCTTGAACTTCAAAGGCTATACCCCTCTAGCTGC	100504191	bidirectional	NM_194342	Sun2	Sad1 and UNC84 domain containing 2	-	79724067	79742536	108.394	194.216	6.56842	7.72361	101.949	138.545	84.6875	225.316	207.924	149.409	6.72987	6.88085	6.09452	7.85306	7.77152	7.54624
ASMM10P042860	0.00459991	0.169454	2.92297	down	noncoding	ENSMUST00000181444	Gm26589	Ensembl	1264	chr9	+	56257889	56267780		chr9:56267664+56267780	GGCAAATTAGTCAACGTCTGAATTACACACTACTTTGAGAAGTATAGATTGATTGCTTCA		natural antisense	NM_172924	Peak1	pseudopodium-enriched atypical kinase 1	-	56201128	56418050	73.0116	177.523	6.00382	7.55126	67.4737	93.1142	58.4467	227.006	194.008	111.554	6.1218	6.3012	5.58847	7.8618	7.67845	7.11353
[truncated: 890 more rows]

## Sheet: up_TgPTG_vs_Medium control
# Fold Change cut-off: 2.0 # P-value cut-off: 0.05 # Condition pairs: TgPTG_vs_Medium control # Column A: ProbeName it represents probe name. # Column B: P-value, P-value calculated from paired t-test. # Column C: FDR, FDR is calculated from Benjamini Hochberg FDR. # Column D: Fold Change, the absolute ratio (no log scale) of normalized intensities between two conditions. # Column E: Regulation, …
[truncated: 353 more rows]

[truncated: 3 more sheets: down_TgPTG_vs_Medium control, up_TgPTG_vs_TgRH, down_TgPTG_vs_TgRH]
