# Supplementary material for: Toxoplasma gondii Manipulates Expression of Host Long Noncoding RNA during Intracellular Infection
Source: Sci Rep. 2018 Oct 9;8:15017. doi: 10.1038/s41598-018-33274-5 (PMC6177471; doi:10.1038/s41598-018-33274-5)
Supplement: Supplementary file 3 — Dataset 4 [file 41598_2018_33274_MOESM3_ESM.xls]

## Sheet: up_TgRH_vs_Medium control
# Fold Change cut-off: 2.0 # P-value cut-off: 0.05 # Condition pairs: TgRH_vs_Medium control # Column A: ProbeName it represents probe name. # Column B: P-value, P-value calculated from paired t-test. # Column C: FDR, FDR is calculated from Benjamini Hochberg FDR. # Column D: Fold Change, the absolute ratio (no log scale) of normalized intensities between two conditions. # Column E: Regulation, i…
TgRH_vs_Medium control 2.0 fold up regulated mRNAs
	P-value and FDR		Fold change and Regulation		Annotations																	Group--Raw Intensity		Group--Normalized Intensity		Raw Intensity						Normalized Intensity
ProbeName	P-value	FDR	Fold Change	Regulation	type	seqname	ccdsID	GeneSymbol	source	RNAlength	chrom	strand	txStart	txEnd	Xhyb	probeCoordinates	Sequence	EntrezID	unigene	GOaccession	description	group-TgRH(raw)	group-Medium control(raw)	group-TgRH(normalized)	group-Medium control(normalized)	[2.1, TgRH](raw)	[2.2, TgRH](raw)	[2.3, TgRH](raw)	[1.1, Medium control](raw)	[1.2, Medium control](raw)	[1.3, Medium control](raw)	[2.1, TgRH](normalized)	[2.2, TgRH](normalized)	[2.3, TgRH](normalized)	[1.1, Medium control](normalized)	[1.2, Medium control](normalized)	[1.3, Medium control](normalized)
ASMM10P008693	0.0079284	0.123348	2.78779	up	protein_coding	NM_133720	CCDS27265.1	Cysltr2	RefSeq	1802	chr14	-	73029127	73049114		chr14:73034399-73048208	GCAATCAAAGTTGTCCTGGGGAAGGATGTGTATCATTGGCTAAAGAGAAGACTTGGAACT	70086	Mm.158324	GO:0001631|GO:0004871|GO:0004930|GO:0004974|GO:0005886|GO:0007165|GO:0007186|GO:0007186|GO:0010942|GO:0016020|GO:0016020|GO:0016021|GO:0045766|GO:0070374	cysteinyl leukotriene receptor 2	101.643	29.9761	6.48067	5.00154	93.4782	93.0666	118.385	28.8316	30.9476	30.1489	6.59689	6.30082	6.54428	4.87747	5.03858	5.08857
ASMM10P053939	0.00332936	0.114034	4.62021	up	protein_coding	NM_026708	CCDS25092.1	Tlcd1	RefSeq	1319	chr11	+	78178765	78180772		chr11:78180150+78180210	TACCTCACCAAGTTCTTCCTACAGTATGCTGGCCAGAGGACCCTGGGCACATTCTTGTTG	68385	Mm.390375	GO:0003674|GO:0005575|GO:0008150|GO:0016020|GO:0016021	TLC domain containing 1	780.706	125.299	9.31086	7.1029	581.48	600.755	1159.88	140.807	118.829	116.261	9.33264	8.97862	9.6213	7.16872	6.96655	7.17341
ASMM10P052843	0.00125709	0.10562	2.85103	up	protein_coding	NM_007971	CCDS20096.1	Ezh2	RefSeq	2665	chr6	-	47530273	47595030	NM_001146689	chr6:47530518-47530576	GAACGAGAAATGGAAATCCCTTGACATCTACTACCTCTTCCCCTTCTCTCTGAAACAGCT	14056	Mm.246688	GO:0000122|GO:0000790|GO:0000975|GO:0001047|GO:0001932|GO:0003682|GO:0003682|GO:0003723|GO:0003723|GO:0005515|GO:0005634|GO:0005634|GO:0005694|GO:0005737|GO:0006351|GO:0006355|GO:0008168|GO:0010468|GO:0010629|GO:0010718|GO:0014013|GO:0016568|GO:0016571|GO:0016740|GO:0018024|GO:0021695|GO:0032259|GO:0032320|GO:0034244|GO:0035098|GO:0035098|GO:0042054|GO:0042054|GO:0042127|GO:0043406|GO:0043565|GO:…	enhancer of zeste homolog 2 (Drosophila)	10101.2	2312.29	12.8598	11.3483	6204.05	8867.83	15231.6	2437.07	2430.99	2068.82	12.873	12.7477	12.9586	11.3014	11.3432	11.4002
ASMM10P047295	0.0161374	0.141558	3.13308	up	protein_coding	NM_053269	CCDS25212.1	Rad51c	RefSeq	2954	chr11	-	87377606	87404495		chr11:87377624-87378590	AGGTTCTTATGCTGTGTGACTGATGGGTGTTATGATTACGTGTTCCAGAACAGATTCCCT	114714	Mm.37376	GO:0000166|GO:0003677|GO:0005524|GO:0005634|GO:0005737|GO:0005739|GO:0006259|GO:0006281|GO:0006310|GO:0006974|GO:0007066|GO:0007131|GO:0007141|GO:0007283|GO:0008094|GO:0008821|GO:0048471|GO:0048476	RAD51 homolog C	541.436	124.814	8.74737	7.09979	306.633	497.651	820.024	133.575	127.702	113.165	8.37916	8.70847	9.15447	7.09072	7.07608	7.13256
ASMM10P002486	0.0472196	0.190716	2.58457	up	protein_coding	NM_009150	CCDS38540.1	Selenbp1	RefSeq	1685	chr3	+	94933082	94944758		chr3:94937398+94937954	GTTGCACAAGGTCATTGAAGCCAGTGAAATCCAAGCCAAGTGCAACGTGAGCAGTTTGCA	20341	Mm.196558	GO:0005634|GO:0005730|GO:0005737|GO:0006810|GO:0008430|GO:0015031|GO:0016020|GO:0050873	selenium binding protein 1	6029.05	1265.72	11.8262	10.4563	3124.38	2420.34	12542.4	1288.04	1077.43	1431.69	11.8664	10.924	12.6881	10.3726	10.1399	10.8562
ASMM10P045784	0.00106896	0.10562	2.09177	up	protein_coding	NM_019710	CCDS30473.1	Smc1a	RefSeq	3980	chrX	+	152016427	152061973		chrX:152061338+152061403	TTGTTATCTCTCTCAAGGAGGAATTCTACACCAAGGCTGAGAGCCTCATTGGAGTCTATC	24061	Mm.482095	GO:0000166|GO:0000775|GO:0000776|GO:0003682|GO:0003682|GO:0005524|GO:0005634|GO:0005694|GO:0005737|GO:0006281|GO:0006310|GO:0006974|GO:0007049|GO:0007062|GO:0007067|GO:0007093|GO:0007126|GO:0007126|GO:0019827|GO:0030893|GO:0030893|GO:0032876|GO:0036033|GO:0042770|GO:0046982|GO:0051276|GO:0051301	structural maintenance of chromosomes 1A	26487.4	7505.55	14.143	13.0782	13233.4	23693.6	42535.2	7658.31	8003.89	6854.44	13.9852	14.1585	14.2852	12.9794	13.0966	13.1587
ASMM10P034514	0.029595	0.163819	2.55571	up	protein_coding	NM_172728	CCDS20153.1	Creb5	RefSeq	2873	chr6	+	53573373	53695832		chr6:53692947+53693007	TGTTAACACATAAAGACTGTCCGATAACAGCCATGCAGAAAGAATCCCAAGGGTATTTAA	231991	Mm.321138	GO:0001077|GO:0003677|GO:0003700|GO:0005634|GO:0006351|GO:0006355|GO:0043565|GO:0045444|GO:0045944|GO:0060612	cAMP responsive element binding protein 5	459.774	136.96	8.46726	7.11353	262.349	349.953	767.02	106.72	81.5825	222.576	8.1423	8.1958	9.06368	6.767	6.4407	8.1329
ASMM10P040364	0.0204998	0.148289	3.32807	up	protein_coding	NM_026840	CCDS22259.1	Pdgfrl	RefSeq	1545	chr8	+	40926232	40990770		chr8:40988864+40988944	ATGACATCAGCGTGCTCTGCACTGTCCTCGGGGAGCCTGATGTGGAGGTTGAATTCAGGT	68797	Mm.284246	GO:0003674|GO:0005575|GO:0005576|GO:0008150	platelet-derived growth factor receptor-like	241.868	54.4803	7.61845	5.88377	185.45	165.748	374.405	66.1419	48.3724	48.9267	7.62117	7.1327	8.1015	6.08866	5.69724	5.8654
ASMM10P026978	0.00043907	0.10562	2.62463	up	protein_coding	NM_029975	CCDS56691.1	Ulbp1	RefSeq	1819	chr10	-	7444872	7473477		chr10:7444936-7445390	AATGCTAAAGCCTCCTGCTTGAAACGCTGTCTGACAGTTCATCTGCTGCTCCATGTTAAT	77777	Mm.442442	GO:0002839|GO:0005887|GO:0009897|GO:0030101|GO:0032729|GO:0032816|GO:0042267|GO:0042271|GO:0043032|GO:0045429|GO:0046658|GO:0046703|GO:0046703	UL16 binding protein 1	517.184	151.64	8.77823	7.38612	392.703	520.839	638.011	158.064	163.216	133.639	8.7453	8.77135	8.81803	7.34145	7.43461	7.38228
ASMM10P005590	0.045884	0.189123	2.90851	up	protein_coding	NM_001166589	CCDS24923.1	Eif5a	RefSeq	1455	chr11	-	69916711	69921386		chr11:69920395-69921162	AGTCAGTGCGTTCGCGCGAGGGCCCGTTGCAGGCATATGTTAGTGTTCCCCAGCCTCATG	276770	Mm.18026	GO:0003723|GO:0003746|GO:0005634|GO:0005634|GO:0005642|GO:0005643|GO:0005737|GO:0005737|GO:0005783|GO:0006406|GO:0006412|GO:0006414|GO:0006452|GO:0006611|GO:0006810|GO:0006915|GO:0008284|GO:0008612|GO:0015031|GO:0016020|GO:0017070|GO:0030425|GO:0043022|GO:0043025|GO:0043065|GO:0043066|GO:0045901|GO:0045905|GO:0047485|GO:0051028|GO:0051149	eukaryotic translation initiation factor 5A	1361.34	325.678	10.0106	8.47035	654.808	1447.97	1981.24	385.443	348.747	242.843	9.51206	10.2147	10.3051	8.62276	8.52972	8.25855
ASMM10P000716	0.0152979	0.139899	3.8167	up	protein_coding	NM_001083120	CCDS48473.1	Enah	RefSeq	4219	chr1	-	181904444	182019980	NM_001083121	chr1:181930713-181956393	CAGGAAGCAGGGCCAACATTGCCTAGACAAAATTCACAGCTACCTGCTCAAGTTCAAAAT	13800	Mm.389224	GO:0001725|GO:0001843|GO:0003779|GO:0005515|GO:0005522|GO:0005737|GO:0005856|GO:0005925|GO:0006928|GO:0007015|GO:0007275|GO:0007399|GO:0007411|GO:0007411|GO:0008154|GO:0015629|GO:0017124|GO:0030027|GO:0030036|GO:0030054|GO:0030154|GO:0030175|GO:0042995|GO:0045202|GO:0046907	enabled homolog (Drosophila)	44.0362	9.217	5.17366	3.24134	28.025	38.0259	66.0577	7.86684	8.75124	11.0329	4.75148	5.0165	5.75301	3.07839	3.30807	3.33755
ASMM10P019785	0.00553079	0.118179	2.29313	up	protein_coding	NM_001081319	CCDS37951.1	C030046E11Rik	RefSeq	6282	chr19	+	29522281	29605921		chr19:29584508+29584577	GGCAAGTTTGGATTTGCTCATTATTCTCTACTCACCAAAAAATGGAAACTTTTTGGAAAC	226089	Mm.353838	GO:0003674|GO:0005575|GO:0008150|GO:0016020|GO:0016021	RIKEN cDNA C030046E11 gene	637.102	215.272	9.07662	7.8793	487.65	624.006	799.65	255.824	215.692	174.3	9.07325	9.03483	9.12177	8.03582	7.82695	7.77514
ASMM10P016953	0.0180304	0.143799	2.18422	up	protein_coding	NM_013663	CCDS28590.1	Srsf3	RefSeq	2585	chr17	+	29032659	29043372	NR_036613	chr17:29043278+29043372	GTGTATATTTTTGTACTACCAGACTCTTGTCTTCTGGTTTTCTTTTAGGGTAGGAACATA	20383	Mm.6787	GO:0000166|GO:0003676|GO:0003723|GO:0005634|GO:0006397|GO:0008286|GO:0008380|GO:0016607|GO:0043274	serine/arginine-rich splicing factor 3	1549.44	537.919	10.3083	9.18118	1052.03	1803.89	1792.41	667.773	555.284	390.699	10.236	10.5145	10.1744	9.41115	9.19043	8.94196
ASMM10P016957	0.00623372	0.119592	4.18825	up	protein_coding	NM_001002786	CCDS37535.1	Rab44	RefSeq	4105	chr17	+	29135055	29148976		chr17:29139314+29140327	TTGTTAGACAGATCTCCATTTCCAAGATATCTGCTCTGCAGTTTTCTCAGGAGCCAGCCT	442827	Mm.440341	GO:0000166|GO:0005525|GO:0005575|GO:0005886|GO:0007264|GO:0015031|GO:0016020	RAB44, member RAS oncogene family	331.441	62.7414	8.12094	6.05459	272.435	260.41	461.479	85.8412	45.5542	56.8289	8.20496	7.78011	8.37776	6.46093	5.60441	6.09844
ASMM10P000204	0.00532706	0.117902	2.85331	up	protein_coding	NM_019830	CCDS21222.1	Prmt1	RefSeq	1379	chr7	-	44976754	44986420		chr7:44983538-44984079	TCTTGAAGAAGTTTCCTGTGGCCAAGCAGAAAGTAGTGAGAAGCCCAACGCTGAGGACAT	15469	Mm.27545	GO:0001701|GO:0005515|GO:0005634|GO:0005737|GO:0005829|GO:0006479|GO:0006479|GO:0008168|GO:0008170|GO:0008276|GO:0008276|GO:0008469|GO:0016274|GO:0016274|GO:0016275|GO:0016571|GO:0016740|GO:0018216|GO:0019919|GO:0030519|GO:0031175|GO:0032259|GO:0035241|GO:0035242|GO:0035247|GO:0042054|GO:0042802|GO:0043234|GO:0043985|GO:0044020|GO:0045653	protein arginine N-methyltransferase 1	4583.85	1165.36	11.8446	10.3319	3698.37	4040.13	6013.05	1301.15	1186.47	1008.47	12.1166	11.6545	11.7626	10.3854	10.2832	10.3273
ASMM10P040354	0.00138661	0.10562	2.83692	up	protein_coding	NM_178395	CCDS22252.1	Zdhhc2	RefSeq	2498	chr8	+	40423814	40484842		chr8:40484778+40484842	TGCCAAAATGTTTGGCCTCAGTAAGTATACTCACAGAAGTTCTTGTGCCTTGTATGCACT	70546	Mm.34326	GO:0005887|GO:0008270|GO:0016020|GO:0016021|GO:0016409|GO:0016740|GO:0016746|GO:0018345|GO:0046872|GO:0055038	zinc finger, DHHC domain containing 2	502.265	139.302	8.7521	7.24778	459.751	440.122	606.922	168.727	132.876	116.303	8.98125	8.52708	8.74798	7.43535	7.13375	7.17424
ASMM10P008885	0.0246797	0.155919	2.06659	up	protein_coding	NM_145494	CCDS29339.1	Me2	RefSeq	2455	chr18	-	73770039	73815392		chr18:73773179-73775378	AGCTGCAAAGGCGCTGACGACTCAGTTGACAGATGCAGAGTTAGCCCAAGGGAGGCTTTA	107029	Mm.36817	GO:0003824|GO:0004470|GO:0004471|GO:0005739|GO:0005739|GO:0006108|GO:0008152|GO:0016491|GO:0016616|GO:0043231|GO:0046872|GO:0051287|GO:0055114	malic enzyme 2, NAD(+)-dependent, mitochondrial	10794.4	3218.58	12.8837	11.8364	6851.92	7204.02	18327.1	3284.99	3201.53	3169.22	13.0097	12.4553	13.186	11.7368	11.7357	12.0368
ASMM10P007648	0.011887	0.134396	2.27224	up	protein_coding	NM_021343	CCDS17321.1	Spata5	RefSeq	2907	chr3	+	37420279	37579095		chr3:37420505+37424513	CTTGAGAAAGATGGCAAAGTTCCTAAGACATTCCAGAATTCCCTTGTTCATCTTGGACTT	57815	Mm.172679	GO:0000166|GO:0005524|GO:0005737|GO:0005739|GO:0007275|GO:0007283|GO:0017111|GO:0030154	spermatogenesis associated 5	321.303	108.824	8.0783	6.89419	224.131	328.782	410.995	123.928	108.282	94.2632	7.90871	8.10315	8.22304	6.98029	6.83447	6.8678
ASMM10P024392	0.00253473	0.111272	2.14432	up	protein_coding	NM_001081289	CCDS38372.1	Fam217b	RefSeq	2280	chr2	+	178414533	178422161		chr2:178422093+178422161	ATTTGTGGATTTTTCCAGACAGAAAGATGACCGGCCCAACCTTTGTTGCTGCTGTCTGAT	71532	Mm.220761	GO:0003674|GO:0005575|GO:0008150	family with sequence similarity 217, member B	9647.4	2854.38	12.7592	11.6586	5337.64	8262.59	15342	2718.17	2829.83	3015.15	12.6577	12.6468	12.973	11.4574	11.554	11.9645
ASMM10P033782	0.00362718	0.114347	79.0417	up	protein_coding	NM_008479	CCDS20536.1	Lag3	RefSeq	2020	chr6	-	124904358	124911705		chr6:124904543-124904600	AAGATTTTCTGCCTTAGAACATGGGATTCAGCCATTTCCGGCTCAGAGGAAGATAGAGGA	16768	Mm.4528	GO:0004888|GO:0007166|GO:0009897|GO:0016020|GO:0016021|GO:0042289|GO:0042289|GO:0045085|GO:0045954|GO:0045954|GO:0050868	lymphocyte-activation gene 3	1326.58	14.1693	10.0592	3.75466	784.119	1764.9	1430.73	19.0517	12.4335	11.0228	9.79514	10.4826	9.89992	4.24029	3.68764	3.33604
ASMM10P043333	0.0080771	0.123354	2.26668	up	protein_coding	NM_025903	CCDS23500.1	Ifrd2	RefSeq	1980	chr9	+	107587717	107593038		chr9:107592311+107592371	CCCGTGCTAGTGTTGGATGCTGCTGCCCTGAAGGCCTGCAAGATTTCACGCTTTGAAAAG	15983	Mm.215335	GO:0003674|GO:0005575|GO:0008150	interferon-related developmental regulator 2	3290.8	1060.62	11.364	10.1835	2229.68	3601.53	4041.19	1250.81	1056.99	874.072	11.352	11.4931	11.2471	10.3296	10.1092	10.1116
ASMM10P031626	0.00748935	0.121022	3.2974	up	protein_coding	NM_008037	CCDS19190.1	Fosl2	RefSeq	5886	chr5	+	32136471	32157839		chr5:32150465+32150528	AACAAGCTAGCTGCAGCCAAGTGTCGGAACCGTCGCCGGGAGCTGACAGAGAAGCTGCAG	14284	Mm.24684	GO:0000977|GO:0003677|GO:0003700|GO:0005634|GO:0006351|GO:0006355|GO:0043565|GO:0048146	fos-like antigen 2	237.076	55.9127	7.65636	5.93503	219.355	177.838	314.036	56.7497	48.0731	62.9152	7.88182	7.23344	7.8538	5.86231	5.68655	6.25622
ASMM10P006862	0.0451649	0.188177	2.9108	up	protein_coding	NM_009333	CCDS29911.1	Tcf7l2	RefSeq	4065	chr19	+	55741809	55933655		chr19:55924546+55931433	CACAGCGAATGTTTCCTAAATCCTTGCCTTTCGCTTCCTCCGATCACAGGAGAAAAAAAA	21416	Mm.139815	GO:0000122|GO:0000790|GO:0000978|GO:0001103|GO:0001568|GO:0003677|GO:0003682|GO:0003700|GO:0003700|GO:0005515|GO:0005634|GO:0005634|GO:0005654|GO:0005667|GO:0005829|GO:0006351|GO:0006355|GO:0006357|GO:0006357|GO:0007050|GO:0008013|GO:0008013|GO:0008013|GO:0008134|GO:0008283|GO:0009749|GO:0010909|GO:0014003|GO:0016055|GO:0016055|GO:0019901|GO:0021915|GO:0021983|GO:0030282|GO:0030514|GO:0030538|GO:…	transcription factor 7 like 2, T cell specific, HMG box	334.046	91.6799	8.12456	6.58314	248.756	292.133	461.25	125.568	89.5102	59.9618	8.0582	7.93867	8.3768	7.00166	6.56567	6.18209
ASMM10P006066	0.0144743	0.139307	2.20743	up	protein_coding	NM_001242368	CCDS57606.1	F10	RefSeq	2693	chr8	+	13037307	13056676		chr8:13037552+13037624	TACCAGCTGGGAAGCAGGCCCTGCCTGGCAGTTCTGGATAAGGGTAGCCTCCCCTAGAAA	14058	Mm.262589	GO:0003824|GO:0004252|GO:0005509|GO:0005543|GO:0005576|GO:0006508|GO:0007596|GO:0007599|GO:0008233|GO:0008236|GO:0016020|GO:0016787|GO:0043231|GO:0051897	coagulation factor X	390.836	129.107	8.29194	7.14957	278.74	279.806	613.963	119.855	122.462	145.005	8.23344	7.87874	8.76365	6.93026	7.01306	7.5054
ASMM10P004742	0.00294379	0.11313	2.56049	up	protein_coding	NM_001105667	CCDS48329.1	Dtymk	RefSeq	1006	chr1	-	93792575	93801934		chr1:93798421-93800801	GGGAACAAGTACCATTAATTAAGGCGAAGTTGAACCAGGGTGTGACCCTTGTTTTGGACA	21915	Mm.250332	GO:0000166|GO:0004798|GO:0004798|GO:0005524|GO:0005739|GO:0005758|GO:0005759|GO:0006233|GO:0006233|GO:0006235|GO:0009165|GO:0016301|GO:0016310|GO:0016740|GO:0046939|GO:0046940|GO:0050145|GO:0071363	deoxythymidylate kinase	3988.67	1121.51	11.6235	10.2671	2747.08	3793.1	5425.82	1241.89	1228.1	894.527	11.6851	11.5583	11.6271	10.3154	10.3358	10.1501
ASMM10P003739	0.0219863	0.150947	3.20022	up	protein_coding	NM_001136076	CCDS48797.1	P4ha2	RefSeq	2278	chr11	+	54100923	54131667		chr11:54126271+54129047	TCAAAACGGAGGGCAATAGGTTAGCGACGTTTCTTAACTATATGAGCGATGTCGAAGCTG	18452	Mm.3705	GO:0004656|GO:0005506|GO:0005515|GO:0005581|GO:0005783|GO:0016491|GO:0016702|GO:0016705|GO:0016706|GO:0018401|GO:0031418|GO:0046872|GO:0051213|GO:0055114|GO:0055114	procollagen-proline, 2-oxoglutarate 4-dioxygenase (proline 4-hydroxylase), alpha II polypeptide	5208.76	1069.9	11.874	10.1958	4575.12	2560.59	8490.57	1310.99	855.912	1042.79	12.4348	10.9975	12.1896	10.398	9.80782	10.3815
ASMM10P017106	0.0220512	0.150972	2.08276	up	protein_coding	NM_033444	CCDS28675.1	Clic1	RefSeq	1159	chr17	+	35050242	35058719		chr17:35050426+35050486	TTCCTGGTCCCCGACGCAACCATGGCTGAAGAACAACCTCAGGTCGAACTGTTCGTGAAG	114584	Mm.29524	GO:0005244|GO:0005247|GO:0005254|GO:0005634|GO:0005635|GO:0005737|GO:0005739|GO:0005886|GO:0006810|GO:0006811|GO:0006821|GO:0016020|GO:0016021|GO:0034707|GO:0034765|GO:0045669|GO:0048471|GO:0051881|GO:0051881|GO:1902476	chloride intracellular channel 1	9452.34	2935.89	12.7385	11.68	6032.24	7018.72	15306.1	3485.93	2938.62	2383.11	12.8308	12.4168	12.9678	11.8203	11.608	11.6115
ASMM10P001560	0.0390151	0.178889	2.07792	up	protein_coding	NM_001110856	CCDS50214.1	Crem	RefSeq	2587	chr18	-	3266353	3327591	NM_001110857, NM_013498	chr18:3276702-3295039	TAGCATATATCAGACTAGCACGGGGCAATACAATGAGGAGACTGACCTTGCCCCAAGTCA	12916	Mm.5244	GO:0003677|GO:0003700|GO:0005634|GO:0005667|GO:0006351|GO:0006355|GO:0006687|GO:0007283|GO:0007283|GO:0043565|GO:0045944	cAMP responsive element modulator	792.877	279.626	9.31623	8.26109	505.313	689.212	1184.11	326.841	280.537	231.499	9.12686	9.17105	9.65079	8.3894	8.20739	8.18649
ASMM10P047432	0.00115977	0.10562	5.70399	up	protein_coding	NM_175332	CCDS25322.1	E130012A19Rik	RefSeq	2349	chr11	-	97627386	97629716		chr11:97627406-97629716	AGGAGCCAAAAACTCCCGGGGAAAATGATGGAAGATGGAATAAATCAATAAAATCAGACC	103551	Mm.24506	GO:0003674|GO:0005575|GO:0008150	RIKEN cDNA E130012A19 gene	27046	3108.88	14.2786	11.7666	19672.5	22902.3	38563.1	3781.28	2830.11	2715.26	14.57	14.119	14.1467	11.9427	11.5551	11.802
ASMM10P023589	0.0391388	0.179012	12.7387	up	protein_coding	NM_019454	CCDS16600.1	Dll4	RefSeq	3451	chr2	+	119325783	119335666		chr2:119334096+119334156	ATGTACCAATCAGTGTGTTTGATATCAGAAGAGAGGAACGAGTGTGTGATTGCCACAGAG	54485	Mm.143719	GO:0000122|GO:0001525|GO:0001569|GO:0001974|GO:0003208|GO:0003209|GO:0003222|GO:0003344|GO:0005112|GO:0005112|GO:0005509|GO:0005515|GO:0005887|GO:0007154|GO:0007219|GO:0007275|GO:0008285|GO:0010596|GO:0016020|GO:0016021|GO:0030154|GO:0035912|GO:0035924|GO:0043537|GO:0044344|GO:0050767|GO:0061314|GO:0072554|GO:0090051	delta-like 4 (Drosophila)	3782.79	91.5683	10.1918	6.5207	288.769	1142.82	9916.79	63.573	57.5923	153.54	8.29193	9.88878	12.3948	6.03206	5.94405	7.58597
ASMM10P004393	0.0319666	0.167204	2.16621	up	protein_coding	NM_001039353		Nolc1	RefSeq	3649	chr19	+	46075862	46085531	NM_001039351	chr19:46078753+46078875	ATCTATAGCTTCTGGCTCAAGTCCACCAAAGCCCCAAAGGTGAAGTTACAGTCAAATGGA	70769	Mm.402190	GO:0003677|GO:0003700|GO:0005515|GO:0005654|GO:0005654|GO:0005730|GO:0005737|GO:0007000|GO:0008134|GO:0008139|GO:0008284|GO:0015030|GO:0019904|GO:0030532|GO:0033979|GO:0034512|GO:0034513|GO:0042306|GO:0045893	nucleolar and coiled-body phosphoprotein 1	228.475	84.0515	7.64859	6.53342	218.597	250.522	216.305	90.5475	80.6722	80.9347	7.87578	7.72223	7.34777	6.53502	6.42477	6.64046
ASMM10P000100	0.00662984	0.119676	3.04218	up	protein_coding	NM_001271506		Crem	RefSeq	2723	chr18	-	3266353	3327591		chr18:3273529-3287903	GTTGTTCAAGCTGCCACAGGTGACATGCCAACTTACCAGATCCGAGCTCCTACTACTGCT	12916	Mm.5244	GO:0003677|GO:0003700|GO:0005634|GO:0005667|GO:0006351|GO:0006355|GO:0006687|GO:0007283|GO:0007283|GO:0043565|GO:0045944	cAMP responsive element modulator	974.797	238.679	9.64405	8.03895	781.502	737.485	1405.4	276.551	227.316	212.169	9.79039	9.26543	9.87634	8.15012	7.90336	8.06335
ASMM10P054251	0.00342834	0.114034	3.31812	up	protein_coding	NM_011982	CCDS26687.1	Homer1	RefSeq	2082	chr13	+	93304494	93356830		chr13:93356055+93356115	GAATGCATTGCCATTTCCACATAGGTACACATTCAATTCAGCAATCATGATTAAGTAAGG	26556	Mm.37533	GO:0003009|GO:0005515|GO:0005737|GO:0005886|GO:0007216|GO:0016020|GO:0030018|GO:0030054|GO:0043005|GO:0043034|GO:0044325|GO:0045177|GO:0045202|GO:0045211|GO:0048148|GO:0048741|GO:0048875|GO:0051592|GO:0051928|GO:0090279|GO:0097481|GO:2001256|GO:2001257	homer homolog 1 (Drosophila)	1358.75	290.525	10.0625	8.33213	879.893	1096.15	2100.21	290.607	296.4	284.566	9.97209	9.83198	10.3834	8.22143	8.28682	8.48814
ASMM10P007864	0.0132614	0.138084	2.91731	up	protein_coding	NM_025465	CCDS40353.1	Tma16	RefSeq	1088	chr8	-	66476345	66486507		chr8:66482514-66484057	AGAGTCTCACAAACAAGACAAGAAGGAAAGATTGAAGACTGAGAAGGCCTTGCGTCTCAA	66282	Mm.294985	GO:0003674|GO:0005575|GO:0008150	translation machinery associated 16 homolog (S. cerevisiae)	902.558	243.369	9.61106	8.06642	822.914	988.991	895.77	251.725	270.121	208.262	9.86611	9.69276	9.2743	8.00793	8.15289	8.03845
ASMM10P035672	0.00115199	0.10562	2.715	up	protein_coding	NM_177036	CCDS20915.1	Ceacam19	RefSeq	3361	chr7	-	19875741	19887965		chr7:19875777-19878180	AGTCTGGAGAATGCTGCACTAGTCATAGTGTCCCTAATAAATGCATTCAAAATATATGCA	319930	Mm.215839	GO:0003674|GO:0005575|GO:0008150	carcinoembryonic antigen-related cell adhesion molecule 19	324.878	91.4692	8.0981	6.65715	227.519	340.004	407.11	87.7655	93.1938	93.4484	7.93105	8.15071	8.21255	6.49317	6.62348	6.8548
ASMM10P013079	0.0384338	0.178139	6.04887	up	protein_coding	NM_001011780	CCDS49720.1	Olfr287	RefSeq	1776	chr15	-	98206970	98221056		chr15:98207167-98207636	CTTGTTGAAGGAAGTGTGTGTCACTGTGTGGGCAGGCTTTATAGTCTCCTAGTACTTAAG	634104	Mm.259785	GO:0004871|GO:0004930|GO:0004984|GO:0005886|GO:0007165|GO:0007186|GO:0007608|GO:0016020|GO:0016021|GO:0050896	olfactory receptor 287	46382.4	2916.15	14.2736	11.677	6418.58	28916.8	103812	2547.73	2564.47	3636.25	12.914	14.4585	15.4483	11.3617	11.4211	12.2481
ASMM10P007863	0.00778007	0.12248	2.02439	up	protein_coding	NM_025462	CCDS37290.1	Ece2	RefSeq	1000	chr16	+	20611600	20618869		chr16:20617914+20618389	GCTGAGTGAGGTAAGCCGGTTGCTAGTTCCTGGAGGCCGATTCATCTCAATGACTTCTGC	107522	Mm.263319	GO:0003824|GO:0004222|GO:0005794|GO:0005802|GO:0006508|GO:0008152|GO:0008168|GO:0008233|GO:0008237|GO:0016020|GO:0016021|GO:0016486|GO:0016486|GO:0016740|GO:0016787|GO:0030659|GO:0032259|GO:0046872	endothelin converting enzyme 2	2092.15	779.288	10.7565	9.73897	1606.88	2318.67	2350.89	869.25	807.519	661.095	10.8664	10.8666	10.5363	9.79355	9.72799	9.69537
ASMM10P022428	0.0296212	0.163819	2.33508	up	protein_coding	NM_026021	CCDS15742.1	Zmynd19	RefSeq	1231	chr2	+	24949801	24959413		chr2:24949987+24950047	GGCCTGGCCATGACCGACTTTAAATTGGGCATCGTGCGGCTCGGCCGGGTGGCCGGGAAG	67187	Mm.296106	GO:0003674|GO:0005737|GO:0005794|GO:0005886|GO:0008150|GO:0016020|GO:0043231|GO:0045202|GO:0046872	zinc finger, MYND domain containing 19	79.7299	29.2834	6.12859	4.90512	72.1245	72.7236	94.3415	39.8028	24.9949	23.0524	6.21884	5.93078	6.23615	5.35377	4.73507	4.62651
ASMM10P036920	0.0244007	0.15508	3.56792	up	protein_coding	NM_010900	CCDS21827.1	Nfatc2ip	RefSeq	3388	chr7	-	126382853	126396737		chr7:126387415-126387511	CTCCGGCTCCGGGTGCAGGGGAAGGAGAAACACCAGATGTTGGAGATCTCACTGTCTCCT	18020	Mm.1389	GO:0001816|GO:0005515|GO:0005634|GO:0005737|GO:0006355	nuclear factor of activated T cells, cytoplasmic, calcineurin dependent 2 interacting protein	2515.46	395.769	10.5925	8.7574	755.261	1834.28	4956.83	347.446	343.508	496.354	9.7352	10.5361	11.5061	8.47397	8.50824	9.28998
ASMM10P026920	0.00453659	0.115782	24.3148	up	protein_coding	NM_016689	CCDS38714.1	Aqp3	RefSeq	1763	chr4	-	41092723	41098183		chr4:41092775-41093702	CACTTTTTAAAAGGGGTTTCCTTTCTTTAATCCTCCAATCAACAATGTACTGTTGCCTTT	11828	Mm.34043	GO:0002684|GO:0005215|GO:0005737|GO:0005886|GO:0005886|GO:0005887|GO:0005911|GO:0005911|GO:0006810|GO:0006833|GO:0006833|GO:0006833|GO:0006833|GO:0015250|GO:0015250|GO:0015254|GO:0015793|GO:0015840|GO:0016020|GO:0016021|GO:0016323|GO:0032526|GO:0055085|GO:0070295|GO:0070295	aquaporin 3	863.779	23.9837	9.1717	4.56793	248.845	871.343	1471.15	15.6225	18.9768	37.3517	8.05887	9.51751	9.93871	3.92782	4.32691	5.44907
ASMM10P029841	0.0247998	0.156013	3.25156	up	protein_coding	NM_029083	CCDS23868.1	Ddit4	RefSeq	1685	chr10	-	59949674	59951770		chr10:59949715-59951029	GAAGTTACTCGCGGTTCATGAATACACTTGATGTTCAAGTATTAAGACCTATGCAATATT	74747	Mm.21697	GO:0001666|GO:0001666|GO:0001764|GO:0005622|GO:0005737|GO:0005739|GO:0006915|GO:0007420|GO:0008283|GO:0009968|GO:0010741|GO:0010801|GO:0030182|GO:0032007|GO:0032007|GO:0033137|GO:0042771|GO:0043241|GO:0045820|GO:0048011|GO:0051607|GO:0071889|GO:0072593|GO:1901216	DNA-damage-inducible transcript 4	158321	31355.9	16.6873	14.9862	82452.8	103547	288962	22852.2	18868.2	52347.2	16.617	16.2483	17.1967	14.5936	14.3267	16.0384
ASMM10P022420	0.032063	0.167316	4.13837	up	protein_coding	NM_001039701	CCDS38064.1	Il1rn	RefSeq	2480	chr2	+	24345370	24351491	ENSMUST00000143423	chr2:24345381+24345519	TTCTTTATAAGCAACCACCTTGAGCCTGAAATGGCAGTCGCTAGTCTCTATTGCCTTGCT	16181	Mm.882	GO:0001660|GO:0001960|GO:0005149|GO:0005150|GO:0005151|GO:0005152|GO:0005576|GO:0005615|GO:0005634|GO:0005737|GO:0005813|GO:0006629|GO:0006953|GO:0007613|GO:0014050|GO:0030073|GO:0030336|GO:0031982|GO:0034115|GO:0043066|GO:0043507|GO:0045352|GO:0045353|GO:0045837|GO:0051384|GO:2000272|GO:2000660	interleukin 1 receptor antagonist	55.2364	12.3004	5.59402	3.54496	45.3731	52.1594	68.1767	14.9399	13.3237	8.63771	5.51865	5.46439	5.79903	3.85687	3.77995	2.99806
ASMM10P013972	0.00990254	0.130694	2.09987	up	protein_coding	NM_010444	CCDS27848.1	Nr4a1	RefSeq	2534	chr15	+	101266845	101274794		chr15:101273096+101273193	TGGATTGACAACATCCTGGCCTTCTCACGGTCCCTGCACAGCTTGGGTGTTGATGTTCCC	15370	Mm.119	GO:0001077|GO:0001938|GO:0002042|GO:0003677|GO:0003700|GO:0003707|GO:0004879|GO:0005515|GO:0005634|GO:0005634|GO:0005667|GO:0006351|GO:0006355|GO:0006915|GO:0008270|GO:0010035|GO:0035767|GO:0035914|GO:0035924|GO:0042803|GO:0043065|GO:0043154|GO:0043401|GO:0043565|GO:0044344|GO:0045893|GO:0045944|GO:0045944|GO:0046872|GO:0046982|GO:0071310	nuclear receptor subfamily 4, group A, member 1	1665.85	603.12	10.4446	9.37429	1417.39	1563.25	2016.89	699.938	550.112	559.31	10.6862	10.3203	10.3273	9.47699	9.17778	9.46811
ASMM10P045510	0.00557723	0.118179	8.77161	up	protein_coding	NM_172435	CCDS30346.1	P2ry10	RefSeq	2827	chrX	+	107089334	107104970		chrX:107089672+107089732	TCACTGCTTGCTAAAGGGGCTTTCTATACAGTTGACAAGGAGTAGTGGATGCCACAAAAG	78826	Mm.74639	GO:0004871|GO:0004930|GO:0005886|GO:0007165|GO:0007186|GO:0016020|GO:0016021|GO:0045028	purinergic receptor P2Y, G-protein coupled 10	87.9909	7.42492	6.09276	2.95992	53.9683	57.8689	152.136	6.56815	5	10.7066	5.78284	5.60629	6.88914	2.93545	2.65398	3.29032
ASMM10P019741	0.00804136	0.123348	2.00631	up	protein_coding	NM_010638	CCDS29706.1	Klf9	RefSeq	3263	chr19	+	23141225	23166911		chr19:23142199+23142259	GCTGTGGGAAAGTCTATGGAAAATCCTCCCATCTTAAAGCCCATTACAGAGTGCATACAG	16601	Mm.291595	GO:0003676|GO:0003677|GO:0005634|GO:0006351|GO:0006355|GO:0007566|GO:0046872|GO:0050847|GO:0097067	Kruppel-like factor 9	1161.71	443.058	9.93147	8.92693	883.243	1146.75	1455.15	456.49	508.931	363.753	9.97744	9.89363	9.92335	8.86937	9.0697	8.8417
ASMM10P014910	0.00399535	0.115138	2.08084	up	protein_coding	NM_011159	CCDS27978.1	Prkdc	RefSeq	12674	chr16	+	15637865	15842239		chr16:15835901+15835961	TACAGAAACAGTTGTAGCTTTCAGAAGAAGGGAAAGTCAAGTGCCGCCTGACCTCTTAAA	19090	Mm.71	GO:0000166|GO:0000723|GO:0001756|GO:0002326|GO:0002328|GO:0002360|GO:0003677|GO:0004674|GO:0004677|GO:0005524|GO:0005634|GO:0005667|GO:0005958|GO:0006281|GO:0006302|GO:0006303|GO:0006974|GO:0007420|GO:0007507|GO:0008134|GO:0008630|GO:0010332|GO:0016301|GO:0016310|GO:0016740|GO:0016772|GO:0016773|GO:0018105|GO:0019899|GO:0030098|GO:0031648|GO:0032869|GO:0033077|GO:0033152|GO:0033153|GO:0035234|GO:…	protein kinase, DNA activated, catalytic polypeptide	1261.01	466.22	10.0519	8.99473	1033.38	1178.62	1571.04	538.216	488.365	372.078	10.21	9.92997	10.0156	9.10326	9.00546	8.87546
ASMM10P052668	0.0160224	0.141557	19.7594	up	protein_coding	NM_133219	CCDS26469.1	Gcnt2	RefSeq	4021	chr13	+	40917633	40960892		chr13:40918738+40918801	AGTGGTCTAAAGATACCTATAGCCCTGATGAACATTTTTGGGTGACACTCAATAGGATTC	14538	Mm.314757	GO:0005794|GO:0008109|GO:0008375|GO:0016020|GO:0016021|GO:0016740|GO:0016757	glucosaminyl (N-acetyl) transferase 2, I-branching enzyme	249.074	9.84511	7.57991	3.27544	164.324	151.767	431.132	14.2583	7.60625	7.67082	7.44381	7.00924	8.28668	3.78492	3.15652	2.88489
ASMM10P029198	0.00680406	0.12002	2.20548	up	protein_coding	NM_001177981	CCDS51244.1	Pde4b	RefSeq	3746	chr4	+	102589842	102607262		chr4:102590141+102590201	AGAGCTTCCAAAATGCCTGAGGCAAACTATTTATTATCTGTTTCTTGGGGTTATATCAAG	18578	Mm.20181	GO:0001780|GO:0004114|GO:0004115|GO:0004115|GO:0005634|GO:0005737|GO:0005829|GO:0005891|GO:0006198|GO:0006198|GO:0006939|GO:0016787|GO:0030018|GO:0030552|GO:0030593|GO:0032729|GO:0032743|GO:0035690|GO:0044325|GO:0046872|GO:0048471|GO:0050852|GO:0050900|GO:0071222|GO:0071872|GO:0071944|GO:0086004|GO:1901841|GO:1901898	phosphodiesterase 4B, cAMP specific	44.0703	17.8011	5.29815	4.15706	40.4453	46.2635	45.5021	19.5676	18.078	15.7578	5.33795	5.29661	5.2599	4.28505	4.2564	3.92973
ASMM10P005934	0.0241299	0.15465	2.47732	up	protein_coding	NM_001195539		Dclk1	RefSeq	7004	chr3	+	55461757	55539068	NM_019978	chr3:55477942+55480333	TGGAGGAGGGAAGAGTCTGAGGAAGGCTTCCAGATTCCTGCCACAATAACAGAGAGATAC	13175	Mm.393242	GO:0000166|GO:0001764|GO:0004672|GO:0004674|GO:0005524|GO:0006468|GO:0007275|GO:0007399|GO:0007409|GO:0007420|GO:0016301|GO:0016310|GO:0016740|GO:0016772|GO:0021952|GO:0030154|GO:0030900|GO:0035556|GO:0048675|GO:0048813	doublecortin-like kinase 1	101.751	32.6582	6.09515	4.78637	26.0644	129.479	149.709	7.57586	38.3881	52.0107	4.63668	6.78211	6.86666	3.04462	5.35334	5.96115
ASMM10P049620	0.00283352	0.11313	5.2269	up	protein_coding	NM_008563	CCDS14843.1	Mcm3	RefSeq	2886	chr1	-	20803013	20820213		chr1:20804830-20804907	GAAGACCGATGATTCTCAGGAGACCCAGGACTCCCAGAAAGTGGAACTCAGTGAGCCCAG	17215	Mm.4502	GO:0000166|GO:0003677|GO:0003678|GO:0004386|GO:0005524|GO:0005634|GO:0005634|GO:0005737|GO:0005813|GO:0006260|GO:0006270|GO:0007049|GO:0016787|GO:0017111|GO:0042555|GO:0043231|GO:0048471	minichromosome maintenance deficient 3 (S. cerevisiae)	16220	2203.72	13.6005	11.2146	12358.6	15435.5	20865.8	2708.62	2534.28	1368.25	13.8885	13.5517	13.3614	11.4538	11.4065	10.7834
ASMM10P026000	0.0435892	0.186228	9.67186	up	protein_coding	NM_207278	CCDS17439.1	Tigd4	RefSeq	3459	chr3	+	84593573	84597032		chr3:84596943+84597032	TTTGCTCGGCTCTGAGGATTTAGTTGAGCCCTAAAATGTATTAATATTTTAGAAGTTTCC	403175	Mm.83086	GO:0003674|GO:0003676|GO:0003677|GO:0005575|GO:0005634|GO:0008150	tigger transposable element derived 4	97.1284	5.39877	6.00217	2.72838	32.9721	65.6474	192.766	6.1963	5	5	5.01805	5.78255	7.20591	2.88942	2.65398	2.64173
ASMM10P050251	0.00299332	0.11313	15.8011	up	protein_coding	NM_009368	CCDS49116.1	Tgfb3	RefSeq	3401	chr12	-	86056742	86079041		chr12:86056759-86057938	CATGGATGACTTCATCTCCTGGAAGGTTCTTCTAAAACAGTAAAGACCTCACTTTAAGGT	21809	Mm.3992	GO:0000187|GO:0001666|GO:0001701|GO:0005114|GO:0005160|GO:0005576|GO:0005615|GO:0005634|GO:0005737|GO:0007179|GO:0007184|GO:0008083|GO:0008156|GO:0008285|GO:0008285|GO:0009790|GO:0009887|GO:0009986|GO:0010718|GO:0010718|GO:0010862|GO:0010936|GO:0016049|GO:0030141|GO:0030315|GO:0030512|GO:0030879|GO:0031012|GO:0031012|GO:0032570|GO:0032967|GO:0034713|GO:0040007|GO:0042802|GO:0043025|GO:0043065|GO:…	transforming growth factor, beta 3	16626	732.511	13.3391	9.35718	12602.2	6226.94	31048.8	1261.5	232.73	703.307	13.9132	12.2491	13.855	10.3438	7.93677	9.79097
ASMM10P040283	0.012566	0.136574	2.22984	up	protein_coding	NM_007918	CCDS22214.1	Eif4ebp1	RefSeq	981	chr8	+	27260326	27275656		chr8:27273327+27273502	AGGATTATCTATGACCGGAAATTTCTGATGGAGTGTCGGAACTCACCTGTGGCCAAAACA	13685	Mm.6700	GO:0000082|GO:0005515|GO:0005634|GO:0005737|GO:0005737|GO:0006417|GO:0006446|GO:0008190|GO:0008190|GO:0008286|GO:0017148|GO:0017148|GO:0030371|GO:0030371|GO:0031333|GO:0031369|GO:0031929|GO:0043234|GO:0045931|GO:0045947|GO:0045947	eukaryotic translation initiation factor 4E binding protein 1	30630.4	8081.74	14.3433	13.1863	18378.3	21382.5	52130.5	8058.37	7526	8660.85	14.4839	14.0178	14.5282	13.066	13.0102	13.4828
ASMM10P008099	0.0124056	0.136147	2.09429	up	protein_coding	NM_026865	CCDS25468.1	Ptges3l	RefSeq	1461	chr11	-	101418813	101425333		chr11:101419137-101421864	TTATGCAGAGGATGATTCTGACAGCTAACTAGCTTTCTGTGACGGTGGAGCCGGGGAGGA	73635	Mm.472804	GO:0003674|GO:0005575|GO:0008150	prostaglandin E synthase 3 (cytosolic)-like	1385.96	460.009	10.0613	8.99486	852.916	1055.55	2249.41	446.732	462.468	470.827	9.9232	9.77984	10.4809	8.83994	8.92894	9.21571
ASMM10P007555	6.54779e-05	0.10562	3.38564	up	protein_coding	NM_019703	CCDS26230.1	Pfkp	RefSeq	3986	chr13	-	6579873	6648724		chr13:6588611-6597858	TGAACACTATCACAGACACGTGCGACCGCATTAAACAGTCAGCCAGTGGGACCAAGCGCC	56421	Mm.273874	GO:0000166|GO:0003824|GO:0003872|GO:0003872|GO:0005524|GO:0005737|GO:0005829|GO:0005945|GO:0006002|GO:0006096|GO:0006096|GO:0008152|GO:0016301|GO:0016310|GO:0016740|GO:0030388|GO:0046835|GO:0046872|GO:0051289|GO:0070095	phosphofructokinase, platelet	33550.3	5929.68	14.4999	12.7405	19600	26797	54254.1	6610.34	5715.52	5463.2	14.5659	14.3465	14.5875	12.781	12.6108	12.8297
ASMM10P045797	0.00106116	0.10562	5.4308	up	protein_coding	NM_001137547	CCDS53226.1	Usp51	RefSeq	2249	chrX	+	153006468	153009459		chrX:153009363+153009459	GTTCTATCATAGGCAAGATATAGAGAAAGAATAATCTCATCCAGAATGATTTCCAGACCA	635253	Mm.426169	GO:0003674|GO:0005575|GO:0006508|GO:0008150|GO:0008233|GO:0008234|GO:0016787|GO:0046872	ubiquitin specific protease 51	50.025	7.50779	5.45243	3.01127	41.9386	46.8252	61.3111	7.35261	6.11113	9.05964	5.39195	5.3133	5.65206	3.01899	2.96258	3.05224
ASMM10P034522	0.00216285	0.11094	6.31401	up	protein_coding	NM_030024	CCDS20155.1	Prr15	RefSeq	1381	chr6	+	54327011	54330200		chr6:54330137+54330200	AAGCGAGGACTCCAAAGCTGTATGCCTGTTTAGTGTGCACTATTAAAATTGTTATTAAGA	78004	Mm.41984	GO:0003674|GO:0005575|GO:0007275|GO:0008150	proline rich 15	15640.6	1453.18	13.286	10.6275	8403.28	8863.44	29655	1317.15	1108.23	1934.15	13.3082	12.7466	13.8033	10.4043	10.181	11.2971
ASMM10P027376	0.0199911	0.147208	8.2568	up	protein_coding	NM_007670	CCDS18351.1	Cdkn2b	RefSeq	1393	chr4	-	89306288	89311032		chr4:89306383-89307314	AGCCCAGTGATGAATTGTAGTGGTAGCAGGTTACTCTATGCAAAATAGTTTAATAACCAC	12579	Mm.423094	GO:0000079|GO:0000086|GO:0004861|GO:0005634|GO:0005737|GO:0007049|GO:0007050|GO:0007093|GO:0008285|GO:0016301|GO:0016310|GO:0016740|GO:0019901|GO:0030511|GO:0031668|GO:0031670|GO:0042326|GO:0048536|GO:0050680|GO:2000134	cyclin-dependent kinase inhibitor 2B (p15, inhibits CDK4)	5102.56	469.258	11.9332	8.88762	3635.55	3987.64	7684.49	646.629	535.3	225.845	12.0995	11.6355	12.0647	9.36532	9.14175	8.15578
ASMM10P050044	0.0352788	0.173793	2.11238	up	protein_coding	NM_025809	CCDS25930.1	Clec14a	RefSeq	4539	chr12	-	58264719	58269258		chr12:58264756-58269258	CCCATCCCAGACCTCAATGTCAAATTTCCATATTCAAGTGTTAAAAAACTTGTGCTTTAA	66864	Mm.280563	GO:0005575|GO:0008150|GO:0016020|GO:0016021|GO:0030246	C-type lectin domain family 14, member a	219.257	81.4699	7.53411	6.45525	153.869	219.457	284.446	84.6797	97.8562	61.8738	7.34742	7.53225	7.72267	6.439	6.69716	6.22958
ASMM10P043182	0.0457976	0.188929	2.3058	up	protein_coding	NM_011636	CCDS52886.1	Plscr1	RefSeq	2141	chr9	+	92250193	92272561		chr9:92266790+92266873	TCCAAAATGAGAAGAAGCAGGATGTCCTGAAAGTAGTTGGTCCGTGTGTTGTGTGTAGCT	22038	Mm.441702	GO:0001077|GO:0003677|GO:0005154|GO:0005509|GO:0005634|GO:0005634|GO:0005730|GO:0005794|GO:0005829|GO:0005829|GO:0005886|GO:0005886|GO:0005887|GO:0006659|GO:0006915|GO:0006955|GO:0008630|GO:0010628|GO:0016020|GO:0016021|GO:0017121|GO:0017121|GO:0017124|GO:0017128|GO:0019899|GO:0030099|GO:0031012|GO:0032091|GO:0033003|GO:0035455|GO:0035456|GO:0042609|GO:0043065|GO:0045071|GO:0045071|GO:0045089|GO:…	phospholipid scramblase 1	10641.7	2469.36	12.6523	11.4471	3806.34	7034.78	21084	2580.69	2334.38	2493	12.1612	12.4201	13.3758	11.3833	11.279	11.679
ASMM10P021896	0.0311017	0.165982	10.8749	up	protein_coding	NM_009373	CCDS16985.1	Tgm2	RefSeq	3549	chr2	-	158116404	158146392		chr2:158116418-158117087	CAGTAGGCATGCTTTCAAAGCACATGTGAACACTGAAATAAAGGTCTATTTTTCACATTC	21817	Mm.330731	GO:0001974|GO:0003810|GO:0005509|GO:0005525|GO:0005525|GO:0005578|GO:0005737|GO:0005739|GO:0005829|GO:0005886|GO:0007186|GO:0007200|GO:0008483|GO:0016020|GO:0016740|GO:0016746|GO:0018149|GO:0018153|GO:0019904|GO:0043065|GO:0043123|GO:0043277|GO:0045785|GO:0046872|GO:0048661|GO:0050729|GO:0051260|GO:0051482|GO:0060445|GO:0060662	transglutaminase 2, C polypeptide	417635	35247.9	18.5088	15.0659	351302	405774	495830	33030.2	13550.1	59163.3	18.5711	18.3843	18.5711	15.13	13.8635	16.2042
ASMM10P019230	0.0220806	0.151021	2.47991	up	protein_coding	NM_027106	CCDS29822.1	Avpi1	RefSeq	976	chr19	-	42123274	42128993		chr19:42123288-42123848	GTGCCACAGGCCAGTGCAAAAGGGAAACTTGTTTAAGTGGAAAATAAAGACATTTGCATC	69534	Mm.30060	GO:0000187|GO:0003674|GO:0005575|GO:0007049	arginine vasopressin-induced 1	5333.62	1464.67	11.9766	10.6663	3297.08	4753.74	7950.03	1294.64	1309.41	1789.96	11.9449	11.8775	12.1074	10.3774	10.435	11.1864
ASMM10P007554	0.0206168	0.148315	9.80536	up	protein_coding	NM_019698	CCDS29803.1	Aldh18a1	RefSeq	3544	chr19	-	40550256	40588463	NM_153554	chr19:40554761-40557418	ACCCTTATTTGACCAGATCATTGACATGCTCCGAGTGGAACAGGTAAAAATTCACGCAGG	56454	Mm.233117	GO:0000166|GO:0003824|GO:0004349|GO:0004349|GO:0004350|GO:0005524|GO:0005737|GO:0005739|GO:0005739|GO:0005743|GO:0006536|GO:0006561|GO:0006592|GO:0008152|GO:0008652|GO:0016020|GO:0016301|GO:0016310|GO:0016491|GO:0016620|GO:0016740|GO:0019240	aldehyde dehydrogenase 18 family, member A1	1232.46	89.4469	9.85168	6.55811	695.124	901.182	2101.09	109.319	101.121	57.901	9.60498	9.56565	10.3844	6.80278	6.74136	6.13017
ASMM10P033124	0.00310983	0.11313	5.71573	up	protein_coding	NM_177882	CCDS20098.1	Zfp786	RefSeq	2829	chr6	-	47819265	47830505		chr6:47819305-47821657	GGAGGGGGTCTAGTTAATATCAGCTCTACTCTTTTGTTCTTTCCAGATTATAATTCGGTT	330301	Mm.128149	GO:0003676|GO:0003677|GO:0005622|GO:0005634|GO:0006351|GO:0006355|GO:0008150|GO:0046872	zinc finger protein 786	387.561	52.9931	8.34004	5.8251	306.519	317.14	539.022	68.3756	41.1775	49.4264	8.37881	8.05574	8.58556	6.13859	5.45523	5.88148
ASMM10P000539	0.00542524	0.118179	4.84211	up	protein_coding	NM_001136082	CCDS48725.1	Timeless	RefSeq	4476	chr10	+	128232062	128252941		chr10:128250115+128250287	TTCTTGCATGAATGGAGAAAAGTCCCCGAGAGACCCCTGGCAGGAAGATCCGGAAGAGGA	21853	Mm.6458	GO:0000122|GO:0000790|GO:0001658|GO:0001822|GO:0005515|GO:0005634|GO:0005634|GO:0006351|GO:0006355|GO:0006974|GO:0007049|GO:0007067|GO:0007275|GO:0009790|GO:0030324|GO:0042753|GO:0042803|GO:0044770|GO:0045892|GO:0046982|GO:0048511|GO:0048754|GO:0051301	timeless circadian clock 1	472.757	78.9395	8.69062	6.41498	485.314	471.968	460.99	85.6426	89.6754	61.5007	9.065	8.63059	8.37626	6.4572	6.56821	6.21953
ASMM10P037567	0.0268415	0.158991	4.82479	up	protein_coding	NM_007813	CCDS21000.2	Cyp2b13	RefSeq	1876	chr7	+	26061494	26096196		chr7:26088354+26088432	TTTTCAGATATTGTCCCTACTGGAGCACCACACAGAGTGACCAAAGATACCATGTTCCGA	13089	Mm.482696	GO:0004497|GO:0016491|GO:0046872|GO:0055114	cytochrome P450, family 2, subfamily b, polypeptide 13	61.6216	10.5197	5.64116	3.3707	40.489	46.2924	98.0833	14.294	5.41798	11.8472	5.33914	5.29739	6.28696	3.78881	2.87539	3.44789
ASMM10P004195	0.0225828	0.151993	2.4492	up	protein_coding	NM_001029844	CCDS26158.1	Vrk1	RefSeq	3664	chr12	+	106010262	106077410		chr12:106070620+106075006	GCACAGACCCGTTCACGAACCAGAAAGAAAGCCCAGAAGTAAACGAGATTCCAGGAACCA	22367	Mm.2981	GO:0000166|GO:0004672|GO:0004674|GO:0004674|GO:0005524|GO:0005634|GO:0005634|GO:0005737|GO:0005795|GO:0005856|GO:0006468|GO:0007049|GO:0007067|GO:0016301|GO:0016310|GO:0016740|GO:0016772|GO:0046777|GO:0046777|GO:0051301|GO:0090166	vaccinia related kinase 1	18046.2	4692.26	13.6828	12.3905	10023.1	20392.8	23722.7	4619.87	4789.5	4667.4	13.5736	13.9483	13.5265	12.2278	12.3437	12.5999
ASMM10P000015	0.00508284	0.116567	3.36314	up	protein_coding	NM_001271468		Gabpb1	RefSeq	2712	chr2	-	126628906	126675592	NM_001271467, NM_207669	chr2:126630360-126639228	AATAATTGAGAGCCGGGTGGAATGTGCAGAAATTGAAGAGAGAGAAGCGCTTCAGAAACA	14391	Mm.293266	GO:0005634|GO:0006351|GO:0006355|GO:0044212|GO:0045944|GO:0046982	GA repeat binding protein, beta 1	2666.29	542.445	10.9769	9.22707	1518.73	2279.53	4200.61	541.573	583.82	501.941	10.7871	10.8434	11.3001	9.1117	9.26349	9.306
ASMM10P054115	0.0280211	0.161253	2.22301	up	protein_coding	NM_001033149	CCDS26024.1	Ttc9	RefSeq	2042	chr12	+	81631368	81664941		chr12:81664436+81664496	GTAAAGACAGTGAGGGGCACTTAGACCAAGACTATATACATCAGGTTGGCCACAGCCTCT	69480	Mm.130002	GO:0003674|GO:0005575|GO:0008150	tetratricopeptide repeat domain 9	204.4	66.1154	7.32991	6.17739	142.016	130.56	340.625	57.6769	61.4248	79.2445	7.22972	6.79434	7.96567	5.88545	6.03596	6.61077
ASMM10P011114	0.0063749	0.119592	5.5269	up	protein_coding	NM_019820	CCDS27133.1	Cbln3	RefSeq	4723	chr14	-	55878919	55884256		chr14:55879090-55882060	GATGTGTTTGCTTTATCAAAATGCTCAAAGCTTTTAAAAGTGCTGACCTATTAGACTTGC	56410	Mm.97163	GO:0005515|GO:0005576|GO:0005615|GO:0005615|GO:0005783|GO:0005794|GO:0008150|GO:0030054|GO:0045202	cerebellin 3 precursor protein	503.389	55.4645	8.32162	5.85515	234.364	212.293	1063.51	47.6115	37.0236	81.7584	7.9734	7.48884	9.50264	5.61071	5.30121	6.65353
ASMM10P000194	0.0323745	0.167524	2.0614	up	protein_coding	NM_009251		Serpina3g	RefSeq	2030	chr12	+	104214543	104241934		chr12:104239304+104240246	AGAACTCTCTGAAGCCCAGGATGATACATGAGCTCCGCCTGCCCAAGTTCTCCATCTCCA	20715	Mm.312628	GO:0004867|GO:0004869|GO:0005576|GO:0005615|GO:0005634|GO:0005737|GO:0006915|GO:0010466|GO:0010951|GO:0030162|GO:0030414|GO:0034097|GO:0043434	serine (or cysteine) peptidase inhibitor, clade A, member 3G	2413.31	870.518	10.9455	9.90188	1796.14	2853.06	2590.73	830.618	978.349	802.586	11.0271	11.1572	10.6523	9.72152	10.0002	9.98393
ASMM10P000788	0.00841229	0.124915	2.38506	up	protein_coding	NM_009750	CCDS30419.1	Ngfrap1	RefSeq	939	chrX	+	136270252	136271978		chrX:136270887+136271262	ATAGGCCCAGAATAGCAACCAGGAAACAAAATCTCATCATGGCCAATGTCCACCAGGAAA	12070	Mm.90787	GO:0005123|GO:0005634|GO:0005737|GO:0005829|GO:0006915|GO:0008625|GO:0046872	nerve growth factor receptor (TNFRSF16) associated protein 1	4116.77	1221.39	11.6523	10.3983	2930.91	3427.68	5991.73	1377.11	1269.42	1017.63	11.7777	11.4194	11.7598	10.4665	10.3882	10.34
ASMM10P054944	0.0118605	0.134261	2.15074	up	protein_coding	NM_008961	CCDS15691.1	Pter	RefSeq	3620	chr2	+	12924040	13003453		chr2:13001587+13001647	ACAACAATAAAGAAATTTCGAAGGTTACCTATGTGTTTTCCACTTATTTATGTAAACAAA	19212	Mm.229322	GO:0005575|GO:0008270|GO:0009056|GO:0016787|GO:0016788|GO:0046872	phosphotriesterase related	749.563	268.889	9.3005	8.19567	558.3	742.569	947.82	295.576	307.072	204.02	9.27591	9.2745	9.3511	8.24397	8.3338	8.00924
ASMM10P042086	0.00419835	0.115138	8.17237	up	protein_coding	NM_172144	CCDS52899.1	Ppp2r3a	RefSeq	4778	chr9	-	101104988	101199073	NM_001161362	chr9:101105002-101107969	AGTGCAGCTGAGGTTTTGAAGACTTGGGGATGTTATAAAGAACTCTTAATGCAATCTAAA	235542	Mm.335386	GO:0000159|GO:0000159|GO:0001754|GO:0003674|GO:0007525|GO:0045732|GO:0090090|GO:0090249|GO:0090263	protein phosphatase 2, regulatory subunit B'', alpha	2081.19	172.696	10.6065	7.57578	1063.88	1964.9	3214.8	187.357	175.829	154.902	10.2507	10.6384	10.9305	7.58983	7.54025	7.59726
ASMM10P051417	0.0303793	0.165611	2.28739	up	protein_coding	NM_134065	CCDS26260.1	Epdr1	RefSeq	2404	chr13	-	19591707	19619830		chr13:19594574-19594655	TGATGTTTCAGATTGAACAAGCCACCAAACAGTGTGCAAAGATCCCCTTGGTGGAATCCT	105298	Mm.275054	GO:0003674|GO:0005509|GO:0005576|GO:0005764|GO:0007160|GO:0008150	ependymin related protein 1 (zebrafish)	279.758	97.3724	7.9283	6.7346	289.155	236.307	313.811	103.01	105.043	84.0641	8.29387	7.63854	7.8525	6.71486	6.79461	6.69434
ASMM10P005893	0.0323809	0.167524	2.21751	up	protein_coding	NM_001190853	CCDS57258.1	Pdlim5	RefSeq	2046	chr3	-	142302079	142395696		chr3:142309535-142314405	AGCTTCAGCTGCAGCCAAGAGTGAGCCGGTTTCCGTCCAGAAGAAAACACACGTGACAAA	56376	Mm.117709	GO:0003779|GO:0005080|GO:0005515|GO:0005737|GO:0005829|GO:0005886|GO:0008270|GO:0014069|GO:0015629|GO:0016020|GO:0030018|GO:0030054|GO:0042805|GO:0043005|GO:0045202|GO:0045211|GO:0046872|GO:0047485|GO:0051963|GO:0061001	PDZ and LIM domain 5	362.769	128.679	8.28478	7.13584	306.816	342.677	438.815	112.66	154.898	118.48	8.37971	8.16313	8.3115	6.84575	7.36019	7.2016
ASMM10P008695	0.0167904	0.141872	2.09933	up	protein_coding	NM_133740	CCDS21307.1	Prmt3	RefSeq	2495	chr7	+	49778357	49858265		chr7:49826900+49828943	TGATATCAAGCACATAGACTGCCACACCACGTCTATCTCAGACTTGGAGTTTTCTTCAGA	71974	Mm.33202	GO:0005515|GO:0005737|GO:0005829|GO:0005840|GO:0006479|GO:0008168|GO:0008276|GO:0016274|GO:0016740|GO:0018216|GO:0019919|GO:0031397|GO:0032259|GO:0035242|GO:0046872|GO:0072341	protein arginine N-methyltransferase 3	1519.09	561.559	10.3354	9.2655	1337.66	1648.51	1571.11	605.235	622.237	457.203	10.5958	10.3945	10.016	9.2687	9.3555	9.1723
ASMM10P034094	0.00286574	0.11313	3.42316	up	protein_coding	NM_001080129	CCDS36035.1	Tmpo	RefSeq	3533	chr10	-	91147570	91171582	uc007gtp.1	chr10:91153291-91153397	CCTCTGCAGGCATTAACTAGGGAGTCCACGAGAGGGTCGAGAAGAACTCCAAGGAAAAGG	21917	Mm.159684	GO:0000785|GO:0003677|GO:0005515|GO:0005634|GO:0005635|GO:0005637|GO:0005694|GO:0006355|GO:0016020|GO:0016021	thymopoietin	6681.32	1277.17	12.2447	10.4693	3991.29	5267.74	10784.9	1415.98	1257.53	1158.01	12.226	12.0146	12.4934	10.5037	10.3712	10.5331
ASMM10P033396	0.0176588	0.143507	5.00674	up	protein_coding	NM_144943	CCDS39534.1	Cd207	RefSeq	1530	chr6	-	83671206	83677857		chr6:83671365-83671833	TTAGATTTTCCTGATCCTTCTCAGAAGCCTTGGCTGACCATATAAAAGCTACATTCAAAT	246278	Mm.136079	GO:0005887|GO:0016020|GO:0016021|GO:0030246|GO:0030246|GO:0051607	CD207 antigen	288.094	44.3542	7.88724	5.56336	170.25	309.101	384.932	52.6677	45.7999	34.5951	7.50021	8.02285	8.13865	5.75623	5.61313	5.32074
ASMM10P008565	0.0076165	0.121813	10.3064	up	protein_coding	NM_030710	CCDS15504.1	Slamf6	RefSeq	2443	chr1	+	171917536	171943868		chr1:171941701+171942577	TTCCAGAGAGGCCGAATACTCTTAAAGACATCAAATTGGCGAAAGACTTTAAAGAAATCC	30925	Mm.486404	GO:0004872|GO:0005886|GO:0005887|GO:0016020|GO:0016021	SLAM family member 6	101.213	7.97392	6.46711	3.10164	85.2109	98.9003	119.528	8.60977	10.312	5	6.45564	6.38985	6.55583	3.17465	3.48854	2.64173
ASMM10P054825	0.0108251	0.133899	2.05067	up	protein_coding	NM_028112		Seh1l	RefSeq	1783	chr18	+	67774875	67792593		chr18:67791990+67792050	ATTAAATGGAACTTCTGCTAGCAGGTAGGCTCTTCTGTGGGAAAAACTAGAAACCTCCTT	72124	Mm.307315	GO:0000775|GO:0000776|GO:0003674|GO:0005634|GO:0005643|GO:0005694|GO:0006810|GO:0006999|GO:0007049|GO:0007059|GO:0007067|GO:0007080|GO:0015031|GO:0031080|GO:0051028|GO:0051301|GO:0051315	SEH1-like (S. cerevisiae	705.405	257.499	9.18813	8.15204	484.149	675.196	956.87	278.114	225.065	269.317	9.06141	9.14017	9.36281	8.1569	7.88845	8.41076
ASMM10P002376	0.0215509	0.150375	7.20669	up	protein_coding	NM_019643	CCDS20713.1	Fam60a	RefSeq	2640	chr6	-	148921058	148946432	ENSMUST00000143963	chr6:148933099-148946291	CGCGTGGAAGCTTTGAACCAGAAGAAAAGATGTTTGGTTTTCACAAGCCAAAGATGTACC	56306	Mm.18637	GO:0003674|GO:0005634|GO:0016580|GO:0030336	family with sequence similarity 60, member A	487.166	52.5925	8.63763	5.7883	357.12	374.98	729.398	51.9818	68.8906	36.9051	8.60607	8.30305	9.00378	5.73504	6.20078	5.42907
ASMM10P008748	0.00801547	0.123348	2.2173	up	protein_coding	NM_134028	CCDS25452.1	Tubg2	RefSeq	1777	chr11	+	101155883	101161787		chr11:101156173+101156447	GGCAACCAGATTGGGTTCGAGTTCTGGAAACAGCTGTGTGCTGAACATGGAATCAGCCCC	103768	Mm.142348	GO:0000166|GO:0000242|GO:0000930|GO:0003924|GO:0005525|GO:0005737|GO:0005813|GO:0005856|GO:0005874|GO:0005876|GO:0005881|GO:0006184|GO:0007017|GO:0007020|GO:0031122|GO:0043234|GO:0051258	tubulin, gamma 2	261.274	93.1657	7.81179	6.66299	207.204	258.848	317.771	106.024	99.2186	74.2546	7.79463	7.7718	7.86895	6.75817	6.71734	6.51346
ASMM10P005234	0.0200977	0.147308	2.06775	up	protein_coding	NM_001161737	CCDS49189.1	Siva1	RefSeq	587	chr12	+	112644827	112649152		chr12:112645089+112647824	GAGGTCTTCGGCCTTCCCAGGACAGCGCCCATCGCTTGTTCATCGTGCATGAGATCTGTG	30954	Mm.289812	GO:0001618|GO:0005164|GO:0005175|GO:0005175|GO:0005634|GO:0005654|GO:0005737|GO:0005739|GO:0006915|GO:0006924|GO:0008270|GO:0032088|GO:0046872|GO:0097191|GO:1901030	SIVA1, apoptosis-inducing factor	4294.36	1470.42	11.7274	10.6793	3266.72	3566.08	6050.26	1514.05	1525.22	1372	11.9298	11.4824	11.7699	10.5936	10.6561	10.7881
ASMM10P006165	0.0152565	0.139865	4.63032	up	protein_coding	NM_001252463	CCDS28484.1	Mlst8	RefSeq	3366	chr17	-	24473549	24479078		chr17:24478434-24479011	GTGTGTTAAGTGCAGGTCTCATTTTTTTTCTCCAGCCATCAAACAATGAATACCACCCCA	56716	Mm.289516	GO:0005737|GO:0005829|GO:0030838|GO:0031931|GO:0031932|GO:0032008|GO:0032314|GO:0032956|GO:0050731	MTOR associated protein, LST8 homolog (S. cerevisiae)	10736.4	1128.92	12.2619	10.0508	1530.32	7363.35	23315.5	380.24	1616.57	1389.96	10.7996	12.4834	13.5027	8.60308	10.7434	10.8059
ASMM10P006833	0.0447036	0.187576	3.23603	up	protein_coding	NM_009140	CCDS39144.1	Cxcl2	RefSeq	1083	chr5	+	90903898	90905938		chr5:90904430+90905188	AAATCATCCAAAAGATACTGAACAAAGGCAAGGCTAACTGACCTGGAAAGGAGGAGCCTG	20310	Mm.4979	GO:0002237|GO:0005125|GO:0005576|GO:0005615|GO:0005615|GO:0006935|GO:0006954|GO:0006955|GO:0007204|GO:0008009|GO:0030593|GO:0030595|GO:0070997	chemokine (C-X-C motif) ligand 2	2092.79	502.01	10.7648	9.07054	2182.52	1655.24	2440.6	520.102	643.269	342.66	11.3129	10.398	10.5834	9.05582	9.40329	8.75251
ASMM10P005879	0.0496073	0.193658	2.00012	up	protein_coding	NM_001190437	CCDS51659.1	Abhd11	RefSeq	1016	chr5	+	135009151	135012175		chr5:135009220+135009981	TTGAGTGACGGCCGCTGCCGCTGTCTTATAATCTTCTAGATGGAGACGCGACACTCCCAG	68758	Mm.389700	GO:0003674|GO:0003824|GO:0005739|GO:0008150|GO:0016787	abhydrolase domain containing 11	209.434	83.9456	7.53254	6.53246	218.421	216.862	193.021	87.7584	84.1173	79.9611	7.87475	7.51574	7.20714	6.4931	6.47947	6.6248
ASMM10P006500	0.00469897	0.115782	3.30544	up	protein_coding	NM_001276411		Fn1	RefSeq	7807	chr1	-	71585472	71653234	NM_001276410, NM_001276413	chr1:71602453-71604969	AAACTGCAGTGACCACCATTCCTGCGCCCACCAATCTGAAGTTCAGTCAGGTGACACCCA	14268	Mm.193099	GO:0001525|GO:0001775|GO:0002020|GO:0005515|GO:0005576|GO:0005577|GO:0005578|GO:0005578|GO:0005604|GO:0005604|GO:0005615|GO:0005793|GO:0006953|GO:0007044|GO:0007155|GO:0007160|GO:0007160|GO:0007161|GO:0008201|GO:0008347|GO:0008360|GO:0010952|GO:0016324|GO:0016504|GO:0018149|GO:0030198|GO:0030335|GO:0031012|GO:0031012|GO:0031012|GO:0034446|GO:0042060|GO:0043066|GO:0045340|GO:0050921|GO:0071288|GO:…	fibronectin 1	242.428	59.914	7.72831	6.00347	217.968	278.121	231.196	76.5458	56.2934	46.9027	7.87071	7.8709	7.44332	6.29585	5.9118	5.80275
ASMM10P018606	0.00141788	0.106179	3.93829	up	protein_coding	NM_172833	CCDS29306.1	Malt1	RefSeq	5008	chr18	+	65430996	65478792		chr18:65464724+65464841	CAGAAGCCTTTGAAATCCAGCATTCTGGGTTGGCAAATGGGATTTTTATGAAATTTTTAA	240354	Mm.132613	GO:0001923|GO:0002020|GO:0002726|GO:0004197|GO:0004842|GO:0004871|GO:0005515|GO:0005634|GO:0005737|GO:0005829|GO:0006508|GO:0006915|GO:0007249|GO:0007250|GO:0008233|GO:0009620|GO:0016567|GO:0016787|GO:0019209|GO:0032743|GO:0042098|GO:0042113|GO:0042981|GO:0043123|GO:0043234|GO:0043621|GO:0050852|GO:0050852|GO:0050856|GO:0050870|GO:0051092|GO:0051092|GO:0051168|GO:0051259	mucosa associated lymphoid tissue lymphoma translocation gene 1	588.221	115.591	8.95963	6.98205	442.495	581.004	741.165	119.015	129.447	98.3109	8.92474	8.93211	9.02202	6.92125	7.09465	6.93026
ASMM10P011052	0.0176029	0.143507	3.49004	up	protein_coding	NM_011825	CCDS15545.1	Grem2	RefSeq	3745	chr1	-	174833784	174921819		chr1:174833820-174837282	GTCATCTTCCTGCAAACTGAGTTATCTGCCATTTAAGACATGCAATGATCAATAAAAGAA	23893	Mm.25760	GO:0005125|GO:0005576|GO:0005615	gremlin 2 homolog, cysteine knot superfamily (Xenopus laevis)	94.9527	23.4571	6.18467	4.38142	173.703	67.8648	43.2898	38.3337	20.4815	11.556	7.52945	5.82857	5.19598	5.29953	4.43822	3.40651
ASMM10P054193	0.0323978	0.167524	2.12402	up	protein_coding	NM_172015	CCDS36659.1	Iars	RefSeq	4396	chr13	+	49682129	49734267		chr13:49733717+49733777	TTGCCAACAACTGCAGATGGCTAACAGCTATCAGTATGCCTTCAGTCAGTCTTCCTTGAA	105148	Mm.21118	GO:0000166|GO:0002161|GO:0004812|GO:0004822|GO:0005524|GO:0005634|GO:0005737|GO:0006412|GO:0006418|GO:0006428|GO:0016874	isoleucine-tRNA synthetase	6143.52	2097.42	12.2784	11.1916	5414.16	6127.27	6889.12	2267.92	2341.64	1682.7	12.679	12.2283	11.9277	11.1964	11.2835	11.0948
ASMM10P017542	0.00662474	0.119676	3.43179	up	protein_coding	NM_011104	CCDS29008.1	Prkce	RefSeq	6254	chr17	+	86167784	86657919		chr17:86657837+86657919	ATTGTGCCAAATGTACTGTACTCAAAAGGATGTGAATGTGTATTGTTCCAGAACGTAATA	18754	Mm.24614	GO:0000139|GO:0000166|GO:0002281|GO:0003785|GO:0004672|GO:0004674|GO:0004697|GO:0004699|GO:0005102|GO:0005515|GO:0005524|GO:0005634|GO:0005737|GO:0005737|GO:0005739|GO:0005783|GO:0005794|GO:0005829|GO:0005829|GO:0005856|GO:0005886|GO:0006468|GO:0006468|GO:0007049|GO:0007155|GO:0007635|GO:0008047|GO:0010634|GO:0010763|GO:0010811|GO:0010811|GO:0010917|GO:0016020|GO:0016301|GO:0016310|GO:0016740|GO:…	protein kinase C, epsilon	23429	3661.16	13.7993	12.0204	9433.12	15451.2	45402.5	3813.55	3263.02	3906.9	13.4761	13.5528	14.3691	11.953	11.766	12.3421
ASMM10P008790	0.0152213	0.139769	4.48208	up	protein_coding	NM_138952	CCDS17988.1	Ripk2	RefSeq	1923	chr4	-	16123374	16163498		chr4:16129076-16132776	CTGTTATTCAGCTAAAGAAAGCAAAGATACAGAGTTCCTCAAGTACTATTCACTTATGTG	192656	Mm.112765	GO:0000166|GO:0001961|GO:0002250|GO:0002827|GO:0004672|GO:0004674|GO:0004715|GO:0005524|GO:0005737|GO:0006468|GO:0006915|GO:0007249|GO:0016301|GO:0016310|GO:0016740|GO:0016772|GO:0030274|GO:0031398|GO:0031663|GO:0032722|GO:0032729|GO:0032743|GO:0032755|GO:0032760|GO:0032874|GO:0033091|GO:0034134|GO:0034142|GO:0042098|GO:0042803|GO:0042981|GO:0043065|GO:0043123|GO:0043123|GO:0043281|GO:0043330|GO:…	receptor (TNFRSF)-interacting serine-threonine kinase 2	11489.2	1533.19	12.9061	10.7419	6739.46	6763.29	20965	1597.58	1596.87	1405.12	12.9842	12.3662	13.368	10.6743	10.7253	10.8261
ASMM10P045845	0.00533183	0.117902	2.5018	up	protein_coding	NM_001033472	CCDS30503.2	A830080D01Rik	RefSeq	3366	chrX	+	159532667	159593081		chrX:159566450+159566542	CAAAGGTGAAGACTATTCGTGCTGATGGATTTCAAAAGCCTCCACATTTTATAAAATCAA	382252	Mm.296254	GO:0003674|GO:0005575|GO:0005739|GO:0008150	RIKEN cDNA A830080D01 gene	5361.76	1480.94	11.9886	10.6657	3545.57	4326.52	8213.19	1892.67	1221.27	1328.89	12.063	11.7531	12.1498	10.9339	10.3271	10.7359
ASMM10P006158	0.00945875	0.128409	3.62225	up	protein_coding	NM_001252438	CCDS28278.1	D16Ertd472e	RefSeq	6160	chr16	-	78540335	78576688		chr16:78576005-78576190	GTAACTCCAGGGGCACTATGAACGAAGAGGAGCAGTTTGTAAGCATTGACTTGAATGATG	67102	Mm.37332	GO:0003674|GO:0005575|GO:0008150	DNA segment, Chr 16, ERATO Doi 472, expressed	812.777	156.891	9.29935	7.44246	558.309	533.128	1346.89	153.115	149.064	168.495	9.27624	8.80488	9.81693	7.29529	7.30617	7.72592
ASMM10P001051	0.047596	0.19101	6.598	up	protein_coding	NM_183286	CCDS36236.1	Dhrs13	RefSeq	1744	chr11	+	78032312	78037864		chr11:78032708+78034012	CCTCCGTCAGGAAAGTGGAAACAATGAGGTCATCTTCATGGCCTTGGACTTGGCCAGTCT	70451	Mm.390342	GO:0005576|GO:0008152|GO:0016491|GO:0055114	dehydrogenase/reductase (SDR family) member 13	195.974	28.1355	7.39583	4.67381	165.851	171.425	250.647	39.4467	31.8652	13.0945	7.45643	7.18041	7.55066	5.33747	5.08736	3.59659
ASMM10P052720	0.0142304	0.139307	3.1014	up	protein_coding	NM_031166	CCDS26492.1	Id4	RefSeq	1660	chr13	+	48261426	48264036		chr13:48261748+48261938	CAACAAGAAAGTCAGCAAAGTGGAGATCCTGCAGCACGTTATCGACTACATCCTGGACCT	15904	Mm.458006	GO:0000082|GO:0000122|GO:0001085|GO:0005515|GO:0005634|GO:0005737|GO:0007405|GO:0007420|GO:0008283|GO:0008284|GO:0021766|GO:0021895|GO:0022010|GO:0034613|GO:0045444|GO:0045599|GO:0045665|GO:0045669|GO:0045892|GO:0045944|GO:0046983|GO:0048712|GO:0048715	inhibitor of DNA binding 4	354.983	88.7512	8.22225	6.58933	289.984	287.883	487.082	103.636	91.3863	71.2314	8.29909	7.91988	8.44779	6.72482	6.59487	6.44831
ASMM10P025241	0.00124236	0.10562	41.5298	up	protein_coding	NM_007778	CCDS17740.1	Csf1	RefSeq	4192	chr3	-	107741047	107760469	NM_001113529	chr3:107741148-107743013	GCACTGCCTCACAAACTGTGAGACTGCGTTTTTTATACTTGGAAGTGGTGAATTATTTTA	12977	Mm.795	GO:0001503|GO:0001954|GO:0002158|GO:0003006|GO:0005125|GO:0005157|GO:0005515|GO:0005576|GO:0005615|GO:0005886|GO:0006954|GO:0008083|GO:0008283|GO:0008284|GO:0010628|GO:0010744|GO:0016020|GO:0016021|GO:0030225|GO:0030278|GO:0030316|GO:0030335|GO:0032270|GO:0032946|GO:0040018|GO:0042476|GO:0042488|GO:0042803|GO:0042803|GO:0043235|GO:0045087|GO:0045651|GO:0045651|GO:0045657|GO:0045672|GO:0045672|GO:…	colony stimulating factor 1 (macrophage)	109254	1598.88	16.1387	10.7626	55964.2	93611	178187	1832.35	1881.39	1082.9	16.0889	16.1309	16.1962	10.8802	10.9659	10.4416
ASMM10P006935	0.0195116	0.147148	2.5964	up	protein_coding	NM_009758	CCDS26938.1	Bmpr1a	RefSeq	5481	chr14	-	34411067	34502546		chr14:34414620-34414759	CAGCGATGAATGTCTTCGAGCAGTTTTGAAGCTAATGTCAGAATGTTGGGCCCATAATCC	12166	Mm.237825	GO:0000166|GO:0000981|GO:0001701|GO:0001707|GO:0001756|GO:0001880|GO:0001936|GO:0002053|GO:0003007|GO:0003272|GO:0004672|GO:0004674|GO:0004675|GO:0005024|GO:0005524|GO:0005886|GO:0005901|GO:0006468|GO:0006955|GO:0007389|GO:0007398|GO:0007399|GO:0007492|GO:0007507|GO:0009950|GO:0009952|GO:0009953|GO:0010862|GO:0014032|GO:0016020|GO:0016021|GO:0016301|GO:0016310|GO:0016740|GO:0016772|GO:0019827|GO:…	bone morphogenetic protein receptor, type 1A	175.74	44.9174	6.96076	5.58425	86.3152	103.163	337.74	36.3116	37.8952	60.5455	6.47666	6.45114	7.95448	5.21977	5.33655	6.19642
ASMM10P010431	0.00784349	0.122871	7.1238	up	protein_coding	NM_001037987	CCDS26669.1	Edil3	RefSeq	5358	chr13	+	88821471	89323225	NM_010103	chr13:89289513+89289574	TTACAGCAATGATGGAGAACACTGGATGGTGCACCAGGATGAAAAACAGAGAAAAGACAA	13612	Mm.125580	GO:0005509|GO:0005576|GO:0007155|GO:0007275|GO:0010811|GO:0046872|GO:0070062	EGF-like repeats and discoidin I-like domains 3	606.329	56.6441	8.79095	5.9583	307.604	413.494	1097.89	57.3152	51.0916	61.5254	8.38388	8.43979	9.54918	5.87768	5.77727	6.21996
ASMM10P009599	0.00271896	0.113021	2.85205	up	protein_coding	NM_183089	CCDS27473.1	Dscc1	RefSeq	1327	chr15	-	55076100	55090478		chr15:55083049-55084048	TGGAGCCAGAGGAAATGATTGAACACTGTCTTAAATGCTACGGAAAGAGATACGTGGACA	72107	Mm.486550	GO:0000775|GO:0000785|GO:0003674|GO:0003677|GO:0005634|GO:0005654|GO:0006260|GO:0006275|GO:0007049|GO:0034088|GO:0034421	defective in sister chromatid cohesion 1 homolog (S. cerevisiae)	1100.7	293.08	9.84846	8.33646	791.243	1186.77	1324.09	274.197	345.722	259.321	9.80764	9.94001	9.79772	8.13801	8.51634	8.35501
ASMM10P007491	0.00526089	0.117902	5.22531	up	protein_coding	NM_018790	CCDS37102.1	Arc	RefSeq	3059	chr15	-	74669080	74672570		chr15:74670270-74670564	TGGCCCCCAGCAGTGATTCATACCAGTGAAGAAGAGCAGAGCTCAGCTCCGTGACTCAGC	11838	Mm.491310	GO:0003779|GO:0005515|GO:0005737|GO:0005768|GO:0005856|GO:0005886|GO:0006897|GO:0007010|GO:0007275|GO:0007492|GO:0009952|GO:0015629|GO:0016020|GO:0016477|GO:0022604|GO:0030054|GO:0031410|GO:0042995|GO:0045202|GO:0045211	activity regulated cytoskeletal-associated protein	468.506	66.9559	8.58075	6.19524	351.036	354.319	700.165	76.8865	62.3887	61.5926	8.57798	8.21618	8.94808	6.30415	6.05974	6.22182
ASMM10P007365	0.00131869	0.10562	7.87295	up	protein_coding	NM_013847	CCDS27630.1	Gcat	RefSeq	2373	chr15	+	79030873	79038356		chr15:79036877+79037142	TGTTAAAGAAAGGTATCTTTGTCATCGGATTTAGCTACCCTGTGGTCCCTAAGGGCAAGG	26912	Mm.237085	GO:0003674|GO:0005739|GO:0005743|GO:0008150	glycine C-acetyltransferase (2-amino-3-ketobutyrate-coenzyme A ligase)	4582.76	417.525	11.8138	8.8369	3187.56	4233.21	6327.51	447.484	473.119	331.973	11.8947	11.7208	11.8259	8.84149	8.95749	8.71172
ASMM10P016156	0.00369187	0.114347	2.27773	up	protein_coding	NM_027834	CCDS50110.1	9130008F23Rik	RefSeq	2159	chr17	-	40875481	40880558		chr17:40879793-40880558	AAGCTGCTTGAGATGTTCTCTGTGGCTTGAGTGTCTCACAATGATTAAGGAGAAGAAAAG	71583	Mm.158733	GO:0003674|GO:0005575|GO:0008150	RIKEN cDNA 9130008F23 gene	2846.62	903.342	11.1495	9.96192	2106.99	2567.42	3865.45	956.514	895.148	858.363	11.2589	11.0007	11.189	9.92704	9.87555	10.0832
ASMM10P054578	0.000547371	0.10562	2.09314	up	protein_coding	NM_001110276	CCDS49914.1	Itsn1	RefSeq	6154	chr16	+	91729370	91832352		chr16:91828306+91828369	ATTGATGTTTTCAACAACCAGCTGAAGGTGACTCCTGGGTGCTGGGCCGCCTCCCCTTTG	16443	Mm.40546	GO:0005085|GO:0005089|GO:0005509|GO:0005515|GO:0005886|GO:0005905|GO:0006897|GO:0007264|GO:0016020|GO:0019209|GO:0030027|GO:0030054|GO:0030139|GO:0032947|GO:0035023|GO:0035556|GO:0042327|GO:0042995|GO:0043005|GO:0043085|GO:0043524|GO:0045202|GO:0046872|GO:0051897|GO:0070064	intersectin 1 (SH3 domain protein 1A)	2313.92	842.644	10.8942	9.82855	1953.7	2186.66	2801.41	1054.03	837.872	636.031	11.1468	10.7933	10.7426	10.067	9.77614	9.6425
ASMM10P013056	0.0202291	0.147386	3.45705	up	protein_coding	NM_134086	CCDS27777.1	Slc38a1	RefSeq	7752	chr15	-	96571417	96641962		chr15:96641067-96641962	CTCAGACGTTTAGACGGTGTCGTACGTGGAAGAGAGGAAAGGACCCACTGCTAGAAAACG	105727	Mm.103568	GO:0003333|GO:0005886|GO:0006810|GO:0006811|GO:0006814|GO:0006865|GO:0006868|GO:0015186|GO:0015293|GO:0015807|GO:0016020|GO:0016021|GO:0030424	solute carrier family 38, member 1	267.191	56.1053	7.7248	5.93526	153.084	226.237	422.25	64.3584	46.801	57.1566	7.33862	7.57501	8.26078	6.04964	5.64694	6.1092
ASMM10P003589	0.0176062	0.143507	2.15628	up	protein_coding	NM_007516	CCDS39181.1	Hnrnpd	RefSeq	6663	chr5	-	99955935	99978938	NM_001077267	chr5:99962583-99963983	TTGCAGGCAGAGCTCGCGGAAGAGGTGGAGATCAGCAGAGTGGTTATGGGAAAGTATCCA	11991	Mm.150231	GO:0000166|GO:0003676|GO:0003677|GO:0003723|GO:0005515|GO:0005634|GO:0005737|GO:0005829|GO:0006351|GO:0006355|GO:0019012|GO:0019013|GO:0030529|GO:0042162|GO:0043488|GO:0048255	heterogeneous nuclear ribonucleoprotein D	10821.9	3405.83	13.0231	11.9146	8336.05	9732.25	14397.4	3662.58	3570.56	2984.35	13.2991	12.8841	12.8861	11.8937	11.9005	11.9495
ASMM10P010448	0.011858	0.134261	2.87167	up	protein_coding	NM_010049	CCDS26680.1	Dhfr	RefSeq	5307	chr13	+	92354782	92389053		chr13:92368240+92368300	ATTTGAAAGTGACACGTTTTTCCCAGAAATTGATTTGGGGAAATATAAACTTCTCCCAGA	13361	Mm.23695	GO:0003723|GO:0003729|GO:0004146|GO:0004146|GO:0006545|GO:0006730|GO:0008144|GO:0009165|GO:0016491|GO:0031427|GO:0046452|GO:0046653|GO:0046654|GO:0050661|GO:0051871|GO:0055114	dihydrofolate reductase	2092.43	516.521	10.6643	9.14237	1289.21	1876.51	3111.57	571.08	563.042	415.44	10.5347	10.5712	10.8869	9.18591	9.21058	9.03064
ASMM10P039556	0.000445957	0.10562	14.4525	up	protein_coding	NM_020259	CCDS22440.1	Hhip	RefSeq	9094	chr8	-	79965850	80058008		chr8:79966442-79972397	GCTCACTAAATCAGTTTGTAAAGACATGCAGTTTTCCTTGATTGGTCCTCTACTATTCAG	15245	Mm.254493	GO:0003824|GO:0005515|GO:0005576|GO:0005886|GO:0005887|GO:0005975|GO:0007165|GO:0007224|GO:0007405|GO:0008270|GO:0009887|GO:0009953|GO:0009968|GO:0009986|GO:0016020|GO:0016525|GO:0016901|GO:0040036|GO:0045879|GO:0046872|GO:0048038|GO:0048705|GO:0060441|GO:0097108	Hedgehog-interacting protein	643.185	37.1696	9.11415	5.26091	550.98	751.386	627.189	46.1903	39.258	26.0604	9.25497	9.29332	8.79416	5.56131	5.38818	4.83324
ASMM10P040584	0.0158223	0.141085	2.38782	up	protein_coding	NM_001001491	CCDS22408.1	Tpm4	RefSeq	2082	chr8	+	72135291	72153129		chr8:72135314+72135453	TTGAGCTATGGCCGGCCTCAACTCACTGGAGGCAGTGAAGCGCAAGATCCAGGCCCTGCA	326618	Mm.295124	GO:0001725|GO:0002102|GO:0003674|GO:0003779|GO:0005737|GO:0005856|GO:0030863|GO:0031941|GO:0046872	tropomyosin 4	211.961	70.5617	7.51666	6.26096	188.824	183.627	263.433	79.4772	74.9623	57.2457	7.64783	7.28099	7.62117	6.35021	6.32073	6.11195
ASMM10P005005	0.00460693	0.115782	2.83894	up	protein_coding	NM_001142920	CCDS50469.1	Tcf7l2	RefSeq	4037	chr19	+	55741809	55933655		chr19:55919584+55931433	ACAGCTTCACATGCAGCTGTACCCTGGCTGGTCTGCACGGGATAACTATGAGAAAAAAAA	21416	Mm.139815	GO:0000122|GO:0000790|GO:0000978|GO:0001103|GO:0001568|GO:0003677|GO:0003682|GO:0003700|GO:0003700|GO:0005515|GO:0005634|GO:0005634|GO:0005654|GO:0005667|GO:0005829|GO:0006351|GO:0006355|GO:0006357|GO:0006357|GO:0007050|GO:0008013|GO:0008013|GO:0008013|GO:0008134|GO:0008283|GO:0009749|GO:0010909|GO:0014003|GO:0016055|GO:0016055|GO:0019901|GO:0021915|GO:0021983|GO:0030282|GO:0030514|GO:0030538|GO:…	transcription factor 7 like 2, T cell specific, HMG box	780.713	206.415	9.3346	7.82925	567.915	687.066	1087.16	226.628	211.514	181.102	9.30025	9.1669	9.53665	7.8594	7.79787	7.83048
ASMM10P024732	0.00615453	0.11959	5.40316	up	protein_coding	NM_173398	CCDS17370.1	Gpr171	RefSeq	2225	chr3	-	59096447	59101821		chr3:59096465-59098437	TAGAGACAAGGCCAACCAGAATGAATCTGCAGTACAAAGTACAAGTCACCCCATTGCTGA	229323	Mm.123648	GO:0003674|GO:0004871|GO:0004930|GO:0005886|GO:0007165|GO:0007186|GO:0008150|GO:0016020|GO:0016021	G protein-coupled receptor 171	116.765	18.4957	6.62041	4.1866	96.7807	87.3781	166.138	23.9176	12.4398	19.1297	6.6505	6.20413	7.00659	4.58236	3.68801	4.28944
ASMM10P054508	0.000968743	0.10562	3.02293	up	protein_coding	NM_011239	CCDS37280.1	Ranbp1	RefSeq	852	chr16	-	18239978	18248694		chr16:18248624-18248682	GGCGGGAGCGCCGGCGCCAGACGCGGAGGAAAGGAGCTGCGACTAGCCGCCCAGAGGCCG	19385	Mm.235287	GO:0005096|GO:0005737|GO:0005813|GO:0007051|GO:0046604|GO:0046907	RAN binding protein 1	384.424	101.761	8.38683	6.79088	340.136	406.25	406.885	119.997	100.692	84.5958	8.53508	8.41348	8.21193	6.93184	6.73531	6.70549
ASMM10P011397	9.07862e-05	0.10562	2.59518	up	protein_coding	NM_028315	CCDS49555.1	Dis3	RefSeq	3722	chr14	-	99076633	99099770		chr14:99085887-99085958	ATGAATCATAATGCTGAAATATTAAAAACGAGATTTACCAAAAGTGTCATTAATTCAAAG	72662	Mm.163339	GO:0000175|GO:0000176|GO:0000178|GO:0003723|GO:0004518|GO:0004519|GO:0004527|GO:0004540|GO:0005085|GO:0005634|GO:0005654|GO:0005737|GO:0006364|GO:0016075|GO:0016787|GO:0071034	DIS3 mitotic control homolog (S. cerevisiae)	2821.88	810.111	11.1624	9.78661	2128.68	2955.74	3381.2	923.487	862.475	644.372	11.2748	11.2039	11.0087	9.88048	9.82114	9.65822
ASMM10P008258	0.0365318	0.175809	22.1372	up	protein_coding	NM_028044	CCDS17802.1	Cnn3	RefSeq	2003	chr3	+	121426540	121458205		chr3:121450071+121450291	ATCATATTGTGCGAACTCATAAACAAGCTACAGCCAGGCTCTGTGAAGAAAGTCAACGAA	71994	Mm.275555	GO:0003779|GO:0005515|GO:0005516|GO:0008017|GO:0014069|GO:0030425|GO:0031032|GO:0032780|GO:0043025|GO:0043197	calponin 3, acidic	3075.65	119.543	11.0675	6.59906	1904.7	1659.09	5663.15	246.63	72.0206	39.9781	11.1158	10.4039	11.6827	7.97921	6.26152	5.55644
ASMM10P020161	0.0255654	0.15711	3.22429	up	protein_coding	NM_001012396	CCDS50504.1	Ptpla	RefSeq	893	chr2	-	14026830	14056035	NM_013935	chr2:14026844-14026901	AAACCGGATTACTTGAGTCCAAGTTTTAATAATAAGAATAAACGACTTCATGAAATACCA	30963	Mm.241205	GO:0003674|GO:0005575|GO:0005783|GO:0006629|GO:0006631|GO:0006633|GO:0007275|GO:0008150|GO:0016020|GO:0016021|GO:0016829	protein tyrosine phosphatase-like (proline instead of catalytic arginine), member a	34539.5	6058.5	14.4327	12.7437	16405.3	24888.8	62324.6	6972.35	6761.2	4441.94	14.2966	14.2378	14.7638	12.8535	12.8527	12.5251
ASMM10P004258	0.0253894	0.156753	3.01029	up	protein_coding	NM_001033344	CCDS15446.1	Dusp27	RefSeq	4042	chr1	-	166098147	166127898		chr1:166127178-166127791	TTCTTGGTCCTTGGTGAGGACACACCAGCACAAGGCAGACAGAGGCTGACAGGCTGACAT	240892	Mm.35315	GO:0005575|GO:0006470|GO:0008138|GO:0016311|GO:0016791	dual specificity phosphatase 27 (putative)	70.4	17.9293	5.53848	3.94857	27.6139	39.6507	143.935	5	14.0709	34.7171	4.72608	5.0735	6.81585	2.6472	3.87232	5.3262
ASMM10P049339	0.0188823	0.14557	2.33117	up	protein_coding	NM_001176528	CCDS48905.1	Rara	RefSeq	3179	chr11	+	98960470	98974942		chr11:98961016+98961133	TAGTGGTGGACTTTTATAACCAGAACCGGGCCTGTTTGCTCCAGGAGAAGGGGCTCCCTG	19401	Mm.439744	GO:0000122|GO:0000122|GO:0000790|GO:0000900|GO:0001657|GO:0001972|GO:0003417|GO:0003677|GO:0003700|GO:0003700|GO:0003707|GO:0003708|GO:0003708|GO:0003713|GO:0003714|GO:0004879|GO:0005102|GO:0005515|GO:0005634|GO:0005634|GO:0005737|GO:0005737|GO:0006351|GO:0006355|GO:0006366|GO:0006468|GO:0007165|GO:0007281|GO:0007283|GO:0008134|GO:0008134|GO:0008144|GO:0008270|GO:0008284|GO:0008284|GO:0008285|GO:…	retinoic acid receptor, alpha	251.644	83.1421	7.70051	6.47946	182.198	201.219	371.515	65.0885	70.2752	114.063	7.59718	7.41325	8.09111	6.06558	6.2267	7.1461
ASMM10P007251	0.0311867	0.165982	2.06983	up	protein_coding	NM_011864	CCDS37960.1	Papss2	RefSeq	3635	chr19	+	32620004	32667187		chr19:32646334+32651895	GTTCCCCGTGATGGAGTCATCAACATGAGTATTCCCATTGTATTGCCCGTTTCTGCGGAT	23972	Mm.203916	GO:0000103|GO:0000166|GO:0003824|GO:0004020|GO:0004781|GO:0005524|GO:0007596|GO:0008152|GO:0016301|GO:0016310|GO:0016310|GO:0016740|GO:0016779|GO:0060348	3'-phosphoadenosine 5'-phosphosulfate synthase 2	349.504	134.357	8.22281	7.1733	286.089	326.349	436.073	168.31	140.2	94.5601	8.27545	8.09178	8.3012	7.43074	7.21669	6.87247
ASMM10P007761	0.0216385	0.150524	7.08712	up	protein_coding	NM_023438	CCDS25144.1	Tmem132e	RefSeq	4105	chr11	+	82388899	82446327		chr11:82434705+82434976	TGCACGGGAGCACCCACTGCTGCGCATCGGCAGCATCAGTCTGTTCCGGCCGCCGCCGCG	270893	Mm.341593	GO:0003674|GO:0005575|GO:0008150|GO:0016020|GO:0016021	transmembrane protein 132E	124.361	13.5243	6.55363	3.72843	65.7489	87.6895	219.646	15.0666	11.1963	14.3098	6.08317	6.20913	7.36859	3.87119	3.58073	3.73336
ASMM10P032788	0.0253304	0.156687	3.45489	up	protein_coding	NM_009364	CCDS19892.1	Tfpi2	RefSeq	1522	chr6	-	3962594	3968354		chr6:3962647-3963447	TCTGGATCTTTTGTACTATGTAAGATATATCCTGCACCAAAATGCATGTATGCTTTGACT	21789	Mm.25612	GO:0004867|GO:0005576|GO:0007596|GO:0007599|GO:0010466|GO:0030414	tissue factor pathway inhibitor 2	198.249	49.2751	7.42269	5.63405	267.742	154.94	172.064	66.6298	53.0698	28.1257	8.17844	7.03988	7.04973	6.10256	5.83166	4.96792
ASMM10P022099	0.0195847	0.147148	3.98937	up	protein_coding	NM_022995	CCDS38350.1	Pmepa1	RefSeq	4531	chr2	-	173224464	173276533		chr2:173224481-173228045	TTTGGTGCCAATGTTGGCGTTCTGAAAAGCCGCAATACACAATAAATTTTACAGTTCTTT	65112	Mm.73682	GO:0005515|GO:0005575|GO:0005886|GO:0008150|GO:0016020|GO:0016021|GO:0050699	prostate transmembrane protein, androgen induced 1	308.128	71.7844	8.07483	6.07867	310.295	340.423	273.664	121.46	60.2282	33.6648	8.39778	8.15313	7.67358	6.94997	6.00792	5.27812
ASMM10P050949	0.000715613	0.10562	12.6927	up	protein_coding	NM_009705	CCDS26007.1	Arg2	RefSeq	1417	chr12	+	79130787	79156301		chr12:79151998+79152058	TTGTAGGGGGATTAACCTACAGAGAAGGAGTGTATATTACTGAAGAAATACATAATACAG	11847	Mm.3506	GO:0000050|GO:0004053|GO:0005739|GO:0005739|GO:0006525|GO:0006941|GO:0010963|GO:0016787|GO:0016813|GO:0019547|GO:0045988|GO:0046872|GO:0050998|GO:0051001	arginase type II	3232.8	184.566	11.3225	7.65653	2805.72	2265.39	4627.28	226.692	148.771	178.235	11.7173	10.834	11.4162	7.86052	7.30313	7.80594
ASMM10P027042	0.0108573	0.133899	4.80681	up	protein_coding	NM_053149	CCDS18150.1	Hemgn	RefSeq	2310	chr4	-	46393988	46404183		chr4:46404107-46404183	ATAAAACTTTTAGGCGGGAAGTGACAAGCAAACTTGAATGTGTGTGTCTGTGGCTTTTTT	93966	Mm.25793	GO:0003674|GO:0005634|GO:0005654|GO:0007275|GO:0030154|GO:0045667	hemogen	17479.1	1797.16	13.1939	10.9289	4543.81	11180.9	36712.7	1539.97	1361.44	2490.07	12.4209	13.0837	14.0772	10.6187	10.4914	11.6765
ASMM10P049457	0.0208529	0.1487	2.44658	up	protein_coding	NM_001008533	CCDS15305.1	Adora1	RefSeq	5807	chr1	-	134199221	134235427		chr1:134234592-134235227	CACCTGATACAAAAACCAGTGGTGGAGTGAGTGCTGCTATTTTAAGTTGCTGAATGGAAC	11539	Mm.298908	GO:0000186|GO:0001609|GO:0001659|GO:0001664|GO:0001666|GO:0001883|GO:0002087|GO:0002674|GO:0002686|GO:0002793|GO:0003093|GO:0004629|GO:0004871|GO:0004930|GO:0005783|GO:0005886|GO:0006612|GO:0007165|GO:0007186|GO:0007193|GO:0008285|GO:0012505|GO:0014050|GO:0014069|GO:0016020|GO:0016021|GO:0016042|GO:0016323|GO:0030425|GO:0030673|GO:0031683|GO:0032229|GO:0032244|GO:0032279|GO:0032795|GO:0032900|GO:…	adenosine A1 receptor	70.2354	23.2954	5.84749	4.55672	48.8848	52.1525	109.669	16.0333	20.2278	33.6249	5.63597	5.46414	6.44236	3.97314	4.42071	5.27632
ASMM10P016343	0.012517	0.136349	3.50346	up	protein_coding	NM_011617	CCDS28927.1	Cd70	RefSeq	842	chr17	-	57145996	57149777		chr17:57146055-57146460	TTTGGAGTTCAGTGGATATGCCCTTGACCACAACTCCAGGATGACTTGTGAATATTTTTT	21948	Mm.42228	GO:0002020|GO:0005125|GO:0005164|GO:0005615|GO:0005886|GO:0006955|GO:0016020|GO:0016021|GO:0097191	CD70 antigen	201.344	48.3254	7.45674	5.64796	204.165	169.506	230.362	66.3744	46.0207	32.5811	7.76909	7.16335	7.43777	6.09541	5.62096	5.22751
ASMM10P039061	0.00268683	0.113021	2.72703	up	protein_coding	NM_001081212	CCDS52477.1	Irs2	RefSeq	4015	chr8	-	10986963	11008430		chr8:11004483-11008430	GCACCTATGCAAGCATCGACTTCCTGTCCCATCACTTGAAGGAAGCCACAGTCGTGAAAG	384783	Mm.407207	GO:0002053|GO:0002903|GO:0004871|GO:0005158|GO:0005515|GO:0005737|GO:0005829|GO:0005886|GO:0007165|GO:0007420|GO:0008283|GO:0008284|GO:0008286|GO:0008286|GO:0009749|GO:0010748|GO:0010907|GO:0019901|GO:0019903|GO:0019904|GO:0030335|GO:0030879|GO:0030890|GO:0032000|GO:0032024|GO:0032869|GO:0032869|GO:0033673|GO:0043548|GO:0043548|GO:0045725|GO:0046326|GO:0071889	insulin receptor substrate 2	22214.2	5169.07	13.9827	12.5354	13892.6	21052.5	31697.5	5722.74	5154.59	4629.86	14.0722	13.9908	13.8852	12.5622	12.4565	12.5876
ASMM10P030844	0.00173669	0.108734	2.01218	up	protein_coding	NM_134007	CCDS23917.1	Cisd1	RefSeq	965	chr10	-	71330493	71344849		chr10:71330513-71331126	CACTTTGTGTGCTTTAATGTTGTTCTCCTTAAACTTGCCCGGGTCACCAATAAAGGGGCA	52637	Mm.254114	GO:0005506|GO:0005739|GO:0005739|GO:0005741|GO:0016020|GO:0016021|GO:0043231|GO:0043457|GO:0046872|GO:0051536|GO:0051537	CDGSH iron sulfur domain 1	4214.03	1471.85	11.6896	10.6809	2726.16	4180.93	5735.01	1520.4	1537.53	1357.62	11.6709	11.6997	11.6984	10.6007	10.6717	10.7702
ASMM10P051321	0.00918018	0.127843	2.54084	up	protein_coding	NM_146040	CCDS49197.1	Cdca7l	RefSeq	2626	chr12	+	117843860	117878706		chr12:117876982+117877042	AATTCTCATTCATCTGGCCAAGTTCTACGGTTATGATAATGTCAAGGAGTACCTGGAGAG	217946	Mm.281149	GO:0005634|GO:0005634|GO:0005730|GO:0005737|GO:0006351|GO:0006355|GO:0008284	cell division cycle associated 7 like	3538.57	1016.98	11.4562	10.1109	2529.63	3220.55	4865.52	1179.31	1113.8	757.815	11.5583	11.3279	11.4824	10.2409	10.1922	9.89968
ASMM10P043036	0.0325603	0.167734	15.0151	up	protein_coding	NM_009022	CCDS52852.1	Aldh1a2	RefSeq	2264	chr9	+	71215788	71296243		chr9:71293634+71293694	AAGTAAAGACCGTGACGGTGAAGATCCCCCAGAAGAACTCCTAAGAGGCCGAGGCTGAAG	19378	Mm.42016	GO:0001523|GO:0001568|GO:0001758|GO:0001758|GO:0001936|GO:0001947|GO:0002138|GO:0003007|GO:0004028|GO:0005634|GO:0005737|GO:0005829|GO:0007507|GO:0008152|GO:0008284|GO:0008285|GO:0009855|GO:0009952|GO:0009952|GO:0009954|GO:0010628|GO:0014032|GO:0014032|GO:0016331|GO:0016491|GO:0016620|GO:0016918|GO:0021915|GO:0030182|GO:0030324|GO:0030326|GO:0030900|GO:0030902|GO:0031016|GO:0031076|GO:0034097|GO:…	aldehyde dehydrogenase family 1, subfamily A2	265.443	15.9054	7.79536	3.88702	266.804	374.901	154.623	24.6384	6.42356	16.6543	8.17054	8.30274	6.91279	4.63051	2.99924	4.0313
ASMM10P005138	0.00708545	0.120574	2.75846	up	protein_coding	NM_001159593		Slc20a1	RefSeq	2019	chr2	+	129198772	129205104		chr2:129204133+129204245	ATCAACCTCTTTTCCATTATGTATACTGGAGCACCGTGGCTGAAATCTCCTAGAAGGTGG	20515	Mm.272675	GO:0004871|GO:0005315|GO:0005316|GO:0005886|GO:0006810|GO:0006814|GO:0006817|GO:0007165|GO:0015293|GO:0016020|GO:0016021|GO:0043123	solute carrier family 20, member 1	1063.24	307.827	9.82387	8.36001	849.805	1158.89	1181.04	400.208	323.53	199.743	9.91711	9.90912	9.64539	8.67819	8.42274	7.97911
ASMM10P052125	0.00661643	0.119676	10.9245	up	protein_coding	NM_010169	CCDS26701.1	F2r	RefSeq	3296	chr13	-	95601788	95618433		chr13:95601848-95604937	ACTTAATGTAACTGTTATCACCGCGCTTGTGACCTTTTACGTCATTGTTTTGTGTTCACC	14062	Mm.24816	GO:0000186|GO:0001965|GO:0002248|GO:0003105|GO:0004871|GO:0004930|GO:0005102|GO:0005886|GO:0005901|GO:0006919|GO:0006954|GO:0007165|GO:0007186|GO:0007186|GO:0007200|GO:0007204|GO:0007205|GO:0007260|GO:0007262|GO:0007529|GO:0007596|GO:0007599|GO:0008284|GO:0008285|GO:0009611|GO:0014068|GO:0014068|GO:0015057|GO:0016020|GO:0016021|GO:0016265|GO:0030168|GO:0030193|GO:0030194|GO:0030194|GO:0030335|GO:…	coagulation factor II (thrombin) receptor	3094.81	181.035	11.0905	7.64105	1444.62	2439.92	5399.89	210.124	168.914	164.068	10.7146	10.9348	11.6222	7.75454	7.48333	7.68528
ASMM10P027736	0.0150386	0.139769	4.68815	up	protein_coding	NM_194060	CCDS18588.1	Foxo6	RefSeq	2528	chr4	-	120267077	120287261		chr4:120267096-120269182	GTGTCGAGGCCGTGTAGAGTGCATTGTACAGCATATTTTCATGAATAAAATTGTTTTAAA	329934	Mm.277090	GO:0003677|GO:0003700|GO:0005634|GO:0005737|GO:0005829|GO:0006351|GO:0006355|GO:0006974|GO:0007389|GO:0008286|GO:0008301|GO:0009790|GO:0009888|GO:0019901|GO:0042127|GO:0043565|GO:0045944|GO:0048513	forkhead box O6	121.55	20.4407	6.61789	4.38887	80.3572	91.694	192.598	23.6249	16.8371	20.8601	6.37422	6.27529	7.20417	4.56412	4.14938	4.45312
ASMM10P019169	0.0104371	0.132783	3.22687	up	protein_coding	NM_016854	CCDS37968.1	Ppp1r3c	RefSeq	2696	chr19	-	36731730	36736604		chr19:36731744-36734354	AAATACCTACATTGTCCCTATGAGCCTCTCACTTTTAGAATAAATGTGCTTGGTAAAAGA	53412	Mm.24724	GO:0004721|GO:0005975|GO:0005977|GO:0005978|GO:0005979|GO:0005981|GO:0006605|GO:0019899|GO:0019903|GO:0042587|GO:0043231	protein phosphatase 1, regulatory (inhibitor) subunit 3C	886.468	186.808	9.37699	7.68686	596.703	517.905	1544.8	205.321	154.107	200.995	9.37151	8.76202	9.99745	7.71902	7.35273	7.98882
ASMM10P005745	0.00179395	0.109872	39.3505	up	protein_coding	NM_001172160	CCDS16806.1	Flrt3	RefSeq	4537	chr2	-	140658197	140671476		chr2:140661702-140662707	GTTCAATAAGTAACAGAAGCTACCTGCTATAATAAAGACCTCAACACTGCTGACCATGAT	71436	Mm.426781	GO:0005515|GO:0005615|GO:0007411|GO:0016020|GO:0016021|GO:0045499|GO:0050919	fibronectin leucine rich transmembrane protein 3	413.813	8.91642	8.49598	3.19767	386.985	458.661	395.795	10.4565	5.70323	10.5895	8.72347	8.59073	8.17373	3.40585	2.91322	3.27393
ASMM10P017919	0.0049046	0.116213	3.77589	up	protein_coding	NM_172832	CCDS29287.1	Pcyox1l	RefSeq	2017	chr18	-	61696836	61707635		chr18:61697324-61697976	AGGACCTGGATAAGATTGACCAGAAGGACCTAATCCATAAGGTCAAGACTGAACTGTGAG	240334	Mm.234457	GO:0001735|GO:0005575|GO:0005576|GO:0016491|GO:0016670|GO:0030328|GO:0055114	prenylcysteine oxidase 1 like	530.29	108.786	8.81325	6.89643	432.425	468.731	689.715	111.796	119.303	95.2588	8.89105	8.62064	8.92804	6.83407	6.97322	6.88199
ASMM10P007809	0.015896	0.141317	2.18587	up	protein_coding	NM_024215	CCDS51325.1	Zfp593	RefSeq	1991	chr4	-	134243305	134245591		chr4:134244882-134245024	CACAAGAAAAGGCTGAAGCAGCTGAGTGTCGAACCCTACAGTCAGGAAGAAGCTGAGAGG	68040	Mm.300404	GO:0003677|GO:0005634|GO:0006351|GO:0006355|GO:0008150|GO:0046872	zinc finger protein 593	2901.08	994.982	11.2208	10.0926	2466.85	2764.52	3471.87	1071.68	1074.74	838.535	11.5112	11.1099	11.0414	10.0951	10.1329	10.0498
ASMM10P013460	0.000868189	0.10562	2.86816	up	protein_coding	NM_134092	CCDS27478.1	Mtbp	RefSeq	3164	chr15	+	55557407	55626423		chr15:55620676+55620736	CATGAGAGCTTCACGGCCTGCAGCCAGAGACTCTTCGACATCTCCAAGTTCTACCTGAAG	105837	Mm.390829	GO:0005515|GO:0005575|GO:0007049|GO:0007050|GO:0007089|GO:0008285	Mdm2, transformed 3T3 cell double minute p53 binding protein	742.842	204.846	9.31745	7.79733	670.001	685.717	872.808	256.425	198.592	159.519	9.54791	9.16307	9.24136	8.03918	7.71426	7.63854
ASMM10P017950	0.00648241	0.119592	11.8642	up	protein_coding	NM_013833	CCDS29311.1	Rax	RefSeq	1687	chr18	-	65934638	65939089		chr18:65934694-65935489	CGGACGGCAGGAATGGGGAGTGAGAAAAATAGGTTGAAGAAACTTTGTAAAGTTAGTTTA	19434	Mm.431047	GO:0003677|GO:0003700|GO:0005634|GO:0006351|GO:0006355|GO:0007275|GO:0007389|GO:0007420|GO:0021854|GO:0043010|GO:0043565|GO:0060173	retina and anterior neural fold homeobox	256.571	17.1728	7.58931	4.02077	184.268	131.387	454.058	11.0253	10.6419	29.8512	7.61228	6.80193	8.35373	3.4663	3.52345	5.07256
ASMM10P037621	0.0106157	0.133191	2.18393	up	protein_coding	NM_198425	CCDS21038.1	Eid2	RefSeq	1299	chr7	+	28267880	28269168		chr7:28269074+28269165	ATAGTGTAAGAGGGATTTTGTGTCTCAGACATTGTGAATGGCGAACAACATAAATATTGT	386655	Mm.258201	GO:0000122|GO:0005634|GO:0006351|GO:0006355|GO:0007181|GO:0007183|GO:0007275|GO:0007517|GO:0017015|GO:0030154|GO:0030512|GO:0042127|GO:0045892|GO:0046332	EP300 interacting inhibitor of differentiation 2	20840.6	5680.71	13.8	12.6731	10986.6	17049.6	34485.7	6653.5	5520.65	4867.98	13.7106	13.69	13.9994	12.7879	12.5602	12.6713
ASMM10P044610	0.000718018	0.10562	2.1424	up	protein_coding	NM_025660	CCDS30472.1	Ribc1	RefSeq	1512	chrX	-	152004583	152016295		chrX:152004597-152004810	GGAGGGAACTAAAGCCAAACCTCCACTGTCTACTCTAGGTAATAAAGTCGTTCGCTACAT	66611	Mm.158120	GO:0003674|GO:0005575|GO:0008150	RIB43A domain with coiled-coils 1	1395.86	473.591	10.1321	9.03289	942.253	1244.53	2000.8	511.849	449.879	459.044	10.075	10.0045	10.3169	9.03367	8.8857	9.17931
ASMM10P029775	0.0183358	0.144402	2.08	up	protein_coding	NM_001271405		Capzb	RefSeq	1655	chr4	+	139194110	139291820		chr4:139194159+139194219	CCCCTGAACTGTCAGCTTGTTAGAGTTGGGACTGCTGATTATGGAGGTGCCTCGGAGCAG	12345	Mm.2945	GO:0001669|GO:0003779|GO:0005515|GO:0005515|GO:0005737|GO:0005856|GO:0007010|GO:0008290|GO:0008290|GO:0014704|GO:0014704|GO:0016020|GO:0022604|GO:0030018|GO:0030018|GO:0030027|GO:0030030|GO:0030032|GO:0030036|GO:0030863|GO:0031115|GO:0031175|GO:0048487|GO:0048747|GO:0051015|GO:0051016|GO:0051693|GO:0071203|GO:0090036	capping protein (actin filament) muscle Z-line, beta	297.935	109.617	7.95733	6.90075	213.133	260.95	419.723	131.732	92.2156	104.902	7.83605	7.78289	8.25306	7.06815	6.60715	7.02695
ASMM10P014679	0.0120347	0.134888	3.35012	up	protein_coding	NM_010673		Krtap6-2	RefSeq	789	chr16	-	89419322	89420111		chr16:89419681-89419739	CTCTGGATACGGCTCTGGCTATGGAAGTGGCTGTGGCTGTGGATATGGCTCTTACTACAG	16701	Mm.3524	GO:0003674|GO:0005575|GO:0005882|GO:0008150	keratin associated protein 6-2	9531.51	1564.03	12.5153	10.7711	4049.2	5415.25	19130.1	1594.57	1394.59	1702.93	12.2486	12.0563	13.2409	10.6726	10.529	11.1115
ASMM10P028144	0.0152127	0.139769	6.55734	up	protein_coding	NM_011060	CCDS18855.1	Padi3	RefSeq	3068	chr4	-	140785368	140810648		chr4:140810529-140810648	GGAGCACCCCACCAGCGCTGTGTGTGTGGCAGGGGTTGAGACCATCGTGGACATTTATGG	18601	Mm.20851	GO:0004668|GO:0004668|GO:0005509|GO:0005634|GO:0005737|GO:0006464|GO:0016787|GO:0018101	peptidyl arginine deiminase, type III	7115.82	515.88	11.7712	9.05805	1322.54	4261.47	15763.5	362.976	379.331	805.333	10.5753	11.7313	13.0068	8.5381	8.64611	9.98996
ASMM10P013412	0.0439205	0.186451	2.05016	up	protein_coding	NM_001256382	CCDS56982.1	Rims2	RefSeq	7404	chr15	+	39198285	39684372		chr15:39517811+39517871	TCTTACTCTACCTCGCTCCCGACACAGTCAGACCATTGACCATCACCACAGGGATGGAAG	116838	Mm.309296	GO:0005515|GO:0005623|GO:0006810|GO:0006836|GO:0006886|GO:0006887|GO:0017137|GO:0017156|GO:0017157|GO:0019904|GO:0019933|GO:0030054|GO:0030073|GO:0030073|GO:0042391|GO:0043005|GO:0043234|GO:0044325|GO:0045202|GO:0046872|GO:0046982|GO:0048791|GO:2000300	regulating synaptic membrane exocytosis 2	950.972	365.473	9.64609	8.61035	733.319	891.943	1227.65	432.547	426.022	237.85	9.68729	9.54755	9.70342	8.79083	8.81189	8.22833
ASMM10P028696	0.0178764	0.143676	5.71227	up	protein_coding	NM_178908	CCDS35879.1	Fam26e	RefSeq	1786	chr10	-	34091351	34096519		chr10:34091587-34092515	TAATATCTAAAAATCAGAGGTTCCTGCATTTACCCCAATTTCTGAAAGTCTGCCTGGAAG	103511	Mm.66334	GO:0003674|GO:0005575|GO:0006810|GO:0006811|GO:0008150|GO:0016020|GO:0016021	family with sequence similarity 26, member E	1050.41	136.63	9.71467	7.20061	757.84	784.866	1608.51	156.869	157.01	96.0124	9.73906	9.36043	10.0445	7.33056	7.37661	6.89465
ASMM10P035968	0.000588753	0.10562	3.57083	up	protein_coding	NM_025390	CCDS39915.1	Pop4	RefSeq	1214	chr7	-	38262819	38271348		chr7:38262833-38263309	GTATCCTGAACATTCTAACAAAATCAGCTATTGAAATAATAATAAAACCAGACCACGGGC	66161	Mm.22284	GO:0000172|GO:0003723|GO:0004526|GO:0004540|GO:0005634|GO:0005655|GO:0006364|GO:0006379|GO:0008033|GO:0016787|GO:0030677	processing of precursor 4, ribonuclease P/MRP family, (S. cerevisiae)	138620	22270.7	16.4842	14.6479	72735.8	109501	233624	24394.6	21549.4	20868.1	16.4501	16.3434	16.6591	14.6819	14.5229	14.7389
ASMM10P007053	0.0263584	0.158406	5.38528	up	protein_coding	NM_010495	CCDS16897.1	Id1	RefSeq	911	chr2	+	152736273	152737410		chr2:152736750+152736971	GGCGGCCGAGGCGGCATGTGTTCCAGCCGACGATCGCATCTTGTGTCGCTGAGGCGGCGC	15901	Mm.444	GO:0000122|GO:0000122|GO:0001886|GO:0003700|GO:0005515|GO:0005634|GO:0005737|GO:0006351|GO:0007275|GO:0007507|GO:0030509|GO:0031648|GO:0031648|GO:0032963|GO:0043066|GO:0043392|GO:0043408|GO:0043433|GO:0045668|GO:0045765|GO:0045892|GO:0046677|GO:0046983|GO:0060425|GO:0060426	inhibitor of DNA binding 1	524.575	68.4142	8.6403	6.21127	280.318	408.023	885.384	74.2008	76.8739	54.1677	8.24118	8.42069	9.25903	6.25142	6.35595	6.02646
ASMM10P017733	0.0235865	0.153388	8.01111	up	protein_coding	NM_178005	CCDS50251.1	Lrrtm2	RefSeq	5673	chr18	-	35209005	35215024		chr18:35209032-35214243	GGAATTGGGTTGGTGGGACTATAGTACAGTGTACAGAAAAGTTTTGTTATTAAAATTGTG	107065	Mm.39900	GO:0005886|GO:0016020|GO:0016021|GO:0030054|GO:0042043|GO:0045202|GO:0045211|GO:0050808|GO:0050808|GO:0060076	leucine rich repeat transmembrane neuronal 2	90.5158	9.6833	6.3019	3.2999	114.975	68.8923	87.6802	7.11273	10.2308	11.7064	6.91279	5.85092	6.142	2.99319	3.47941	3.42711
ASMM10P049792	0.00221331	0.11094	2.90179	up	protein_coding	NM_145441	CCDS25795.1	Ubxn2a	RefSeq	2511	chr12	-	4879031	4907520		chr12:4879079-4879348	CAACGAGTGGAAAGATTTATAGAGAAAGGTGGTGTTGTATTTCCTTTTCTCCAAAAATGT	217379	Mm.259170	GO:0005783|GO:0005801|GO:0005829|GO:0010468|GO:0031396|GO:0033130|GO:0042176	UBX domain protein 2A	24233.3	5170.49	14.0803	12.5434	14838.6	21181.4	36679.8	5522.81	5118.87	4869.77	14.1647	14.0002	14.0761	12.5108	12.4478	12.6716
ASMM10P012319	0.0195856	0.147148	9.55608	up	protein_coding	NM_001160099		Cldn10	RefSeq	852	chr14	+	118854949	118874525	NM_021386	chr14:118855126+118855209	TGCCAACCTGTGGAAGATCTGCGTTACCGATTCCACCGGTGTCGCCAACTGCAAGGAGTT	58187	Mm.390755	GO:0005198|GO:0005886|GO:0005923|GO:0016020|GO:0016021|GO:0030054	claudin 10	87.2807	5.7798	6.0885	2.83208	37.9611	121.072	102.809	6.28027	6.05913	5	5.23138	6.68333	6.35077	2.9	2.9545	2.64173
ASMM10P053385	0.00714094	0.120574	32.1519	up	protein_coding	NM_009137	CCDS40441.1	Ccl22	RefSeq	1815	chr8	+	94745683	94751388		chr8:94749849+94749909	GGTCTGGGTGAAGAAGCTACTCCATAAACTGTCCTAGGGAGGAGGACCTGATGACCATGG	20299	Mm.12895	GO:0005125|GO:0005576|GO:0005615|GO:0006935|GO:0006954|GO:0006955|GO:0008009	chemokine (C-C motif) ligand 22	407.289	10.8946	8.45265	3.44581	514.555	310.656	396.655	10.5779	6.43189	15.6739	9.15376	8.02756	8.17661	3.42039	3.00066	3.91639
ASMM10P017319	0.0252264	0.156687	2.59269	up	protein_coding	NM_021406	CCDS28860.1	Trem1	RefSeq	3025	chr17	+	48232738	48246924		chr17:48237274+48237354	ATTGTATCGTTGTGTGATTTACCATCCTCCGAATGACCCTGTTGTGCTCTTCCATCCTGT	58217	Mm.248352	GO:0002374|GO:0005623|GO:0016020|GO:0016021|GO:0016477|GO:0030593|GO:0042107|GO:0050755|GO:0070945|GO:0072672	triggering receptor expressed on myeloid cells 1	489.541	160.402	8.70925	7.3348	482.962	385.029	600.631	261.232	118.984	100.989	9.05608	8.33975	8.73194	8.06526	6.96889	6.97026
ASMM10P034580	0.0114566	0.133899	4.10047	up	protein_coding	NM_007706	CCDS24136.1	Socs2	RefSeq	2222	chr10	-	95411489	95416857		chr10:95416682-95416857	CCTTTCCTCCCGCAGCCGCCAACGCTGCGCGGGTCTCGGACAGTGCGCGCCGGGACTCCA	216233	Mm.474283	GO:0005131|GO:0005159|GO:0007595|GO:0007595|GO:0009968|GO:0032355|GO:0032870|GO:0035556|GO:0040008|GO:0040014|GO:0040015|GO:0040015|GO:0045666|GO:0046426|GO:0060396|GO:0060749|GO:0060749	suppressor of cytokine signaling 2	102.812	21.518	6.502	4.46621	108.029	86.6461	113.762	22.4622	22.5785	19.5135	6.82001	6.19283	6.49317	4.48771	4.58634	4.32458
ASMM10P042797	0.0379518	0.177673	2.83355	up	protein_coding	NM_027521	CCDS24005.1	Hmha1	RefSeq	3480	chr10	+	80019674	80031471		chr10:80019717+80019798	ATTACTGAGCAATGTGTGTCTGTGGGACTCTGCATCCAGCGCTGGACCATGACCCCCTGT	70719	Mm.243954	GO:0003674|GO:0005096|GO:0005622|GO:0007165|GO:0035556|GO:0046872	histocompatibility (minor) HA-1	5095.38	1091.48	11.7258	10.2232	1891.15	4570.76	8824.23	1098.33	862.371	1313.74	11.103	11.8356	12.2387	10.1318	9.82086	10.7168
ASMM10P050434	0.0192763	0.146332	2.05556	up	protein_coding	NM_001079883	CCDS36553.1	Bcl11b	RefSeq	7923	chr12	-	107910402	108003414		chr12:107965685-107965887	ACGGGACTCAGGGTGAGGGTCAGATGGAGGCTCCCTTTGGATGCCAGTGTGAGTTGTCAG	58208	Mm.392694	GO:0000978|GO:0001077|GO:0003334|GO:0003382|GO:0003676|GO:0005515|GO:0005622|GO:0005634|GO:0006351|GO:0006355|GO:0007409|GO:0008285|GO:0009791|GO:0010468|GO:0010837|GO:0019216|GO:0021773|GO:0021953|GO:0031077|GO:0033077|GO:0033153|GO:0042475|GO:0043066|GO:0043368|GO:0043565|GO:0043588|GO:0045664|GO:0045944|GO:0045944|GO:0045944|GO:0045944|GO:0046632|GO:0046872|GO:0048538|GO:0071678	B cell leukemia/lymphoma 11B	107.077	41.2018	6.49761	5.45808	76.3718	94.847	150.011	30.589	39.4903	53.5259	6.29756	6.32602	6.86926	4.96812	5.39521	6.01091
ASMM10P016345	0.0481404	0.191918	2.67108	up	protein_coding	NM_009778	CCDS37670.1	C3	RefSeq	5147	chr17	-	57203972	57228136		chr17:57204264-57204386	GAAAGGGAAGAAGTACCTCATGTGGGGCCTCTCCTCTGACCTCTGGGGAGAAAAGCCCAA	12266	Mm.19131	GO:0001798|GO:0001934|GO:0001970|GO:0004866|GO:0005515|GO:0005576|GO:0005615|GO:0006629|GO:0006631|GO:0006954|GO:0006956|GO:0006956|GO:0006957|GO:0006958|GO:0007596|GO:0008289|GO:0010575|GO:0010828|GO:0010866|GO:0010884|GO:0031715|GO:0045087|GO:0045745|GO:0045766|GO:0048037|GO:0048639|GO:0050766|GO:0070062|GO:0070374	complement component 3	68189	16585.2	15.6272	14.2098	56381	69403.4	78782.6	18224.6	16154	15376.8	16.0981	15.7044	15.0792	14.2372	14.1025	14.2898
ASMM10P010317	0.000637878	0.10562	5.83315	up	protein_coding	NM_001077189	CCDS35770.1	Fcgr2b	RefSeq	1556	chr1	-	170960558	170976071		chr1:170963338-170963408	GCTCAGTGCCTGTCAGCCCAGGGCCTCCATCTGGACTGGAGCCAACAAGCAGCAGCCCAT	14130	Mm.425062	GO:0001811|GO:0002638|GO:0002862|GO:0002865|GO:0002924|GO:0005057|GO:0005515|GO:0005576|GO:0005737|GO:0005856|GO:0005886|GO:0005887|GO:0006911|GO:0006952|GO:0006955|GO:0007165|GO:0007166|GO:0009617|GO:0009897|GO:0016020|GO:0016021|GO:0016064|GO:0019864|GO:0019886|GO:0030889|GO:0032693|GO:0045576|GO:0050765|GO:0050766|GO:0050777|GO:0071219	Fc receptor, IgG, low affinity IIb	11131.3	1102.13	12.7819	10.2377	4502.56	7828.32	21062.9	1002.54	935.143	1368.72	12.408	12.5638	13.3739	9.99071	9.9385	10.7838
ASMM10P001617	0.00562842	0.118179	2.48465	up	protein_coding	NM_001081420	CCDS38766.1	BC026590	RefSeq	4299	chr4	+	56802328	56809605	ENSMUST00000131520	chr4:56805952+56806033	TCAAGAAAAGCCGTCCACTGAAGGCTACATTGCAGTTGTATTACCCAAATTTGAAGAAAG	230234	Mm.268148	GO:0003674|GO:0005575|GO:0005960|GO:0006546|GO:0008150	cDNA sequence BC026590	1140.4	353.052	9.91427	8.60123	915.341	1112.41	1393.43	367.477	397.892	293.787	10.0313	9.84899	9.86257	8.55588	8.71507	8.53274
ASMM10P025644	0.0191942	0.146145	2.38115	up	protein_coding	NM_009801	CCDS17251.1	Car2	RefSeq	1807	chr3	+	14886425	14900770		chr3:14897965+14898069	ACTTGGACTACTGGACATACCCTGGCTCTCTGACCACTCCGCCTCTGCTGGAATGTGTGA	12349	Mm.1186	GO:0002009|GO:0004089|GO:0005615|GO:0005737|GO:0005829|GO:0005886|GO:0005902|GO:0006730|GO:0008270|GO:0015670|GO:0016020|GO:0016323|GO:0016829|GO:0030424|GO:0032849|GO:0038166|GO:0044070|GO:0045177|GO:0045672|GO:0045780|GO:0046872|GO:0046903|GO:0051453|GO:2001150	carbonic anhydrase 2	5571.94	1687.42	12.1313	10.8797	4627.72	5297.35	6790.74	1794.34	1813.81	1454.12	12.4521	12.0255	11.9164	10.8511	10.9118	10.8761
ASMM10P008957	0.000160356	0.10562	4.11154	up	protein_coding	NM_146083	CCDS28988.1	Srsf7	RefSeq	2301	chr17	-	80200079	80207305		chr17:80202705-80204121	ATAGGATCGAGGTATTTCCAATCCCGCTCAAGGTCGAGATCAAGATCCAGGTCTATTTCA	225027	Mm.292016	GO:0000166|GO:0003676|GO:0003723|GO:0005515|GO:0005634|GO:0006397|GO:0008270|GO:0008380|GO:0046872|GO:0048025	serine/arginine-rich splicing factor 7	11016.1	1802.51	13.0147	10.975	7138.78	10432.4	15477.2	1973.36	1911.46	1522.72	13.0729	12.9866	12.9845	10.9906	10.9935	10.9409
ASMM10P007721	0.0171165	0.142559	2.10191	up	protein_coding	NM_022724	CCDS15652.1	Suv39h2	RefSeq	4282	chr2	-	3455814	3474986		chr2:3464877-3472501	GGTAGCAAAGGGTGTGGAATATTATCTTGTAAAATGGAAAGGATGGCCAGATTCTACAAA	64707	Mm.128273	GO:0000775|GO:0000785|GO:0003682|GO:0005634|GO:0005694|GO:0005720|GO:0006333|GO:0006338|GO:0006351|GO:0006355|GO:0007049|GO:0008168|GO:0008270|GO:0008276|GO:0016568|GO:0016740|GO:0018022|GO:0018024|GO:0018024|GO:0030154|GO:0032259|GO:0034968|GO:0034968|GO:0046974|GO:0051567	suppressor of variegation 3-9 homolog 2 (Drosophila)	85.3496	32.548	6.14093	5.06923	63.3606	63.1049	129.583	25.7285	24.0708	47.8446	6.02532	5.72832	6.66914	4.69744	4.67839	5.83186
ASMM10P007645	0.0145537	0.139307	2.01897	up	protein_coding	NM_021336	CCDS21342.1	Snrpa1	RefSeq	1250	chr7	+	66060335	66074587		chr7:66070199+66070589	AGGAGAAGCAAAACTTTTAATCCAGGTGCTGGTTTGCCAACTGACAAAAAGAAAGGCGGG	68981	Mm.22362	GO:0003674|GO:0003723|GO:0005634|GO:0005681|GO:0006397|GO:0008380|GO:0019012|GO:0019013|GO:0030529|GO:0071013	small nuclear ribonucleoprotein polypeptide A'	4587.45	1613.06	11.8336	10.8199	3469.6	4131.55	6161.21	1694.38	1621.8	1523.02	12.0255	11.6851	11.79	10.7698	10.7487	10.9412
ASMM10P019858	0.000937062	0.10562	7.59482	up	protein_coding	NM_008234	CCDS29789.1	Hells	RefSeq	3039	chr19	+	38930989	38968277		chr19:38965423+38965483	GAGAGAAGGTCATTAGTGACGAAGATCTAGAATTACTGTTGGATCGAAGTGATCTCATTG	15201	Mm.57223	GO:0000166|GO:0000775|GO:0001655|GO:0003676|GO:0003677|GO:0003682|GO:0004386|GO:0005515|GO:0005524|GO:0005634|GO:0005721|GO:0006306|GO:0006342|GO:0006346|GO:0006351|GO:0006355|GO:0007049|GO:0007067|GO:0007275|GO:0010216|GO:0016787|GO:0030098|GO:0031508|GO:0043066|GO:0051301|GO:2001243	helicase, lymphoid specific	6397.91	604.631	12.2981	9.37307	4665.9	6484.43	8043.41	645.619	668.036	500.238	12.4672	12.3036	12.1234	9.36367	9.45469	9.30085
ASMM10P042911	0.0162802	0.141558	2.01141	up	protein_coding	NM_001253883	CCDS57681.1	Pkm	RefSeq	2432	chr9	+	59656367	59679375		chr9:59675135+59675195	CGTGGAGGCCTCTTATAAGTGTTTAGCAGCAGCTTTGATAGTTCTCACGGAGTCTGGCAG	18746	Mm.326167	GO:0000166|GO:0000287|GO:0001889|GO:0003824|GO:0004743|GO:0004743|GO:0005515|GO:0005524|GO:0005634|GO:0005737|GO:0005739|GO:0005886|GO:0005929|GO:0006006|GO:0006096|GO:0006096|GO:0006754|GO:0008152|GO:0012501|GO:0016301|GO:0016310|GO:0016740|GO:0030955|GO:0031100|GO:0042866|GO:0043403|GO:0043531|GO:0046872|GO:0070062	pyruvate kinase, muscle	6093.22	2032.75	12.1624	11.1542	4590.51	4225.23	9463.93	2277.04	1844.84	1976.36	12.4401	11.7182	12.3289	11.2022	10.9313	11.329
ASMM10P012725	0.0304139	0.165731	2.28133	up	protein_coding	NM_194350	CCDS27549.1	Mafa	RefSeq	1080	chr15	-	75746842	75747922		chr15:75747825-75747922	ATCGAGTACGTCAACGACTTCGACCTGATGAAGTTCGAGGTGAAGAAGGAGCCGCCCGAG	378435	Mm.309589	GO:0003677|GO:0003677|GO:0003700|GO:0005634|GO:0005634|GO:0006351|GO:0006355|GO:0007263|GO:0009749|GO:0030073|GO:0043565|GO:0045893|GO:0045944	v-maf musculoaponeurotic fibrosarcoma oncogene family, protein A (avian)	524.009	182.52	8.80373	7.61385	487.283	420.709	664.034	231.701	188.406	127.454	9.07231	8.46538	8.87349	7.88923	7.63992	7.3124
ASMM10P014365	0.00354662	0.114273	3.19607	up	protein_coding	NM_027342	CCDS28146.1	Fam162a	RefSeq	635	chr16	-	36043843	36071515		chr16:36043861-36044091	GCACAGATGTATTCCACTTCCCTATTAATGCTGTAGAGGAACAAATACATTTTCTTAAAG	70186	Mm.212991	GO:0003674|GO:0005739|GO:0006915|GO:0006919|GO:0006927|GO:0016020|GO:0016021|GO:0043065|GO:0043065|GO:0051402|GO:0051402|GO:0071456|GO:0071456|GO:0090200|GO:0090200	family with sequence similarity 162, member A	203804	42019.2	17.2134	15.5371	128409	153683	329319	39932.6	32289.6	53835.2	17.2116	16.8653	17.5633	15.405	15.1225	16.0838
ASMM10P007520	0.00645232	0.119592	4.81055	up	protein_coding	NM_019503		Fxyd1	RefSeq	575	chr7	-	31051677	31055656		chr7:31054321-31055550	CGTGAATGGGGGCAATGGCATCTCCCGGCCACATCCTGGCTCTGTGTGTGTGTCTCCTCT	56188	Mm.1491	GO:0005216|GO:0005254|GO:0006810|GO:0006811|GO:0006821|GO:0006874|GO:0006936|GO:0016020|GO:0016021|GO:0034707	FXYD domain-containing ion transport regulator 1	34315.2	3682.97	14.2588	11.9926	10933	24201.8	67810.9	3188.95	2864.8	4995.16	13.7021	14.195	14.8792	11.6948	11.5755	12.7074
ASMM10P005307	0.00253794	0.111272	2.97932	up	protein_coding	NM_001163284	CCDS18129.1	Zbtb5	RefSeq	5632	chr4	-	44991242	45012412		chr4:44995337-45010951	GACCCGCCAGGACAATGGATTTTCCTGGTCACTTTGAGCAGATCTTTCAGCAGCTGAACT	230119	Mm.44222	GO:0003676|GO:0003677|GO:0005634|GO:0006351|GO:0006355|GO:0008150|GO:0046872	zinc finger and BTB domain containing 5	288.459	76.3903	7.96589	6.39091	252.306	277.613	335.459	80.2983	80.6642	68.2084	8.08447	7.86871	7.94451	6.36576	6.42447	6.3825
ASMM10P009465	0.0131176	0.138084	8.77428	up	protein_coding	NM_177786	CCDS19197.1	Depdc5	RefSeq	3569	chr5	+	32863720	32956300		chr5:32955963+32956128	CCCACGCAAGGTGCAGCATGTGACCCGCACAGACTGAGATCTGACTTGAGCTTTGCAGTT	277854	Mm.101524	GO:0003674|GO:0005096|GO:0005737|GO:0005765|GO:0005829|GO:0008150|GO:0035556|GO:0048471	DEP domain containing 5	119.611	11.5374	6.63623	3.50295	97.1832	85.5037	176.145	8.91382	13.1814	12.5171	6.65586	6.17301	7.07983	3.21728	3.76175	3.52983
ASMM10P007313	0.00162959	0.108576	4.09105	up	protein_coding	NM_013562	CCDS25893.1	Ifrd1	RefSeq	1836	chr12	-	40203128	40223189		chr12:40213210-40213977	TAGGCAGACTTGTGCAACTTGCTTTGGTGTTTGCTGTTTTATTGCCACAGATGATATCAC	15982	Mm.168	GO:0005634|GO:0007275|GO:0007527|GO:0030154|GO:0042692	interferon-related developmental regulator 1	19233.4	2939.62	13.7341	11.7017	11282.4	16407.7	30009.9	3049.12	2791.08	2978.66	13.7489	13.6363	13.8172	11.6218	11.5348	11.9483
ASMM10P031551	0.0241442	0.15465	5.05004	up	protein_coding	NM_010134	CCDS19143.1	En2	RefSeq	3537	chr5	+	28165695	28172166		chr5:28166973+28167184	AAGACGCTATCACTTCACGGTGGTGCCAAAAAACCCGGCGATCCTGGGGGTTCCTTGGAT	13799	Mm.4298	GO:0003677|GO:0003700|GO:0005634|GO:0006355|GO:0007275|GO:0016020|GO:0030182|GO:0030901|GO:0030902|GO:0043565|GO:0045944|GO:0048666	engrailed 2	92.8158	14.3883	6.1674	3.83111	53.5808	65.5147	159.352	16.1603	11.3548	15.6497	5.77162	5.7793	6.95128	3.98546	3.59592	3.91194
ASMM10P027149	0.0300249	0.164994	5.1591	up	protein_coding	NM_022814	CCDS18209.1	Svep1	RefSeq	11275	chr4	-	58042795	58206596		chr4:58042832-58043168	CTGCTGGGAAAGCCCCTGGAATACATTTTTATTCAATTACTTAAAGATGACTTTCCATTA	64817	Mm.261024	GO:0003682|GO:0005509|GO:0005576|GO:0005737|GO:0007155|GO:0008150|GO:0016020	sushi, von Willebrand factor type A, EGF and pentraxin domain containing 1	73.7702	13.386	5.97914	3.61202	63.6684	106.208	51.4345	22.6946	12.4633	5	6.03167	6.48744	5.41832	4.50382	3.69052	2.64173
ASMM10P000922	0.0154827	0.140306	3.87216	up	protein_coding	NM_009863	CCDS19498.1	Cdc7	RefSeq	2968	chr5	+	106964321	106984439		chr5:106974701+106975484	TGCAGAGAAACTCATCAAGCAATCAAAGACTGTGGACATAATATCACGAAAGCTAGCGAC	12545	Mm.20842	GO:0000166|GO:0004672|GO:0004674|GO:0005524|GO:0005634|GO:0005737|GO:0006468|GO:0007049|GO:0008284|GO:0016301|GO:0016740|GO:0016772|GO:0044770|GO:0046872|GO:0051301	cell division cycle 7 (S. cerevisiae)	271.889	54.8558	7.83517	5.88203	195.807	248.43	371.429	64.8809	57.1328	42.5536	7.70412	7.71071	8.09069	6.06103	5.93314	5.65193
ASMM10P022330	0.00781684	0.122554	2.71908	up	protein_coding	NM_008625	CCDS15700.1	Mrc1	RefSeq	5322	chr2	+	14229413	14332023		chr2:14328500+14328560	GTGTAGTTCTAGCTTCATCTTCGGGCCTTTGGAATAATATCCACTGTTCTTCGTACAAAG	17533	Mm.2019	GO:0004872|GO:0004888|GO:0005537|GO:0005768|GO:0005886|GO:0006897|GO:0006898|GO:0007165|GO:0009986|GO:0010008|GO:0016020|GO:0016021|GO:0030246	mannose receptor, C type 1	141456	32053.3	16.5758	15.1327	92056.5	117350	214961	42103.3	32116.1	21940.6	16.7754	16.4371	16.515	15.4685	15.1143	14.8154
ASMM10P034469	0.00962871	0.129486	3.45222	up	protein_coding	NM_172727	CCDS20126.1	Fam221a	RefSeq	2096	chr6	+	49367738	49389904	NM_001172216	chr6:49378542+49378602	GTTTAACTGGTTTCAGCTCCCTGGCAGAAGGCTACATGCGCTTAGATGACAGTGGCATCG	231946	Mm.35199	GO:0003674|GO:0005575|GO:0008150	family with sequence similarity 221, member A	878.011	186.156	9.46437	7.67685	559.964	773.141	1300.93	219.401	173.566	165.502	9.27977	9.33492	9.77843	7.81014	7.52207	7.69833
ASMM10P037963	0.0109871	0.133899	2.3996	up	protein_coding	NM_001136069	CCDS52255.1	Ldha	RefSeq	1854	chr7	+	46847081	46855627		chr7:46847282+46847388	ACCATATAAGAGGAGATACCATCCCCTTTTGGGGTTCATCAAGATGAGTAAGTCCTCAGG	16828	Mm.29324	GO:0003824|GO:0004457|GO:0004459|GO:0004459|GO:0004459|GO:0005515|GO:0005737|GO:0005739|GO:0005829|GO:0005929|GO:0005975|GO:0006089|GO:0006096|GO:0016491|GO:0016616|GO:0019674|GO:0019900|GO:0031668|GO:0042802|GO:0043065|GO:0044262|GO:0051287|GO:0055114	lactate dehydrogenase A	295.416	92.4409	7.90212	6.63932	236.139	193.538	456.569	85.5315	69.4412	122.35	7.98405	7.35962	8.36268	6.45532	6.20976	7.25289
ASMM10P055540	0.0094949	0.128524	3.49612	up	protein_coding	NM_029219	CCDS51305.1	Rnf19b	RefSeq	2532	chr4	+	129058270	129084526		chr4:129084189+129084255	AAGGCCCCTGTTCTGAGAAGCACACTTGTTGTAACTGCATCTTTTGGAATCTTTTTCGGG	75234	Mm.259672	GO:0008270|GO:0016020|GO:0016021|GO:0016874|GO:0042267|GO:0044194|GO:0046872|GO:0072643	ring finger protein 19B	53087.2	9473.83	15.2149	13.4091	37129.5	43328.3	78803.9	9925.24	10253.8	8242.49	15.5282	15.036	15.0804	13.3702	13.4401	13.417
ASMM10P043322	0.0105388	0.133013	8.57742	up	protein_coding	NM_175486	CCDS23489.1	6430571L13Rik	RefSeq	2552	chr9	+	107340639	107349683		chr9:107346851+107346965	TACAACTTTGACCCCACGGAGGAACAAGACGAGCTGGAGCAGGAGCTACTGGAACATGGG	235599	Mm.71039	GO:0003674|GO:0005575|GO:0008150|GO:0016020|GO:0016021	RIKEN cDNA 6430571L13 gene	143.728	14.7268	6.96231	3.86177	108.424	156.065	166.693	10.9268	11.2022	22.0513	6.82545	7.05152	7.00998	3.45594	3.58091	4.54845
ASMM10P051187	0.00725762	0.120589	3.40301	up	protein_coding	NM_011705	CCDS36551.1	Vrk1	RefSeq	3796	chr12	+	106010262	106077410		chr12:106071581+106071641	CCCAAGGAGCAATACATGGAAGCATGTCTCAGCCAGCGGCGGGCTGCAGCAGCTCTGACA	22367	Mm.2981	GO:0000166|GO:0004672|GO:0004674|GO:0004674|GO:0005524|GO:0005634|GO:0005634|GO:0005737|GO:0005795|GO:0005856|GO:0006468|GO:0007049|GO:0007067|GO:0016301|GO:0016310|GO:0016740|GO:0016772|GO:0046777|GO:0046777|GO:0051301|GO:0090166	vaccinia related kinase 1	351.967	78.4417	8.19086	6.42405	216.507	425.112	414.281	81.2935	85.2241	68.8075	7.85729	8.48186	8.23344	6.3806	6.49528	6.39627
ASMM10P006213	0.00217699	0.11094	3.1704	up	protein_coding	NM_001252651		Csf3r	RefSeq	3583	chr4	+	126024658	126044975		chr4:126032304+126035298	ATGGATGTTGCCCCCACCATCAGACTGGACACGTGGTGTCAGAAGAAGCAACTAGATCCA	12986	Mm.271701	GO:0004896|GO:0007155|GO:0016020|GO:0016021|GO:0030593	colony stimulating factor 3 receptor (granulocyte)	956.231	234.078	9.66427	7.99961	788.343	855.932	1224.42	283.688	231.67	186.875	9.80121	9.49223	9.69938	8.18588	7.9307	7.88225
ASMM10P015738	0.00129249	0.10562	2.65544	up	protein_coding	NM_198937	CCDS28504.1	Hn1l	RefSeq	2606	chr17	-	24942469	24960623		chr17:24942505-24944439	GAATCTGTAAATTAGTGCCCAGCTAAATCCAGTAATATACAATTGTCACCTACATTAAGC	52009	Mm.371601	GO:0005634|GO:0005737|GO:0005886	hematological and neurological expressed 1-like	35787.3	8807.16	14.693	13.284	24617.3	35835.3	46909.3	10267.8	9579.96	6573.72	14.9126	14.7575	14.4089	13.4217	13.3378	13.0926
ASMM10P050485	0.00131277	0.10562	42.1937	up	protein_coding	NM_001033248	CCDS26179.1	Gm266	RefSeq	1231	chr12	-	111484608	111485823		chr12:111484628-111485823	ATTGACATTTAGTTGGTTTCCACATCCTCTGCATTGGGAATAAAATTAGAAGTTGGTGAT	212539	Mm.81916	GO:0000166|GO:0003674|GO:0005525|GO:0005575|GO:0008150	predicted gene 266	650.646	13.8048	9.12606	3.7271	717.741	494.393	739.804	17.9071	12.3516	11.1557	9.65982	8.69741	9.02095	4.14853	3.67952	3.35326
ASMM10P006134	0.0173788	0.143231	2.00186	up	protein_coding	NM_001252201		Map4k4	RefSeq	5581	chr1	+	39900912	40026310		chr1:40000737+40004806	TATGACCCTGCTGACAGAGCTCGGGAGGTTCCCGTGAGAACGACCTCTCGTTCCCCTGTC	26921	Mm.491139	GO:0000166|GO:0004672|GO:0004674|GO:0005083|GO:0005524|GO:0005737|GO:0006468|GO:0006950|GO:0007243|GO:0016301|GO:0016310|GO:0016740|GO:0016772	mitogen-activated protein kinase kinase kinase kinase 4	551.153	216.3	8.87477	7.87343	521.145	430.108	702.206	278.811	201.602	168.486	9.17381	8.4984	8.95208	8.16051	7.73448	7.72529
ASMM10P013326	0.020002	0.147208	9.59799	up	protein_coding	NM_001277318		Fam134b	RefSeq	2761	chr15	+	25933551	25973696		chr15:25933566+25933626	GTCACAGTCGTGGCTGGACACAGCAGAGAAATCCGAGTGTGGGGTGATGTGATTCTCAAG	66270	Mm.25311	GO:0003674|GO:0005794|GO:0005801|GO:0016020|GO:0016021|GO:0019233	family with sequence similarity 134, member B	756.07	37.7008	8.46966	5.20693	136.225	315.955	1816.03	27.6741	21.9098	63.5186	7.16998	8.04987	10.1891	4.81447	4.53648	6.26985
ASMM10P041771	0.0105172	0.133013	8.2598	up	protein_coding	NM_001005423	CCDS15032.1	Mreg	RefSeq	2493	chr1	-	72159232	72212307		chr1:72159249-72161019	CTGCAGTAACGAAAATACGTGCAATTACCCAAGGAATTAAAAGACTTTGCTGTGTGCCTT	381269	Mm.422636	GO:0005886|GO:0016020|GO:0030318|GO:0042640|GO:0043473|GO:0048066	melanoregulin	4156.31	369.762	11.7206	8.67452	3446.36	3854.01	5168.57	333.627	352.407	423.252	12.0162	11.581	11.5647	8.42069	8.54302	9.05985
ASMM10P023256	0.0224781	0.151859	3.29789	up	protein_coding	NM_001145857		Lrp4	RefSeq	3246	chr2	+	91457530	91479287	NM_172668	chr2:91475247+91475308	CGCTGTGATGGGGAGGATGACTGTGCGGACAACAGCGATGAAGAAAACTGTGAGAACACA	228357	Mm.275149	GO:0001822|GO:0001932|GO:0001942|GO:0005509|GO:0005515|GO:0005886|GO:0006897|GO:0007275|GO:0008104|GO:0009953|GO:0009954|GO:0016020|GO:0016021|GO:0016055|GO:0030154|GO:0030178|GO:0030279|GO:0030326|GO:0030971|GO:0042475|GO:0042733|GO:0042803|GO:0043113|GO:0048856|GO:0051124|GO:0090090	low density lipoprotein receptor-related protein 4	104.977	24.9905	6.33015	4.60861	58.8478	72.9771	183.105	13.6235	23.4024	37.9457	5.9179	5.9361	7.13645	3.71518	4.63723	5.4734
ASMM10P022686	0.0109692	0.133899	2.7186	up	protein_coding	NM_001001602	CCDS15965.2	Dab2ip	RefSeq	6424	chr2	+	35691993	35730994		chr2:35692117+35692332	AGACATTTTTGAGAGTTTCAACGTGGTGGACACAGACATAGTGTGTGCTCTGTGGTAAGG	69601	Mm.29629	GO:0000122|GO:0000185|GO:0001525|GO:0001933|GO:0001933|GO:0005096|GO:0005099|GO:0005099|GO:0005123|GO:0005515|GO:0005622|GO:0005622|GO:0005737|GO:0005737|GO:0005737|GO:0005886|GO:0005886|GO:0006915|GO:0006950|GO:0006954|GO:0006986|GO:0007049|GO:0007165|GO:0007252|GO:0007257|GO:0007275|GO:0008285|GO:0008625|GO:0010596|GO:0010596|GO:0010633|GO:0010719|GO:0010976|GO:0014067|GO:0016020|GO:0016525|GO:…	disabled 2 interacting protein	409.79	106.242	8.29179	6.84893	207.008	348.694	673.669	97.4157	86.0495	135.262	7.79328	8.18813	8.89396	6.63535	6.5092	7.40222
ASMM10P011993	0.00757787	0.12143	8.10199	up	protein_coding	NM_145392	CCDS14864.1	Bag2	RefSeq	1815	chr1	-	33745483	33757750		chr1:33745635-33746738	TTGTTGCTGTGACTACAACATACTTGTATCTGCTGAGCTTTATTCTGTTCTTGGTCTTTT	213539	Mm.247037	GO:0003674|GO:0005575|GO:0019538|GO:0051087	BCL2-associated athanogene 2	28786.9	1912.37	14.0788	11.0605	13156.3	16088.4	57115.9	2232.97	1801.83	1702.31	13.9755	13.6066	14.6541	11.1672	10.9034	11.1108
ASMM10P055487	0.0392253	0.179145	3.01542	up	protein_coding	NM_028376	CCDS25790.1	Pfn4	RefSeq	1306	chr12	+	4769294	4778266		chr12:4778204+4778266	CTAAGACCGAAGATAACTAGTGAAGACAACTTGGTTGTTTTAGAAGAAAAGTATAGATCC	382562	Mm.251575	GO:0003779|GO:0005575|GO:0005737|GO:0005856|GO:0008150|GO:0008289|GO:0030036	profilin family, member 4	136.8	38.442	6.88676	5.2944	105.461	135.38	169.559	55.7615	29.9865	29.5781	6.7832	6.84546	7.03163	5.83729	4.98887	5.05705
ASMM10P023188	0.0226984	0.152108	12.3771	up	protein_coding	NM_146320	CCDS16310.1	Olfr1145	RefSeq	978	chr2	+	87809821	87810799		chr2:87810739+87810799	TACAGCCTTAGGAACAAGGAGGTGGTTGTTGCTCTAAGAAAACTCATACTCCAAAAATAG	258317	Mm.377433	GO:0004871|GO:0004930|GO:0004984|GO:0005886|GO:0007165|GO:0007186|GO:0007608|GO:0016020|GO:0016021|GO:0050896	olfactory receptor 1145	249.576	16.076	7.56285	3.93324	141.775	167.464	439.49	23.0527	11.2505	13.9249	7.22723	7.14759	8.31371	4.52554	3.58585	3.68835
ASMM10P054530	0.0049477	0.116213	4.0634	up	protein_coding	NM_134103	CCDS57023.1	Il1rap	RefSeq	2352	chr16	+	26581704	26702354		chr16:26701212+26701272	AGGCTGCCAAGGTGAAACAGAAAGGTAATGGATGCACCGAGCCGATGACTCTGTGAACTC	16180	Mm.253424	GO:0004871|GO:0004908|GO:0005149|GO:0005515|GO:0005576|GO:0005737|GO:0005886|GO:0007165|GO:0016020|GO:0016021|GO:0019221|GO:0042094|GO:0043234	interleukin 1 receptor accessory protein	1344.03	244.638	10.0932	8.07051	1003.25	1105.78	1923.07	282.069	251.516	200.327	10.1694	9.84107	10.2691	8.17832	8.04843	7.98477
ASMM10P017945	0.00225992	0.11094	23.599	up	protein_coding	NM_001001488	CCDS29304.1	Atp8b1	RefSeq	6440	chr18	-	64528978	64661000		chr18:64529089-64531564	GGCAATGCAAATGTGTCAAAGACTTACACTGCTGGGTGCAATATTAATAATTTAAAATGC	54670	Mm.270043	GO:0000166|GO:0000287|GO:0004012|GO:0005524|GO:0005783|GO:0005886|GO:0006812|GO:0008206|GO:0015914|GO:0016020|GO:0016021|GO:0016324|GO:0016787|GO:0019829|GO:0031526|GO:0045892|GO:0046872	ATPase, class I, type 8B, member 1	2875.18	85.8607	11.1103	6.54968	1612.09	2978.26	4035.19	104.085	76.4648	77.0329	10.8715	11.2153	11.2442	6.73081	6.34849	6.56974
ASMM10P053664	0.0176593	0.143507	2.64788	up	protein_coding	NM_001030307	CCDS41029.1	Dkc1	RefSeq	2803	chrX	+	75095853	75109776		chrX:75108244+75108304	AAGAAGAAGGATAAGAAGCCCAAAACTGTGCTAGAAAGTGGGGGCGAAACTGGAGATGGG	245474	Mm.291062	GO:0000154|GO:0000154|GO:0003720|GO:0003723|GO:0004730|GO:0005634|GO:0005697|GO:0005730|GO:0005730|GO:0006364|GO:0006396|GO:0009451|GO:0009982|GO:0016853|GO:0030519|GO:0030529|GO:0042254	dyskeratosis congenita 1, dyskerin	9087.86	2355.28	12.7676	11.3627	5905.62	11711.3	9646.66	2519.87	2611.51	1934.45	12.7957	13.1514	12.3556	11.3475	11.4428	11.298
ASMM10P018616	0.00473062	0.115964	6.44321	up	protein_coding	NM_021451	CCDS29315.1	Pmaip1	RefSeq	2654	chr18	+	66458603	66465558		chr18:66460917+66460998	TAACTGTGGTTCTGGCGCAGATGCCTGGGAAGTCGCAAAAGAGCAGGATGAGGAGCCCAA	58801	Mm.271878	GO:0001836|GO:0001836|GO:0005515|GO:0005739|GO:0005739|GO:0006915|GO:0006919|GO:0006974|GO:0008630|GO:0009411|GO:0010165|GO:0010917|GO:0042771|GO:0042981|GO:0043029|GO:0043065|GO:0043065|GO:0043517|GO:0043525|GO:0048147|GO:0072332|GO:1900740	phorbol-12-myristate-13-acetate-induced protein 1	1431.51	166.886	10.1904	7.50265	1010.75	1324.78	1958.99	203.422	124.487	172.749	10.1823	10.0953	10.2936	7.70729	7.0379	7.76275
ASMM10P006536	0.0111978	0.133899	2.29892	up	protein_coding	NM_001277195		Szrd1	RefSeq	3294	chr4	-	141112977	141139796		chr4:141118730-141120323	CAAAAAGAGAGGAAATCCAAATCTCCTCCCAAAGTGCCCATTGTGATTCAAGACGATAGC	213491	Mm.332006	GO:0003674|GO:0005575|GO:0008150	SUZ RNA binding domain containing 1	1533.03	501.319	10.2978	9.09681	1226.04	1301.41	2071.64	582.769	524.651	396.537	10.4583	10.0702	10.3649	9.21406	9.10963	8.96673
ASMM10P006893	0.0496707	0.193732	22.0816	up	protein_coding	NM_009492		Vmn2r122	RefSeq	2953	chr4_JH584292_random	+	3535	11935		chr4_JH584292_random:8193+10589	ACATCAGTGGATATGGAACAGTGTGTGAGATGTCCAGATAATAAATATGCCAATTTAGAG	22308	Mm.377117	GO:0003674|GO:0004871|GO:0004930|GO:0005575|GO:0007165|GO:0007186|GO:0008150|GO:0016020|GO:0016021	vomeronasal 2, receptor, 122	8542.27	93.7151	10.9919	6.52716	312.248	2771.17	22543.4	61.457	56.9693	162.719	8.40738	11.1141	13.4543	5.98145	5.92943	7.6706
ASMM10P000073	0.0131103	0.138084	12.1124	up	protein_coding	NM_009646	CCDS23961.1	Aire	RefSeq	1993	chr10	-	78030021	78043610	NM_001271550, NM_001271551, NR_073358	chr10:78034658-78035656	GGGGCGGCCAGGTCCAGCACCAAGCGCGCGATGCAGTGTGTGTGGCGATGGCACCGAGGT	11634	Mm.35300	GO:0003677|GO:0003682|GO:0005622|GO:0005634|GO:0005634|GO:0005737|GO:0005737|GO:0005886|GO:0006351|GO:0006355|GO:0006959|GO:0008270|GO:0015629|GO:0042393|GO:0042802|GO:0044212|GO:0045182|GO:0045893|GO:0045944|GO:0045944|GO:0046872	autoimmune regulator (autoimmune polyendocrinopathy candidiasis ectodermal dystrophy)	29159	1143.89	13.7406	10.1422	5260.2	18299	63917.9	807.464	648.511	1975.68	12.6341	13.7909	14.7969	9.68277	9.41568	11.3282
ASMM10P004968	0.0288302	0.162822	4.84873	up	protein_coding	NM_001134474	CCDS49324.1	Vcan	RefSeq	7215	chr13	-	89655309	89742512		chr13:89685166-89702917	TTTATATTATTGAGGTCAGAGAAAACAAGACAGGACCTGATCTCTGCAAAACAAACCCAT	13003	Mm.158700	GO:0005509|GO:0005540|GO:0005576|GO:0005578|GO:0005615|GO:0007155|GO:0007507|GO:0008347|GO:0030246|GO:0031012	versican	34.6685	5.28151	4.93776	2.66015	49.6365	32.9253	21.4436	5	5	5.84453	5.65844	4.82008	4.33475	2.6472	2.65398	2.67927
ASMM10P004583	0.0178938	0.143676	11.7542	up	protein_coding	NM_001081249	CCDS36740.1	Vcan	RefSeq	12432	chr13	-	89655309	89742512		chr13:89693452-89702917	AACAAGACAGGTCGATTGAGTGATATGATTGTAAGTGGTCATCCAATAGATTCAGAATCT	13003	Mm.158700	GO:0005509|GO:0005540|GO:0005576|GO:0005578|GO:0005615|GO:0007155|GO:0007507|GO:0008347|GO:0030246|GO:0031012	versican	475.51	34.3692	8.64381	5.08871	330.765	510.534	585.231	24.349	22.3157	56.443	8.49648	8.74084	8.69411	4.61219	4.56557	6.08836
ASMM10P030758	0.0291497	0.163497	2.82444	up	protein_coding	NM_011578	CCDS19499.1	Tgfbr3	RefSeq	6074	chr5	-	107106569	107289595		chr5:107106619-107109280	CCATGGTCTTTGTGAACCTGCTTAGAGGTATAGTTTTGATAACCACAGTTTTAATTCTTT	21814	Mm.200775	GO:0001568|GO:0001701|GO:0001824|GO:0001837|GO:0001889|GO:0003347|GO:0005024|GO:0005024|GO:0005024|GO:0005114|GO:0005160|GO:0005515|GO:0005539|GO:0005576|GO:0005578|GO:0005615|GO:0005737|GO:0005737|GO:0005783|GO:0005886|GO:0005887|GO:0005887|GO:0006461|GO:0006468|GO:0006955|GO:0007179|GO:0007179|GO:0007181|GO:0007243|GO:0008201|GO:0009790|GO:0009897|GO:0009986|GO:0010633|GO:0010719|GO:0015026|GO:…	transforming growth factor, beta receptor III	1359.19	311.308	9.92675	8.42879	642.24	1012.48	2422.86	325.994	303.1	304.829	9.48189	9.72455	10.5738	8.38467	8.31726	8.58444
ASMM10P002261	0.00292526	0.11313	5.22598	up	protein_coding	NM_008194	CCDS53126.1	Gyk	RefSeq	4357	chrX	-	85701936	85776819		chrX:85704347-85711050	CCAGAAAGTGGTATCCCATAAATAATACCACCTCACGGATTTCCAAGATGCAAGCTTTTT	14933	Mm.246682	GO:0000166|GO:0004370|GO:0004370|GO:0005524|GO:0005634|GO:0005737|GO:0005739|GO:0005739|GO:0005741|GO:0005975|GO:0006071|GO:0006071|GO:0006072|GO:0006641|GO:0016020|GO:0016301|GO:0016310|GO:0016740|GO:0016773|GO:0042393|GO:0045471|GO:0046167	glycerol kinase	3715.43	525.824	11.5667	9.18103	3019.32	3604.38	4522.6	586.536	511.981	478.954	11.8176	11.4941	11.3886	9.22357	9.07974	9.2398
ASMM10P002353	0.00610055	0.11959	5.8349	up	protein_coding	NM_213616	CCDS15298.1	Atp2b4	RefSeq	8101	chr1	-	133702673	133753747		chr1:133706947-133715053	TCAGACTCAGATCAGAGTCGTCAAACTGTTCCATAATAACCATGAAGTTGCTCATAAACC	381290	Mm.188617	GO:0000166|GO:0005388|GO:0005524|GO:0005887|GO:0006816|GO:0006816|GO:0016020|GO:0016021|GO:0016323|GO:0016787|GO:0017080|GO:0030165|GO:0043005|GO:0043234|GO:0070588|GO:0097110|GO:0097228|GO:1901660|GO:1902083|GO:1902305	ATPase, Ca++ transporting, plasma membrane 4	264.445	35.0022	7.76438	5.21967	233.486	170.337	389.512	42.4785	29.3829	33.1452	7.96805	7.17164	8.15344	5.44508	4.9614	5.25254
ASMM10P008279	0.00320127	0.11313	2.85214	up	protein_coding	NM_028132	CCDS18388.1	Pgm2	RefSeq	2334	chr4	+	99929450	99987294		chr4:99929808+99961455	ATCGCTGCAGCCAACGGGATTGGTCGCCTGGTTATTGGGCAGAATGGAATACTCTCCACC	72157	Mm.217764	GO:0000287|GO:0004614|GO:0004614|GO:0005737|GO:0005829|GO:0005975|GO:0005978|GO:0006006|GO:0015629|GO:0016853|GO:0016868|GO:0019388|GO:0046872	phosphoglucomutase 2	3188.07	793.502	11.2727	9.76064	2555.33	2143.67	4865.22	934.685	635.288	810.533	11.5702	10.766	11.4819	9.89658	9.38468	10.0007
ASMM10P013068	0.000530828	0.10562	104.535	up	protein_coding	NM_009504	CCDS27784.1	Vdr	RefSeq	4354	chr15	-	97854426	97908296		chr15:97854440-97857536	CACTTTCATAGCGCTTGCTACGTGACAAGTACCGCTGTAAATAAATGCCTCATGAAAACC	22337	Mm.245084	GO:0000122|GO:0000902|GO:0001501|GO:0003677|GO:0003677|GO:0003700|GO:0003707|GO:0004879|GO:0005499|GO:0005515|GO:0005634|GO:0005720|GO:0005829|GO:0006351|GO:0006355|GO:0006366|GO:0006816|GO:0006874|GO:0007275|GO:0007595|GO:0008270|GO:0008285|GO:0008434|GO:0009887|GO:0010628|GO:0010839|GO:0010980|GO:0030315|GO:0030522|GO:0038183|GO:0038186|GO:0043231|GO:0043401|GO:0043565|GO:0045618|GO:0045892|GO:…	vitamin D receptor	83677.8	518.685	15.8479	9.14008	63788.9	65375.4	121869	658.39	415.013	482.652	16.2661	15.626	15.6517	9.39071	8.77686	9.25266
ASMM10P010611	0.00257866	0.111292	3.46448	up	protein_coding	NM_172595	CCDS36785.1	Arl15	RefSeq	3376	chr13	+	113794507	114157461		chr13:113934063+113934123	GTTTTAGTATAAAGGCAGTGCCATTCCAGAATGCCGTTTTGAATGTAAAAGAACTTGGAG	218639	Mm.79837	GO:0000166|GO:0005525|GO:0005575|GO:0005622|GO:0007264|GO:0008150	ADP-ribosylation factor-like 15	239.448	51.6178	7.61645	5.82381	155.493	209.77	353.08	48.9798	51.1422	54.7314	7.36045	7.47048	8.01844	5.64914	5.77858	6.04373
ASMM10P055475	0.0320698	0.167316	13.5961	up	protein_coding	NM_001005787	CCDS18377.1	Inadl	RefSeq	2898	chr4	+	98546633	98689010		chr4:98688206+98688266	GCCTTCGGGCGCATTATCCTGCAGGTATTTCGATCAATGGAGAACCAGCTGGCAGAGGCA	12695	Mm.90218	GO:0005515|GO:0005737|GO:0005886|GO:0005923|GO:0016020|GO:0030054|GO:0043234|GO:0045177|GO:0048471	InaD-like (Drosophila)	231.847	14.6244	7.49677	3.73165	163.295	139.611	392.636	23.4117	11.5115	8.95004	7.43503	6.89176	8.16351	4.55004	3.60931	3.03559
ASMM10P000156	0.0133016	0.138084	2.24519	up	protein_coding	NM_178633		Klhl2	RefSeq	3040	chr8	-	64739861	64779865		chr8:64740926-64742954	AAGCTACGCAGGGGTCACAGTTATTGATAAACCGTTATGAGCCTGAAGGACATTTTCAGC	77113	Mm.350347	GO:0001725|GO:0003779|GO:0005737|GO:0005856|GO:0015629|GO:0016567|GO:0031463|GO:0042803|GO:0042995	kelch-like 2, Mayven	6554.46	2016.51	12.3126	11.1458	5086.33	5472.02	9105.03	2219.75	2038.06	1791.73	12.5894	12.0687	12.2799	11.1587	11.0905	11.1883
ASMM10P021430	0.00282337	0.11313	2.45208	up	protein_coding	NM_025961	CCDS16665.1	Gatm	RefSeq	2357	chr2	-	122594472	122611277		chr2:122600450-122600543	AGACTACAGAGTACATATCATCTCTTTTAAAGACCCCAATCCAATGCACATCGATGCCAC	67092	Mm.29975	GO:0005737|GO:0005739|GO:0005743|GO:0005758|GO:0006601|GO:0007584|GO:0010033|GO:0015067|GO:0015068|GO:0016020|GO:0016740|GO:0016813|GO:0043434|GO:0046689	glycine amidinotransferase (L-arginine:glycine amidinotransferase)	26906.7	7440.17	14.3001	13.006	18386	29790.3	32543.9	9649.72	7997.31	4673.48	14.4845	14.4973	13.9184	13.3191	13.0961	12.603
ASMM10P042791	0.0442129	0.186997	2.31956	up	protein_coding	NM_001142701	CCDS48624.1	Hmha1	RefSeq	3928	chr10	+	80016671	80031471		chr10:80016678+80016738	GCTCTGACAGCTGGGGAGGGGGTGGCCCTGAGCAATGTGGTCCAGAGACAGCCTGCACCA	70719	Mm.243954	GO:0003674|GO:0005096|GO:0005622|GO:0007165|GO:0035556|GO:0046872	histocompatibility (minor) HA-1	995.955	332.085	9.71292	8.49907	777.639	914.749	1295.48	275.473	302.118	418.665	9.78244	9.5862	9.77012	8.14521	8.31062	9.04139
ASMM10P026528	0.00387178	0.115138	2.20176	up	protein_coding	NM_146141	CCDS17850.1	Ppa2	RefSeq	1225	chr3	+	133310115	133378069		chr3:133310221+133310281	CCCTGTACCGCACGGAGGAGCTGGGCCATCCCCGCTCGCAGGACTACCGCCTGTTCTTCA	74776	Mm.210305	GO:0000287|GO:0004427|GO:0004722|GO:0005737|GO:0005739|GO:0006796|GO:0016787|GO:0046872	pyrophosphatase (inorganic) 2	646.8	221.053	9.0729	7.93424	480.557	570.322	889.521	214.075	209.784	239.3	9.04947	8.90456	9.26466	7.77846	7.78724	8.23702
ASMM10P040669	0.00630129	0.119592	2.54806	up	protein_coding	NM_001081415	CCDS40404.1	Samd1	RefSeq	2071	chr8	+	83997671	84000386		chr8:83999566+83999627	TGTGGTGGAATACTTCACTGAGGCGGGCTTCCCAGAGCAGGCCACTGCTTTTCAAGAGCA	666704	Mm.298091	GO:0003674|GO:0005575|GO:0005576|GO:0005737|GO:0008150	sterile alpha motif domain containing 1	3164.94	938.741	11.3254	9.97598	2378.26	3072.73	4043.82	1217.58	932.779	665.864	11.4586	11.2678	11.2497	10.2878	9.93322	9.70696
ASMM10P036488	0.00695113	0.120343	22.4707	up	protein_coding	NM_010296	CCDS24238.1	Gli1	RefSeq	3662	chr10	-	127329881	127341579		chr10:127329924-127331800	GGGGCTGTATTTAGTCTATGTATGTTCCAGGAAAGAACAAACTTTAATAATGACACAGTT	14632	Mm.391450	GO:0001649|GO:0003676|GO:0003677|GO:0003677|GO:0003682|GO:0003705|GO:0005515|GO:0005634|GO:0005634|GO:0005737|GO:0005737|GO:0005737|GO:0005829|GO:0005929|GO:0006351|GO:0006355|GO:0007165|GO:0007224|GO:0007224|GO:0007224|GO:0007275|GO:0007283|GO:0007418|GO:0008017|GO:0008284|GO:0009913|GO:0009953|GO:0009954|GO:0021696|GO:0021938|GO:0021983|GO:0030154|GO:0030324|GO:0044212|GO:0045740|GO:0045880|GO:…	GLI-Kruppel family member GLI1	219.571	7.5499	7.44881	2.95883	158.762	141.179	358.771	10.4677	5	7.18195	7.39407	6.91027	8.04208	3.40683	2.65398	2.81569
ASMM10P032260	0.0474277	0.190951	2.66884	up	protein_coding	NM_177292	CCDS19550.2	Wscd2	RefSeq	4332	chr5	+	113550419	113589725		chr5:113570698+113570758	GTGTCAGCTGCCATGCCAAACATGTCTGTGGACAAGTGTGTGGACCTCTGCACAGAGAAG	320916	Mm.102783	GO:0003674|GO:0005575|GO:0008150|GO:0016020|GO:0016021	WSC domain containing 2	459.219	104.686	8.25917	6.84295	176.476	288.378	912.802	94.376	96.1106	123.571	7.55474	7.92218	9.30059	6.59294	6.66884	7.26708
ASMM10P002800	0.0252803	0.156687	8.97282	up	protein_coding	NM_001081155	CCDS38925.1	Rap1gap	RefSeq	3265	chr4	+	137681666	137729861	NM_001256218	chr4:137683487+137704073	AGAGTGTGTGGAGGAGTGATGGGCAGAAGCAGAGTTTCCCTCAGGCACTAAACCTGTTAC	110351	Mm.180763	GO:0005829|GO:0016020|GO:0017016|GO:0032318|GO:0042803	Rap1 GTPase-activating protein	90894.6	5106.9	15.5788	12.4132	20014.8	92272.7	160396	3876.53	3620.82	7823.36	14.5978	16.1124	16.0262	11.9761	11.9213	13.3423
ASMM10P048012	0.0375048	0.176955	2.63293	up	protein_coding	NM_020604	CCDS14833.1	Jph1	RefSeq	4809	chr1	-	16994939	17097889		chr1:16995001-16997559	CACCTCCCTACTGGTGGGTTCCTTAATTTATAATCCTTGAAACCAAAATGTATAATGTAC	57339	Mm.143761	GO:0005783|GO:0005789|GO:0005886|GO:0007517|GO:0008307|GO:0014701|GO:0016020|GO:0016021|GO:0016529|GO:0016529|GO:0030018|GO:0030314	junctophilin 1	177.004	55.5676	7.25796	5.86129	139.483	181.371	210.159	79.5623	42.2908	44.8496	7.20332	7.26052	7.31005	6.35191	5.49381	5.73816
ASMM10P035964	0.00133639	0.10562	4.23043	up	protein_coding	NM_007633	CCDS39914.1	Ccne1	RefSeq	2022	chr7	-	38097983	38107490		chr7:38098019-38098637	GCATGTCCTGCCTTCATGAACTCTTATTTTGTAAGTGCTGCTATGTCTATCAATTTTTAA	12447	Mm.16110	GO:0000079|GO:0000307|GO:0005515|GO:0005634|GO:0005634|GO:0005737|GO:0005813|GO:0006270|GO:0006468|GO:0006468|GO:0007049|GO:0016055|GO:0016301|GO:0016538|GO:0019901|GO:0019901|GO:0032403|GO:0045597|GO:0051301|GO:0051726	cyclin E1	17845.1	2819.31	13.6937	11.6129	11886.1	16792.9	24856.4	3154.31	3206.34	2097.26	13.8246	13.6683	13.5882	11.681	11.739	11.4186
ASMM10P036405	0.0332366	0.169838	19.4048	up	protein_coding	NM_001193274	CCDS57558.1	BC048679	RefSeq	690	chr7	-	81494273	81498330		chr7:81495299-81495373	AACGTTTCTGGGTTACTGTGAGGGTGTCGTGTGTAAACAGGGGCACAGAGCTCTGCAGCG	210321	Mm.99511	GO:0003674|GO:0005575|GO:0008150	cDNA sequence BC048679	22657.6	332.835	12.6983	8.41993	1308.1	9733.66	56930.9	227.053	248.082	523.37	10.5593	12.8852	14.6503	7.86202	8.02949	9.36829
ASMM10P006965	0.00879806	0.126322	5.03212	up	protein_coding	NM_009896	CCDS27952.1	Socs1	RefSeq	1220	chr16	-	10783808	10785536		chr16:10784872-10785430	CTGCCGCCAGCGCAGCCCCGGACGCTATGGCCCACCCCTCCAGCTGGCCCCTCGAGTAGG	12703	Mm.130	GO:0001932|GO:0005159|GO:0005515|GO:0005634|GO:0007259|GO:0009968|GO:0019210|GO:0019221|GO:0019221|GO:0019901|GO:0031410|GO:0035556|GO:0040008|GO:0042518|GO:0043086|GO:0045444|GO:0046426|GO:0046627|GO:0071230	suppressor of cytokine signaling 1	2268.14	313.653	10.7719	8.4407	1599.87	1622.46	3582.1	324.631	336.368	279.96	10.8609	10.3735	11.0812	8.3776	8.47614	8.46836
ASMM10P007846	0.00808108	0.123354	4.55924	up	protein_coding	NM_025372	CCDS23279.1	Tipin	RefSeq	1211	chr9	+	64281606	64304792		chr9:64281652+64288107	GTCTAGGTGAGGAAAAGATGTTAGAGCAAGAAGAAAATGGCTTGTTTGAAATACCAGATT	66131	Mm.196219	GO:0000076|GO:0000077|GO:0000790|GO:0005515|GO:0005634|GO:0005634|GO:0005737|GO:0005737|GO:0005794|GO:0006974|GO:0007049|GO:0007067|GO:0008284|GO:0009411|GO:0031573|GO:0043231|GO:0044770|GO:0048478|GO:0051301	timeless interacting protein	717.156	119.282	9.20878	7.01999	527.158	606.46	1017.85	136.491	127.192	94.1622	9.19323	8.99214	9.44098	7.12274	7.07141	6.86582
ASMM10P000048	0.00460583	0.115782	2.29357	up	protein_coding	ENSMUST00000001365	CCDS18685.1	Yars	Ensembl	2874	chr4	+	129189794	129219607		chr4:129210583+129213948	CGCTGCTGAGGTCGTACACCCTGGAGACCTAAAGAATTCTGTTGAAGTCGCCCTGAACAA	107271	Mm.145488	GO:0000049|GO:0000166|GO:0003723|GO:0004812|GO:0004831|GO:0005524|GO:0005634|GO:0005737|GO:0006412|GO:0006418|GO:0006437|GO:0008150|GO:0016874	tyrosyl-tRNA synthetase	1227.46	427.94	10.0478	8.85019	1195.83	1242.28	1244.27	523.692	461.421	298.707	10.4201	10.0023	9.72101	9.06685	8.92474	8.55899
ASMM10P018627	0.0112013	0.133899	3.0918	up	protein_coding	NM_026473	CCDS29321.1	Tubb6	RefSeq	1807	chr18	+	67390730	67402749		chr18:67391373+67391433	ACGTGGGCGACTCAGCGCTGCAGCTGGAGAGGATCAGCGTCTACTACAATGAGTCATCCT	67951	Mm.181860	GO:0000166|GO:0003924|GO:0005200|GO:0005525|GO:0005737|GO:0005856|GO:0005874|GO:0005886|GO:0006184|GO:0007017|GO:0015630|GO:0043234|GO:0051258	tubulin, beta 6 class V	2401.57	574.738	10.9122	9.28378	2045.36	1852.9	3306.44	705.462	582.281	436.471	11.213	10.5512	10.9725	9.48918	9.25996	9.1022
ASMM10P018091	0.0134744	0.138084	2.3205	up	protein_coding	NM_053099	CCDS29362.2	Setbp1	RefSeq	9981	chr18	-	78750377	79109391		chr18:78750453-78755825	GTCTCTTTTGCTACCAGATCAGGTTAGCACAGTACAGAGCACTTAACTATTAAAATAAAA	240427	Mm.312871	GO:0003674|GO:0003677|GO:0005634|GO:0008150	SET binding protein 1	96.5176	32.6872	6.34692	5.13248	87.1781	67.4893	134.885	35.6555	27.7998	34.6064	6.49355	5.82107	6.72613	5.19101	4.88526	5.32118
ASMM10P012573	0.0125239	0.136349	5.59167	up	protein_coding	NM_024207	CCDS27484.1	Derl1	RefSeq	3145	chr15	-	57869501	57892418		chr15:57869570-57871906	AGAGAATGTCTGAATTCCTGGAAGAAATCAGTACTGAGGTTTCCTCTGTGTGTGTGCACG	67819	Mm.289387	GO:0005515|GO:0005769|GO:0005770|GO:0005783|GO:0005783|GO:0006810|GO:0006986|GO:0015031|GO:0016020|GO:0016021|GO:0030176|GO:0030433|GO:0030968|GO:0030970|GO:0034620|GO:0042288	Der1-like domain family, member 1	2302.66	238.869	10.4649	7.98162	710.386	1581.29	4616.29	203.717	167.805	345.086	9.64478	10.3369	11.413	7.70922	7.47431	8.76134
ASMM10P006674	0.00291614	0.11313	4.27984	up	protein_coding	NM_008091	CCDS15674.1	Gata3	RefSeq	3257	chr2	-	9857077	9878600		chr2:9868884-9874388	GGATGTAAGTCGAGGCCCAAGGCACGATCCAGCACAGAAGGCAGGGAGTGTGTGAACTGC	14462	Mm.313866	GO:0000122|GO:0000790|GO:0000902|GO:0000976|GO:0000977|GO:0000979|GO:0000987|GO:0001046|GO:0001071|GO:0001077|GO:0001078|GO:0001158|GO:0001701|GO:0001709|GO:0001764|GO:0001775|GO:0001819|GO:0001822|GO:0001823|GO:0002088|GO:0002572|GO:0003180|GO:0003215|GO:0003281|GO:0003677|GO:0003700|GO:0003700|GO:0003713|GO:0003713|GO:0005134|GO:0005515|GO:0005634|GO:0005634|GO:0006351|GO:0006355|GO:0006357|GO:…	GATA binding protein 3	294.554	50.1881	7.7213	5.62374	126.869	217.121	539.673	26.7239	40.4214	83.4189	7.05794	7.51756	8.5884	4.75881	5.43032	6.6821
ASMM10P018624	0.019779	0.147148	3.15067	up	protein_coding	NM_053261	CCDS29320.1	Impa2	RefSeq	1386	chr18	+	67289222	67318841		chr18:67316973+67317033	ACCTGGCAGCTGCCACAGTCATCATTAGAGAAGCAGGCGGCATTGTGATTGACACCTCAG	114663	Mm.34079	GO:0005737|GO:0006020|GO:0008934|GO:0008934|GO:0016311|GO:0016787|GO:0042803|GO:0046854|GO:0046855|GO:0046872|GO:0052832|GO:0052833|GO:0052834	inositol (myo)-1(or 4)-monophosphatase 2	10617.7	1864.23	12.6745	11.0189	5609.55	4795.22	21448.4	1745	1575.2	2272.5	12.7379	11.8908	13.3949	10.8107	10.706	11.54
ASMM10P052851	0.017047	0.142559	2.8654	up	protein_coding	NM_001164734	CCDS51770.1	Mpp6	RefSeq	2222	chr6	+	50110240	50198598	NM_001164733, NM_019939	chr6:50198303+50198363	TGGGTCCCAATTAGCTGGGTGTACTGATGATTCAATAAGGTTAACAACAGATAAATAAAA	56524	Mm.41288	GO:0004385|GO:0005515|GO:0005886|GO:0016020|GO:0016021|GO:0030165|GO:0046939	membrane protein, palmitoylated 6 (MAGUK p55 subfamily member 6)	83307.6	16659.3	15.7442	14.2254	36165.3	87747.9	126009	16934	16383	16661	15.4797	16.0432	15.7097	14.134	14.1239	14.4184
ASMM10P011128	0.00255732	0.111272	5.49696	up	protein_coding	NM_010374	CCDS36936.1	Gzmf	RefSeq	934	chr14	-	56205262	56211407		chr14:56205276-56205518	CATGTGGAGTGAGCAGCAAAGAATGAAAATTCATAATAAATAACCTCCAGAGTGCATAGA	14943	Mm.457976	GO:0003824|GO:0004252|GO:0006508|GO:0008233|GO:0008236|GO:0016787|GO:0019835	granzyme F	142.913	26.3402	6.72967	4.27104	274.995	85.007	68.7378	56.8428	10.0042	12.1734	8.21386	6.1641	5.81106	5.86502	3.45689	3.49121
ASMM10P035967	0.000741253	0.10562	22.7964	up	protein_coding	NM_024413	CCDS21158.1	Plekhf1	RefSeq	1559	chr7	-	38220653	38227994		chr7:38220680-38222158	GGGAGAAAAGCCCTATCCAAACTGATTTACCAATAAACAAGAATAAAGTACCAACTCTTT	72287	Mm.333798	GO:0005634|GO:0005737|GO:0005764|GO:0005764|GO:0005768|GO:0006915|GO:0007032|GO:0010314|GO:0010508|GO:0016050|GO:0032266|GO:0046872|GO:0046902|GO:0070273|GO:0072659|GO:2001244	pleckstrin homology domain containing, family F (with FYVE domain) member 1	135496	3510.89	16.4649	11.9542	77002.1	106153	223333	3586.86	3117.68	3828.13	16.5268	16.2882	16.5797	11.8564	11.6954	12.3106
ASMM10P005928	0.0134053	0.138084	2.69277	up	protein_coding	NM_001195487		Srsf7	RefSeq	2256	chr17	-	80200079	80207305		chr17:80201553-80202690	CAAGAAGCAGTCGTTCCCCATCAGGAAGTCCACACAGAAGTGCAAGTCCAGAAAGAATGG	225027	Mm.292016	GO:0000166|GO:0003676|GO:0003723|GO:0005515|GO:0005634|GO:0006397|GO:0008270|GO:0008380|GO:0046872|GO:0048025	serine/arginine-rich splicing factor 7	15999.5	3945.54	13.5677	12.1386	11479.7	15532.1	20986.8	4165.91	4024.34	3646.38	13.775	13.558	13.3702	12.0867	12.0757	12.2535
ASMM10P034940	0.0440434	0.186735	2.24533	up	protein_coding	NM_007617	CCDS20406.1	Cav3	RefSeq	1172	chr6	+	112459504	112472872		chr6:112459865+112459925	TGCAAGGAGATAGACTTGGTGAACCGCGACCCCAAGAACATCAATGAGGACATTGTGAAG	12391	Mm.3924	GO:0001778|GO:0002027|GO:0005246|GO:0005515|GO:0005737|GO:0005783|GO:0005794|GO:0005886|GO:0005886|GO:0005901|GO:0005901|GO:0005901|GO:0006469|GO:0006641|GO:0006897|GO:0006897|GO:0007009|GO:0007015|GO:0007204|GO:0007520|GO:0008016|GO:0008022|GO:0008104|GO:0008104|GO:0008284|GO:0009986|GO:0010614|GO:0010614|GO:0010831|GO:0014704|GO:0014819|GO:0014902|GO:0016010|GO:0016020|GO:0017015|GO:0017080|GO:…	caveolin 3	39.0092	15.2866	4.97277	3.80584	33.0959	21.5083	62.4234	20.1896	5	20.6703	5.02379	4.21685	5.67766	4.32864	2.65398	4.43491
ASMM10P000261	0.00584851	0.119407	125.543	up	protein_coding	NM_001077508	CCDS38980.1	Tnfrsf9	RefSeq	1999	chr4	+	150920154	150946102		chr4:150934416+150944772	GGAGGACCAGCATTTAAGAAGACCACTGGAGCAGCTCAAGAGGAAGATGCTTGTAGCTGC	21942	Mm.244187	GO:0004872|GO:0005615|GO:0009897|GO:0016020|GO:0016021|GO:0019955|GO:0042127|GO:0070207|GO:2001180|GO:2001183	tumor necrosis factor receptor superfamily, member 9	1939.35	12.3111	10.5241	3.55209	1809.96	984.425	3023.65	7.47999	6.41669	23.0367	11.041	9.68616	10.8452	3.03254	2.9984	4.62533
ASMM10P030881	0.0182498	0.144134	2.52481	up	protein_coding	NM_146162	CCDS19554.1	Tmem119	RefSeq	2132	chr5	-	113793728	113800352		chr5:113793742-113795637	CTCAGCTCTTCGGATGTGGATATATGACACACTAGCATAATAAATCTTGATCTGGCTTGA	231633	Mm.41681	GO:0001503|GO:0001649|GO:0001649|GO:0005515|GO:0005783|GO:0016020|GO:0016021|GO:0030154	transmembrane protein 119	10426.7	2788.56	12.9549	11.6187	9236.14	7715.04	14329	3287.78	2524.13	2553.77	13.441	12.544	12.8796	11.739	11.4006	11.7166
ASMM10P004126	0.00535706	0.117902	3.27397	up	protein_coding	NM_001015507	CCDS23485.1	Vprbp	RefSeq	5392	chr9	+	106821975	106880992		chr9:106865704+106879933	GGAGGACCAGCAGACAGCTCGGACAACTCTGATTTGGAAGATGACATCATCTTATCTCTG	321006	Mm.440089	GO:0005634|GO:0005737|GO:0008180	Vpr (HIV-1) binding protein	3826.73	845.982	11.5788	9.86774	2917.62	3392.55	5170.04	908.19	770.367	859.389	11.7692	11.4019	11.5652	9.85534	9.66353	10.0843
ASMM10P044184	0.00834426	0.124793	2.23947	up	protein_coding	NM_008892	CCDS30272.1	Pola1	RefSeq	5350	chrX	-	93304765	93632155		chrX:93463307-93463472	AAATGCCTTTGTCCTTCATGTGGAACTGAAAATATTTATGATAATGTCTTTGAAGGCTCG	18968	Mm.1923	GO:0000084|GO:0000166|GO:0000785|GO:0001882|GO:0003676|GO:0003677|GO:0003682|GO:0003690|GO:0003887|GO:0003887|GO:0003896|GO:0005515|GO:0005634|GO:0005634|GO:0005635|GO:0005654|GO:0005658|GO:0005658|GO:0005737|GO:0006139|GO:0006260|GO:0006260|GO:0006260|GO:0006261|GO:0006269|GO:0006270|GO:0006271|GO:0006272|GO:0006273|GO:0006303|GO:0006303|GO:0008283|GO:0008408|GO:0016363|GO:0016740|GO:0016779|GO:…	polymerase (DNA directed), alpha 1	1186.93	407.663	9.95693	8.79377	857.117	1288.22	1415.45	495.259	415.017	312.714	9.9316	10.0563	9.88288	8.98202	8.77705	8.62225
ASMM10P050403	0.00376968	0.114837	15.2934	up	protein_coding	NM_010351	CCDS26153.1	Gsc	RefSeq	1183	chr12	-	104471208	104473236		chr12:104471222-104471646	ATTTATAGTTAAGTTAACGGTGACAATACAATAAAGTGATGGCAATGTAGACCAGCCATG	14836	Mm.129	GO:0000122|GO:0001085|GO:0001103|GO:0003677|GO:0003700|GO:0005515|GO:0005634|GO:0005667|GO:0006355|GO:0007275|GO:0009653|GO:0021904|GO:0023019|GO:0030178|GO:0030900|GO:0042474|GO:0043565|GO:0043583|GO:0048644|GO:0048704	goosecoid homeobox	164.315	8.11076	6.98128	3.04644	78.6279	146.669	267.649	5.92718	5	13.4051	6.33823	6.96343	7.64218	2.85686	2.65398	3.6285
ASMM10P031984	0.00817261	0.123664	3.86989	up	protein_coding	NM_023785	CCDS19415.1	Ppbp	RefSeq	1107	chr5	+	90768517	90770060		chr5:90769117+90769182	TTCAATTCTATCTCCCTTGTGAATGTGTACAGGCCAGGAGTTCACTGTGCTGATGTGGAA	57349	Mm.293614	GO:0003674|GO:0005576|GO:0008150	pro-platelet basic protein	1043.81	217.825	9.7966	7.84431	827.867	1097.28	1206.27	265.525	255.454	132.495	9.87802	9.83317	9.67861	8.0883	8.07307	7.37156
ASMM10P024205	0.0496302	0.19367	2.32902	up	protein_coding	NM_021363	CCDS17030.1	Svs3a	RefSeq	1200	chr2	+	164289267	164291500		chr2:164291426+164291500	CTCTTGTAGTGTTACACATACTAGAAAACAAGTGTTTCCCAATAAAGATATTGCTTTGGC	64335	Mm.389393	GO:0003674|GO:0005576|GO:0005576|GO:0042628	seminal vesicle secretory protein 3A	57.8069	23.6111	5.68117	4.46144	58.6188	67.0634	47.7385	27.9024	30.1847	12.746	5.9123	5.81133	5.31986	4.82801	4.99867	3.55765
ASMM10P014378	0.00336727	0.114034	10.9275	up	protein_coding	NM_019388	CCDS28155.1	Cd86	RefSeq	2539	chr16	-	36603868	36666077		chr16:36607067-36607147	AGTAACGCTGACAGAGAGACTATCAACCTGAAGGAACTTGAACCCCAAATTGCTTCAGCA	12524	Mm.1452	GO:0002224|GO:0002668|GO:0005102|GO:0005886|GO:0009897|GO:0009986|GO:0016020|GO:0016021|GO:0042102|GO:0042104|GO:0042113|GO:0043231|GO:0051607	CD86 antigen	26887.5	1628.27	14.2786	10.8287	21615.9	21033.2	38013.3	1831.56	1535.51	1517.74	14.7233	13.9886	14.1239	10.8794	10.6695	10.9373
ASMM10P031872	0.0124974	0.13633	15.1075	up	protein_coding	NM_001081205	CCDS39111.1	Nipal1	RefSeq	4205	chr5	+	72647795	72671078		chr5:72666876+72666936	CCCCACAAGAGGGAGAAGTCACATCTTTGCATGAAATGGAAATGAAATTGAGAGATCCAG	70701	Mm.38884	GO:0003674|GO:0005575|GO:0006810|GO:0006811|GO:0015095|GO:0015693|GO:0016020|GO:0016021	NIPA-like domain containing 1	177.305	10.3603	7.26765	3.35046	194.223	135.907	201.786	13.0014	13.0796	5	7.6898	6.8511	7.26204	3.65998	3.74966	2.64173
ASMM10P021158	0.00560773	0.118179	2.38279	up	protein_coding	NM_009851	CCDS16472.1	Cd44	RefSeq	5654	chr2	-	102811141	102901665		chr2:102845298-102845410	AATACCCCAGTTTTTCTGGATCAGGCATTGATGATGATGAAGATTTTATCTCCAGTACCA	12505	Mm.423621	GO:0001558|GO:0001658|GO:0002246|GO:0002821|GO:0002906|GO:0004415|GO:0004888|GO:0004888|GO:0005154|GO:0005515|GO:0005540|GO:0005540|GO:0005540|GO:0005634|GO:0005886|GO:0007155|GO:0007155|GO:0009897|GO:0009986|GO:0009986|GO:0010628|GO:0016020|GO:0016021|GO:0016055|GO:0016323|GO:0016323|GO:0016324|GO:0016477|GO:0019901|GO:0019955|GO:0030214|GO:0031175|GO:0033031|GO:0033138|GO:0033138|GO:0034116|GO:…	CD44 antigen	398.991	129.94	8.41507	7.16242	315.054	393.802	488.118	131.109	124.726	133.983	8.42297	8.37078	8.45146	7.06052	7.04044	7.3863
ASMM10P007487	0.00872724	0.125898	8.12718	up	protein_coding	NM_018781	CCDS27246.1	Egr3	RefSeq	1416	chr14	+	70077444	70080157		chr14:70077603+70078895	ATGGCTACAGAGAATGTGATGGACATCGGTCTGACCAACGAGAAGCCCAATCCGGAACTC	13655	Mm.103737	GO:0001938|GO:0002042|GO:0003676|GO:0003677|GO:0003700|GO:0005634|GO:0005737|GO:0006351|GO:0006355|GO:0006355|GO:0007274|GO:0007422|GO:0035767|GO:0035924|GO:0043066|GO:0043066|GO:0044344|GO:0046872|GO:0071320|GO:0071371	early growth response 3	61.2098	5	5.67039	2.64764	46.355	44.9885	92.2858	5	5	5	5.55136	5.25453	6.20528	2.6472	2.65398	2.64173
ASMM10P031603	0.00251496	0.111272	2.80025	up	protein_coding	NM_023525	CCDS19171.1	Cad	RefSeq	7106	chr5	+	31054810	31078479		chr5:31078419+31078479	CTTACACCTCAAATCTGTACAGTTACTTTTGTACTGACTGTAATAAACAGCCAAACAGTT	69719	Mm.305535	GO:0002134|GO:0004070|GO:0004088|GO:0004151|GO:0004672|GO:0005524|GO:0005634|GO:0005737|GO:0005829|GO:0006207|GO:0006228|GO:0016363|GO:0016740|GO:0017144|GO:0018107|GO:0019899|GO:0042802|GO:0042995|GO:0043025|GO:0043195|GO:0043234|GO:0046777	carbamoyl-phosphate synthetase 2, aspartate transcarbamylase, and dihydroorotase	23587.7	5615.73	14.1206	12.6351	17396	24118.6	29248.6	6837.16	5795	4215.02	14.3899	14.1892	13.7827	12.8247	12.6341	12.4463
ASMM10P010265	0.00184945	0.110154	3.82511	up	protein_coding	NM_001039239	CCDS36696.1	Zfp808	RefSeq	3114	chr13	+	62129889	62173936		chr13:62173771+62173936	GCACACAATATATCTCAGAATTCATAAAAGAAGACACTGAAGAGAGAAACTGTGTGTGAA	630579	Mm.440905	GO:0003674|GO:0005575|GO:0008150|GO:0046872	zinc finger protein 80	10275.8	1834.97	12.9393	11.0038	7172.86	9821.94	13832.6	1956.42	1984.99	1563.48	13.0808	12.9085	12.8285	10.9787	11.0535	10.9791
ASMM10P024666	0.00199216	0.110199	3.81257	up	protein_coding	NM_011990	CCDS17335.1	Slc7a11	RefSeq	9227	chr3	-	50364935	50443613		chr3:50365047-50372366	GCTGGCCACTTGTTAATGCTTCTAGCTGCTTCTCTATATGTCTGTGTTTGTATATTTTTA	26570	Mm.260988	GO:0003333|GO:0005791|GO:0005856|GO:0005886|GO:0006810|GO:0006865|GO:0009636|GO:0015171|GO:0016020|GO:0016021|GO:0043231|GO:0070527	solute carrier family 7 (cationic amino acid transporter, y+ system), member 11	1839.31	357.897	10.551	8.62026	1390.45	1658.77	2468.71	404.556	308.116	361.018	10.6541	10.4035	10.5954	8.69281	8.34092	8.82706
ASMM10P033423	0.01381	0.138305	306.457	up	protein_coding	NM_020596	CCDS20297.1	Egr4	RefSeq	2100	chr6	-	85511121	85513542		chr6:85511171-85512943	CCTTTTTGTTGTTCATTTTTTGTAAAGCAGACGCTACTCTCAAGCATTTGACAAAACTGT	13656	Mm.44137	GO:0000977|GO:0003676|GO:0003677|GO:0003700|GO:0005634|GO:0005737|GO:0006351|GO:0006355|GO:0006355|GO:0043066|GO:0045944|GO:0046872|GO:0071320|GO:0071371	early growth response 4	7122.79	16.4111	12.1433	3.88378	3404.15	3851.07	14113.1	23.835	20.3983	5	11.994	11.5792	12.8567	4.57749	4.43212	2.64173
ASMM10P049957	0.000293068	0.10562	5.08022	up	protein_coding	NM_025840	CCDS25884.1	Bzw2	RefSeq	1889	chr12	-	36091834	36156825		chr12:36091877-36092309	GGCCACTTCAATAGTTGTGTTTCTTCTGCTCGTGTATGTGATTTGACAAACCAGTTTTTT	66912	Mm.288669	GO:0003674|GO:0005575|GO:0007275|GO:0007399|GO:0008150|GO:0030154	basic leucine zipper and W2 domains 2	24155.3	2985.15	14.0613	11.7164	13771.7	21485.3	37208.9	3356.72	2929.55	2669.16	14.0571	14.0277	14.0992	11.766	11.6042	11.7791
ASMM10P009684	0.00560177	0.118179	4.72334	up	protein_coding	NM_198620	CCDS19083.1	Rundc3b	RefSeq	3700	chr5	-	8490335	8622952		chr5:8494856-8520858	AAGATCAGCTTAAAAGTTACCAAAGCCTTGACCAGTTATCAGCAGAAGTTAGCCTTTCTC	242819	Mm.332192	GO:0003674|GO:0005575|GO:0008150	RUN domain containing 3B	255.565	41.2579	7.67267	5.43287	177.781	177.371	411.542	49.2794	25.9573	48.5368	7.56438	7.22875	8.22489	5.65883	4.78679	5.85298
ASMM10P002935	0.0237137	0.153702	12.0377	up	protein_coding	NM_177087	CCDS28961.2	Fam179a	RefSeq	3503	chr17	+	71673260	71729669		chr17:71714740+71716378	TCAAAGAGTCTGGTGGTGTGTGAGAACGGGCTGCCTAGTCATGAGGGTGTGGAGACGTCA	320159	Mm.187372	GO:0003674|GO:0005575|GO:0008150	family with sequence similarity 179, member A	36457.1	1022.81	13.536	9.94649	2408.2	20290.1	86673.1	500.967	759.436	1808.03	11.4761	13.9433	15.1885	8.99783	9.6425	11.1991
ASMM10P007781	0.0387807	0.178583	2.11571	up	protein_coding	NM_023680	CCDS22043.1	Tnfrsf22	RefSeq	2275	chr7	-	143636724	143649638		chr7:143638392-143639244	GTTCACAGAGATCCCAGAAACCGGCTGTTCCTACTGTTATCACCTTTGAGTGTGCTAATT	79202	Mm.261384	GO:0004872|GO:0005515|GO:0005576|GO:0005886|GO:0009897|GO:0016020|GO:0016021|GO:0045569|GO:1902042	tumor necrosis factor receptor superfamily, member 22	244.518	89.987	7.70851	6.62737	211.111	203.549	318.895	82.0077	101.917	86.0365	7.82349	7.42761	7.87443	6.39603	6.75282	6.73325
ASMM10P045948	0.0117944	0.134143	2.01778	up	protein_coding	NM_001177535		Gm4340	RefSeq	1258	chr10	+	104142986	104153965	NM_001270642	chr10:104153895+104153965	GGCATTTTCACCTTTGCCCTAATAAAATTGTGTGTAGAAATAAACAAGTATTCTGGAGTC	100043292	Mm.339215	GO:0003674|GO:0005575|GO:0008150	predicted gene 4340	9480.52	3239.15	12.8409	11.8281	6640.77	10637.2	11163.6	3567.84	3528.6	2621.01	12.967	13.0145	12.5413	11.8504	11.8837	11.7503
ASMM10P004521	0.00266223	0.113021	3.13679	up	protein_coding	NM_001080131	CCDS36033.1	Tmpo	RefSeq	3317	chr10	-	91147570	91171582		chr10:91152689-91158747	GCACAATCAGGTGGCCAATAGGTTGACTGGAAATTTCAAGCATGCATCTTCTATTCTGCC	21917	Mm.159684	GO:0000785|GO:0003677|GO:0005515|GO:0005634|GO:0005635|GO:0005637|GO:0005694|GO:0006355|GO:0016020|GO:0016021	thymopoietin	16500.6	3319.38	13.526	11.8768	10411.5	12960.6	26129.7	3582.06	3370.99	3005.08	13.6285	13.3007	13.6489	11.8547	11.8146	11.9609
ASMM10P000746	0.0382288	0.177879	2.88966	up	protein_coding	NM_010128	CCDS20647.1	Emp1	RefSeq	2721	chr6	+	135362930	135383173		chr6:135377274+135379900	TTATGCTGTTTGTCTCCACCATTGCCAACGTCTGGATGGTTGCAGATTACGCAAATGCAT	13730	Mm.182785	GO:0005886|GO:0016020|GO:0016021|GO:0016049	epithelial membrane protein 1	1326.4	331.53	10.0146	8.48372	786.246	1157.23	2035.72	371.819	390.67	232.102	9.79745	9.90687	10.3395	8.56947	8.68948	8.19219
ASMM10P047908	0.01998	0.147208	2.35389	up	protein_coding	NM_181321	CCDS25688.1	Tmc6	RefSeq	1279	chr11	-	117775356	117780621		chr11:117775370-117775588	TGGGGTCTGAATACAGTATCCTGTGTATCAGGTATTTACATTACAATTCATAATGGTAGC	217353	Mm.286963	GO:0003674|GO:0005575|GO:0005783|GO:0006810|GO:0006811|GO:0008150|GO:0016020|GO:0016021	transmembrane channel-like gene family 6	232.746	73.3761	7.56952	6.33447	134.862	239.125	324.25	73.4752	78.9528	67.7004	7.15458	7.65626	7.89772	6.23902	6.39447	6.36992
ASMM10P051026	0.00216607	0.11094	5.54115	up	protein_coding	NM_016767	CCDS26061.1	Batf	RefSeq	904	chr12	+	85686719	85709087		chr12:85689306+85689372	AAGAATCGCATCGCTGCCCAGAAGAGCCGACAGAGACAGACACAGAAAGCCGACACCCTT	53314	Mm.6672	GO:0001816|GO:0002320|GO:0003677|GO:0003700|GO:0005515|GO:0005634|GO:0005737|GO:0006351|GO:0006974|GO:0030154|GO:0030330|GO:0042832|GO:0043011|GO:0043565|GO:0045064|GO:0045190|GO:0060218|GO:0072539|GO:0072540	basic leucine zipper transcription factor, ATF-like	5448.11	696.28	12.0521	9.58191	4052.29	4570.15	7721.9	752.412	718.259	618.17	12.2504	11.8343	12.0716	9.57666	9.55926	9.6098
ASMM10P004619	0.00714764	0.120574	4.26632	up	protein_coding	NM_001081441	CCDS39031.1	Wdr86	RefSeq	1805	chr5	-	24712268	24730680		chr5:24712930-24715525	ACAGCGTGAGTGCCCTCAAGTACCACGCAGGCACCTTGTTCACAGGCAGTGGGGATGCCT	269633	Mm.392539	GO:0003674|GO:0005575|GO:0008150	WD repeat domain 86	57.433	11.7602	5.61566	3.52267	38.9695	69.4553	63.8744	11.6113	12.5458	11.1234	5.27682	5.86284	5.70732	3.52185	3.69705	3.34911
ASMM10P009289	0.0322568	0.167476	2.2009	up	protein_coding	NM_175170	CCDS35762.1	Pogk	RefSeq	7385	chr1	-	166393611	166409828		chr1:166409282-166409706	CTCGGCCGGGAAACATTGAAGAAGCTGACTCTGAACTCCGGGAAGATCCTTGCTTGGGAA	71592	Mm.192094	GO:0003676|GO:0003677|GO:0005575|GO:0005622|GO:0005634|GO:0006355|GO:0007275|GO:0008150	pogo transposable element with KRAB domain	34.5157	15.0036	4.94894	3.81085	34.8526	42.7329	25.9616	20.0638	15.9093	9.03769	5.10536	5.1834	4.55806	4.32089	4.06315	3.0485
ASMM10P014680	0.00475495	0.115965	3.22288	up	protein_coding	NM_010675	CCDS49901.1	Krtap8-1	RefSeq	579	chr16	-	89487373	89487952		chr16:89487391-89487952	TGGTGAAGTTGTGGATGTGTCTGTCAAATTCTCAATAAATTTGTCTGAGCTTGCATAACA	16703	Mm.13979	GO:0003674|GO:0005575|GO:0005882|GO:0008150	keratin associated protein 8-1	656.672	130.488	8.80394	7.11559	276.678	412.545	1280.79	93.9835	115.054	182.428	8.22181	8.43562	9.75439	6.58497	6.91891	7.84289
ASMM10P052259	0.0102793	0.131837	2.51998	up	protein_coding	NM_145512	CCDS15440.1	Sft2d2	RefSeq	5526	chr1	-	165174340	165194433		chr1:165187982-165188054	GAAGGGACTCGGCCTCTTTGCAGTGTTTTACACCCTGGGTAACATCATGTCAATTGGGAG	108735	Mm.288369	GO:0003674|GO:0005575|GO:0006810|GO:0008150|GO:0015031|GO:0016020|GO:0016021|GO:0016192	SFT2 domain containing 2	6352.21	1672.8	12.1976	10.8642	3919.33	5057.89	10079.4	1881.81	1733.65	1402.92	12.2	11.9761	12.4168	10.9228	10.8455	10.8244
ASMM10P046015	3.64005e-05	0.10562	3.75557	up	protein_coding	NM_007792	CCDS24165.1	Csrp2	RefSeq	889	chr10	+	110920175	110939514		chr10:110938670+110938730	GTGGGAAGAGTCTGGAGTCTACAACTCTGACTGAGAAAGAAGGCGAAATCTACTGTAAAG	13008	Mm.2020	GO:0005515|GO:0005634|GO:0007275|GO:0008270|GO:0030154|GO:0046872	cysteine and glycine-rich protein 2	12120.4	2135.27	13.1304	11.2214	8078.01	10345	17938.2	2550.76	1971.24	1883.81	13.2565	12.9739	13.1608	11.3642	11.0428	11.2571
ASMM10P052687	0.0319944	0.167204	3.48385	up	protein_coding	NM_010476	CCDS35766.1	Hsd17b7	RefSeq	4574	chr1	-	169949536	169969205		chr1:169949567-169952875	CATTTCCTGGGCTCTTGATGAATGTATGAACAGTTGATTGAACAAGCATCTATTTGAATA	15490	Mm.12882	GO:0000253|GO:0004303|GO:0005148|GO:0005783|GO:0005886|GO:0006629|GO:0006694|GO:0006695|GO:0008152|GO:0016020|GO:0016021|GO:0016491|GO:0055114|GO:0055114	hydroxysteroid (17-beta) dehydrogenase 7	3522.65	645.501	11.2633	9.46265	1470.56	3145.39	5952	700.29	720.285	515.928	10.743	11.2971	11.7499	9.4776	9.5634	9.34696
ASMM10P044134	0.0112232	0.133899	12.0605	up	protein_coding	NM_212444	CCDS41050.1	Gyk	RefSeq	4427	chrX	-	85701936	85776819		chrX:85706251-85706324	CTTTGGGCTTTTTTATAGTGAGTAGCATGGTAATGTTAATCGGAGCAAGGTACATCTCAG	14933	Mm.246682	GO:0000166|GO:0004370|GO:0004370|GO:0005524|GO:0005634|GO:0005737|GO:0005739|GO:0005739|GO:0005741|GO:0005975|GO:0006071|GO:0006071|GO:0006072|GO:0006641|GO:0016020|GO:0016301|GO:0016310|GO:0016740|GO:0016773|GO:0042393|GO:0045471|GO:0046167	glycerol kinase	591.548	35.4348	8.82788	5.23566	364.904	410.698	999.042	40.5992	36.093	29.6123	8.63487	8.43135	9.41741	5.38134	5.26633	5.0593
ASMM10P046170	0.0134275	0.138084	4.67596	up	protein_coding	NM_001164081	CCDS24266.1	Timeless	RefSeq	4479	chr10	+	128232062	128252941	ENSMUST00000145710, NM_001136082, NM_001164080, NM_011589	chr10:128247170+128247250	AAATGCGTTTGGCTCTCCAGTCATTTCCCCAGGGGAAGAAATGCAGTTGCTGAAACAAAT	21853	Mm.6458	GO:0000122|GO:0000790|GO:0001658|GO:0001822|GO:0005515|GO:0005634|GO:0005634|GO:0006351|GO:0006355|GO:0006974|GO:0007049|GO:0007067|GO:0007275|GO:0009790|GO:0030324|GO:0042753|GO:0042803|GO:0044770|GO:0045892|GO:0046982|GO:0048511|GO:0048754|GO:0051301	timeless circadian clock 1	300.019	51.6505	8.00951	5.78424	245.264	285.124	369.67	42.4057	67.9969	44.5489	8.03845	7.90516	8.08491	5.44224	6.18217	5.72832
ASMM10P004934	0.00345388	0.114034	2.10428	up	protein_coding	NM_001128094	CCDS49820.1	Atp13a3	RefSeq	7220	chr16	-	30312423	30388530		chr16:30315886-30322871	TTATCATTGTTCTTATCAATGCCTTCGTGTCTATCACGGTGGAGGAGTCAGTGGATCGGT	224088	Mm.8924	GO:0000166|GO:0003674|GO:0005524|GO:0005575|GO:0006812|GO:0016020|GO:0016021|GO:0016787|GO:0016887|GO:0019829|GO:0046872	ATPase type 13A3	4062.32	1382.81	11.648	10.5747	2823.89	3798.1	5564.97	1618.3	1429.6	1100.52	11.724	11.5596	11.6605	10.6958	10.5661	10.4623
ASMM10P049055	0.000134769	0.10562	13.5372	up	protein_coding	NM_013654	CCDS36245.1	Ccl7	RefSeq	912	chr11	+	82045711	82047523		chr11:82046552+82046629	AAACAAAAGATCCCCAAGAGGAATCTCAAGAGCTACAGAAGGATCACCAGTAGTCGGTGT	20306	Mm.341574	GO:0005125|GO:0005576|GO:0005615|GO:0006935|GO:0006954|GO:0006955|GO:0007010|GO:0008009|GO:0008201|GO:0008360|GO:0030335|GO:0031726|GO:0031727|GO:0048245|GO:0071361|GO:2000503	chemokine (C-C motif) ligand 7	850.874	51.0039	9.51284	5.75398	707.315	1010.9	834.409	54.8023	61.8167	36.3926	9.63691	9.72245	9.17915	5.81133	6.04568	5.40491
ASMM10P031450	0.0145263	0.139307	8.92024	up	protein_coding	NM_001037919	CCDS51413.1	Gm6460	RefSeq	821	chr5	+	11594955	11599480	NM_001177510, NR_001586, NR_003596	chr5:11598461+11598534	AAATATTTGGTTGCCTTGAACCTGAATGGACAAACAGGAGCAGACCAGCAACCATGAGAC	623898	Mm.425228	GO:0003674|GO:0005575|GO:0008150	predicted gene 6460	97.4798	6.96739	6.03041	2.87333	41.2942	52.7788	198.366	5	5	10.9022	5.36876	5.4795	7.24298	2.6472	2.65398	3.31882
ASMM10P053621	0.0131797	0.138084	2.15616	up	protein_coding	NM_009688	CCDS30098.1	Xiap	RefSeq	6550	chrX	+	42067835	42109664		chrX:42067856+42067916	ACCTGTGCGCATGTGCAGCCGCTGGGTCAGGCTCTGGCTTGGAGCTGGGGAGGCGGGGGT	11798	Mm.259879	GO:0002020|GO:0004842|GO:0005515|GO:0005634|GO:0005737|GO:0005737|GO:0005829|GO:0006915|GO:0008270|GO:0016055|GO:0016567|GO:0016874|GO:0043027|GO:0043066|GO:0043066|GO:0043154|GO:0043154|GO:0043234|GO:0043524|GO:0046872|GO:0048471|GO:0051402|GO:0090263|GO:0097110|GO:1990001	X-linked inhibitor of apoptosis	422.613	141.919	8.3991	7.29063	292.745	303.437	671.657	139.792	132.569	153.395	8.31131	7.99627	8.88973	7.15724	7.12969	7.58498
ASMM10P006660	0.0145442	0.139307	2.14637	up	protein_coding	NM_007991	CCDS21036.1	Fbl	RefSeq	1159	chr7	+	28169747	28179269		chr7:28179048+28179130	GTGTGTACAGGCCACCTCCCAAGGTGAAGAACTGAAACTCAGAGCTGTCTGGATTGAAGA	14113	Mm.4595	GO:0001651|GO:0001652|GO:0003723|GO:0005634|GO:0005730|GO:0005730|GO:0005730|GO:0006364|GO:0006396|GO:0008033|GO:0008168|GO:0015030|GO:0015030|GO:0015030|GO:0016074|GO:0016740|GO:0030515|GO:0030529|GO:0032259	fibrillarin	32314.9	9745.9	14.5507	13.4488	22132.6	31697.1	43115.1	10453.8	10338.7	8445.23	14.7608	14.5862	14.3049	13.4441	13.452	13.4502
ASMM10P054058	0.00319086	0.11313	2.21714	up	protein_coding	NM_175491	CCDS24798.1	Smcr8	RefSeq	3543	chr11	+	60777524	60781067		chr11:60780357+60780417	GTGGAAGCTTATTGGCCTACAAAGGTAACTGGTTCCAGGAGGTGGGGAAGAGCCCTAAAC	237782	Mm.57726	GO:0003674|GO:0005634|GO:0008150	Smith-Magenis syndrome chromosome region, candidate 8 homolog (human)	180.949	65.9186	7.31917	6.17047	176.417	171.601	194.828	75.5994	63.2364	58.9199	7.55429	7.18315	7.22007	6.27767	6.07791	6.15582
ASMM10P027318	0.0120245	0.134888	2.37958	up	protein_coding	NM_133948	CCDS18299.1	Psip1	RefSeq	3182	chr4	-	83455680	83486390		chr4:83455762-83457079	GCTGTACATTATATACACACCAGTCTTTTGCTTTGTCCTTAGTACATTTTTAACTTGGAC	101739	Mm.105331	GO:0000395|GO:0001105|GO:0003677|GO:0003682|GO:0005634|GO:0005654|GO:0005720|GO:0005730|GO:0006351|GO:0006355|GO:0006979|GO:0009408|GO:0033613|GO:0034399|GO:0035327|GO:0045944|GO:0097100	PC4 and SFRS1 interacting protein 1	16811.5	4603.82	13.6078	12.3571	11167.6	15706.3	23560.7	5064.46	4257.08	4489.93	13.7356	13.5713	13.5167	12.3673	12.1623	12.5418
ASMM10P037199	0.00983514	0.130345	15.5294	up	protein_coding	NM_009434	CCDS22042.1	Phlda2	RefSeq	737	chr7	-	143501547	143502524		chr7:143501606-143501816	GACCGTATTTATATTGGTTACCTGCTTCCAACCCACCATTCCGTGTTAATATTTTTTATA	22113	Mm.334344	GO:0001890|GO:0005737|GO:0009887|GO:0010468|GO:0016020|GO:0030334|GO:0045995|GO:0070873	pleckstrin homology-like domain, family A, member 2	820.595	40.96	9.35132	5.39439	546.02	635.544	1280.22	58.4983	34.6746	29.7073	9.24058	9.05963	9.75377	5.90846	5.20992	5.06481
ASMM10P012653	0.00809986	0.123379	2.43836	up	protein_coding	NM_008681	CCDS37092.1	Ndrg1	RefSeq	2909	chr15	-	66929317	66969641		chr15:66929352-66930865	CTGTATATGTCTCTCCAGGGCAGTTTCTTAATAAGATGTTTGTATTTATTTCCAGACCAA	17988	Mm.30837	GO:0005634|GO:0005737|GO:0005737|GO:0005813|GO:0005856|GO:0005874|GO:0005886|GO:0005913|GO:0008017|GO:0015630|GO:0016020|GO:0017137|GO:0032287|GO:0043015|GO:0045296|GO:0045576|GO:0048471|GO:0055038|GO:0090232	N-myc downstream regulated gene 1	194832	51138.5	17.0945	15.8086	103325	136207	344964	42313.3	45747.9	65354.4	16.9345	16.6707	17.6782	15.4784	15.6076	16.3397
ASMM10P046751	0.0354515	0.174062	5.63806	up	protein_coding	NM_146878	CCDS24732.1	Olfr30	RefSeq	1066	chr11	-	58454914	58455980		chr11:58455677-58455980	ATCTGTCACTGTCCCCAAGATGATAGTAGGCTTTCTCTTTGGTTGGACGAGCATCTCTTT	18329	Mm.222836	GO:0004871|GO:0004930|GO:0004984|GO:0005886|GO:0007165|GO:0007186|GO:0007608|GO:0016020|GO:0016021|GO:0050896	olfactory receptor 30	1188.35	123.824	9.57961	7.08441	500.357	628.921	2435.76	139.311	119.991	112.171	9.11128	9.04705	10.5805	7.15031	6.98121	7.12171
ASMM10P022596	0.0256372	0.157162	2.80438	up	protein_coding	NM_170592	CCDS15886.1	Ntmt1	RefSeq	1217	chr2	+	30807976	30823014		chr2:30822578+30822751	AGATGAGATCTACCATGTCTACAGCTTTGCCCTGAGATGAAGCCAGGGCCAGAGCTGGGG	66617	Mm.33167	GO:0005634|GO:0005737|GO:0007051|GO:0007059|GO:0008168|GO:0008276|GO:0008276|GO:0016740|GO:0018012|GO:0018016|GO:0018016|GO:0032259|GO:0035572|GO:0035573	N-terminal Xaa-Pro-Lys N-methyltransferase 1	7816.73	1800.75	12.4472	10.9596	4750.54	5543.01	13156.6	2114.64	1886.02	1401.57	12.4929	12.0835	12.7653	11.0875	10.9693	10.8219
ASMM10P042756	0.0210325	0.149002	8.44758	up	protein_coding	NM_007962	CCDS23126.1	Mpzl2	RefSeq	3216	chr9	+	45042343	45054043		chr9:45049664+45049724	AAACTCAACCAAGGAAACAAGGTCTCTGTTTTTGTGGAAGATACAGACTAACACTTCGAG	14012	Mm.33240	GO:0003674|GO:0005886|GO:0007155|GO:0016020|GO:0016021|GO:0016337|GO:0033077	myelin protein zero-like 2	73.5166	5.64148	5.77412	2.69558	30.0706	70.883	119.596	5	5	6.92444	4.87185	5.89382	6.55668	2.6472	2.65398	2.78556
ASMM10P014215	0.0269852	0.158991	2.1919	up	protein_coding	NM_028420	CCDS49795.1	Camk2n2	RefSeq	1299	chr16	-	20619214	20621278		chr16:20619229-20620243	TTCTCCATCCTCAATGTAACAGGAGTGTGTGAATAAACACAGACCTCCGTGTGTGAGTGT	73047	Mm.425977	GO:0004860|GO:0005575|GO:0005634|GO:0005737|GO:0008427|GO:0016301|GO:0016310|GO:0016740|GO:0019901	calcium/calmodulin-dependent protein kinase II inhibitor 2	3990.02	1281.89	11.5793	10.4471	2435.3	3687.57	5847.19	1578.56	1311.56	955.541	11.4892	11.5238	11.725	10.6604	10.4376	10.2434
ASMM10P023373	0.0333511	0.169923	2.04457	up	protein_coding	NM_009424	CCDS16464.1	Traf6	RefSeq	5536	chr2	+	101678439	101700974		chr2:101680966+101681027	ACTACAGTTGTTCTTAGCTGCTGGGGTGTCTCTGCAGCTCCCAAGGAGGGATCCTGAGCA	22034	Mm.292729	GO:0000122|GO:0000209|GO:0001503|GO:0001843|GO:0002726|GO:0004842|GO:0004842|GO:0004871|GO:0005515|GO:0005634|GO:0005737|GO:0005811|GO:0005829|GO:0005886|GO:0006461|GO:0006955|GO:0007165|GO:0007165|GO:0007249|GO:0007250|GO:0007254|GO:0008270|GO:0009887|GO:0009898|GO:0016567|GO:0016874|GO:0019221|GO:0019886|GO:0019901|GO:0030316|GO:0031435|GO:0031625|GO:0031666|GO:0031965|GO:0031996|GO:0032147|GO:…	TNF receptor-associated factor 6	174.221	64.8221	7.17604	6.14424	117.637	153.691	251.334	76.4089	54.7771	63.2804	6.94644	7.02739	7.55429	6.29332	5.87365	6.26575
ASMM10P019323	0.0128001	0.137342	10.862	up	protein_coding	NM_001081271	CCDS38015.1	Calhm1	RefSeq	1047	chr19	-	47141034	47144174		chr19:47141310-47141529	TAAGGTATGTATCCAGCAGTTCTTTGAAGCCATGAACCATGACCTGGAACTGGGTCATAC	546729	Mm.439624	GO:0005227|GO:0005244|GO:0005244|GO:0005262|GO:0005783|GO:0005886|GO:0005887|GO:0006810|GO:0006811|GO:0006812|GO:0006816|GO:0015867|GO:0016020|GO:0016021|GO:0034220|GO:0034765|GO:0042802|GO:0050913|GO:0050916|GO:0050917|GO:0051260|GO:0070588	calcium homeostasis modulator 1	124.711	10.0952	6.73887	3.29765	131.433	84.7906	157.909	16.2239	7.7927	6.26917	7.11542	6.16158	6.93961	3.99226	3.18402	2.71666
ASMM10P047683	0.0264256	0.158512	2.29771	up	protein_coding	NM_008740	CCDS25524.1	Nsf	RefSeq	3766	chr11	-	103821782	103954056		chr11:103846387-103846453	CGGTTCTCCAACCTGGTATTGCAGGCTCTTCTTGTGTTACTGAAAAAGGCGCCTCCTCAG	18195	Mm.260117	GO:0000166|GO:0001921|GO:0005515|GO:0005524|GO:0005737|GO:0005765|GO:0005795|GO:0005886|GO:0006200|GO:0006200|GO:0006810|GO:0006813|GO:0008022|GO:0014069|GO:0015031|GO:0016192|GO:0016787|GO:0016887|GO:0017111|GO:0017137|GO:0017157|GO:0019905|GO:0030165|GO:0031748|GO:0032403|GO:0042623|GO:0043008|GO:0043198|GO:0046872	N-ethylmaleimide sensitive fusion protein	8608.61	2565.34	12.6745	11.4743	6953.34	6642.44	12230	2953.14	2780.17	1962.71	13.0316	12.3369	12.6548	11.5755	11.5288	11.3185
ASMM10P004266	0.00535116	0.117902	5.26259	up	protein_coding	NM_001033407	CCDS50410.1	Gm815	RefSeq	618	chr19	+	26885924	26888647		chr19:26886001+26886378	CCTGTCTGAGTCCTTAGGAACGATGCTTCTGTGCTGCGTAGAAGCCCATGCCATGGGATT	329047	Mm.293289	GO:0003674|GO:0005575|GO:0008150	predicted gene 815	204.7	31.0225	7.43526	5.03948	138.885	215.508	259.708	33.6709	32.3248	27.0718	7.198	7.50707	7.6007	5.10946	5.10633	4.90266
ASMM10P014580	0.0292573	0.163649	18.0731	up	protein_coding	NM_173069	CCDS37375.1	Speer2	RefSeq	1121	chr16	-	69856873	69863744		chr16:69856888-69857133	CTGTACTACTTAATATGCAGTGAAAGGGTGCTGATGGACAATAAATTTCTGTTACACTTT	224318	Mm.212743	GO:0003674|GO:0005575|GO:0008150	spermatogenesis associated glutamate (E)-rich protein 2	282.966	11.1475	7.58199	3.40622	142.56	135.785	570.553	17.8145	6.27598	9.35196	7.23417	6.84997	8.66182	4.13961	2.98425	3.09479
ASMM10P042400	0.0101538	0.131779	37.1924	up	protein_coding	NM_010809	CCDS22806.1	Mmp3	RefSeq	1858	chr9	+	7445821	7455974		chr9:7453617+7453719	TTGATGAGAAGAAACAATCCATGGAGCCAGGATTTCCCAGGAAGATAGCTGAGGACTTTC	17392	Mm.4993	GO:0004222|GO:0005509|GO:0005576|GO:0005578|GO:0005615|GO:0005634|GO:0006508|GO:0008233|GO:0008237|GO:0008270|GO:0016787|GO:0030334|GO:0030425|GO:0030574|GO:0031012|GO:0032403|GO:0043231|GO:0043234|GO:0044297|GO:0046872|GO:0071230	matrix metallopeptidase 3	2497.71	20.0956	9.24998	4.03304	269.096	233.346	6990.7	9.61643	7.21286	43.4576	8.18538	7.62134	11.9432	3.30757	3.10409	5.68747
ASMM10P005746	0.00140488	0.10562	4.27984	up	protein_coding	NM_001172216	CCDS51769.1	Fam221a	RefSeq	2013	chr6	+	49367738	49389904		chr6:49383084+49388816	GGTAATGAAGATAAAGCTGGAAAAGGCTGCTAAGCAGAAAGGAAAAGTGCCACCGCTGCC	231946	Mm.35199	GO:0003674|GO:0005575|GO:0008150	family with sequence similarity 221, member A	583.72	103.423	8.92359	6.82603	419.322	536.334	795.503	117.247	93.2862	99.7369	8.84389	8.81326	9.11361	6.90299	6.62416	6.95093
ASMM10P044930	0.0146817	0.139769	4.2231	up	protein_coding	NM_001034864	CCDS53019.1	Gm4907	RefSeq	1310	chrX	+	23892762	23907550		chrX:23907421+23907550	TCTTATCGGAGAAAAGTTCATACCTGTGGAAGGGATGGTGTTCTGTTCCACGCAGTGTAA	236749	Mm.296422	GO:0003674|GO:0005575|GO:0008150|GO:0046872	predicted gene 4907	3587.47	596.475	11.413	9.33469	2414.72	2716.15	5631.53	712.952	636.319	440.155	11.4791	11.083	11.6769	9.50074	9.38715	9.11618
ASMM10P042877	0.0221601	0.151193	14.0767	up	protein_coding	NM_133982	CCDS23222.1	Rpp25	RefSeq	1361	chr9	+	57504101	57505447		chr9:57505012+57505447	AAGAGAGGATCCTTGAAGTCCAAGGAAACTTTGTGGGACATGTTACCAGAAGCCACAGAA	102614	Mm.274421	GO:0003674|GO:0003676|GO:0003723|GO:0004526|GO:0005634|GO:0005739|GO:0005813|GO:0008033|GO:0008150|GO:0016787	ribonuclease P/MRP 25 subunit	130.245	5	6.46287	2.64764	54.266	75.6197	260.85	5	5	5	5.79138	5.99044	7.6068	2.6472	2.65398	2.64173
ASMM10P016226	0.00383753	0.115138	2.06009	up	protein_coding	NM_020493	CCDS28831.1	Srf	RefSeq	4093	chr17	-	46546838	46556162		chr17:46546888-46549178	ACCCAGGAATAGTGGACATGGTCACATCTTCTGTACAGAGCTTTCTTTTGTATTAAAAAA	20807	Mm.45044	GO:0000790|GO:0000978|GO:0000983|GO:0001076|GO:0001077|GO:0001077|GO:0001228|GO:0001569|GO:0001701|GO:0001707|GO:0001764|GO:0001829|GO:0001947|GO:0002011|GO:0002042|GO:0002042|GO:0002521|GO:0003257|GO:0003257|GO:0003677|GO:0003677|GO:0003682|GO:0003700|GO:0003700|GO:0003705|GO:0005515|GO:0005634|GO:0005634|GO:0005634|GO:0005737|GO:0006351|GO:0006355|GO:0006366|GO:0007015|GO:0007160|GO:0007275|GO:…	serum response factor	36647.1	10654	14.6136	13.5709	21711.9	27816.5	60412.8	12558.1	10316.8	9087.06	14.7286	14.3973	14.715	13.715	13.4494	13.5484
ASMM10P005632	0.0156225	0.140813	6.08583	up	protein_coding	NM_001167949	CCDS48365.1	Atp2b4	RefSeq	8292	chr1	-	133702673	133753747		chr1:133706947-133711631	GTGAGTGAGAATCAGAGTCGTCAAACTGTTCCATAATAACCATGAAGTTGCTCATAAACC	381290	Mm.188617	GO:0000166|GO:0005388|GO:0005524|GO:0005887|GO:0006816|GO:0006816|GO:0016020|GO:0016021|GO:0016323|GO:0016787|GO:0017080|GO:0030165|GO:0043005|GO:0043234|GO:0070588|GO:0097110|GO:0097228|GO:1901660|GO:1902083|GO:1902305	ATPase, Ca++ transporting, plasma membrane 4	308.704	42.7016	8.05583	5.45038	266.245	282.097	377.769	49.5258	51.6806	26.8984	8.16727	7.88748	8.11275	5.66659	5.79314	4.8914
ASMM10P005793	0.00505942	0.116567	2.11739	up	protein_coding	NM_001177621	CCDS19169.1	Slc5a6	RefSeq	3455	chr5	-	31036035	31048562		chr5:31047751-31048171	AGATCTCAAAGGGGGAAAAACCAATGCTGGTTTCGGAAAGAACGTAGGAACTTTGGTAGC	330064	Mm.205463	GO:0005215|GO:0006810|GO:0006811|GO:0006814|GO:0008523|GO:0012506|GO:0015293|GO:0015878|GO:0015887|GO:0016020|GO:0016021|GO:0031526|GO:0055085	solute carrier family 5 (sodium-dependent vitamin transporter), member 6	205.217	77.3146	7.47149	6.38921	162.188	218.037	235.424	85.0246	84.9805	61.9388	7.42605	7.52337	7.46507	6.44526	6.49127	6.23109
ASMM10P027738	0.013653	0.138131	7.12753	up	protein_coding	NM_016748	CCDS18591.1	Ctps	RefSeq	2726	chr4	-	120539867	120570276		chr4:120541306-120541381	GCTCCCCCGACTCGGAAATCACTGAACTCAAGTTTCCATCAATAAGTCAGGACTGATCTG	51797	Mm.1815	GO:0000166|GO:0003883|GO:0005524|GO:0005575|GO:0006221|GO:0006241|GO:0006541|GO:0016874	cytidine 5'-triphosphate synthase	13135.4	1133.07	13.047	10.2136	4943.47	11205	23257.8	843.873	1702.69	852.658	12.552	13.0872	13.5019	9.74761	10.8181	10.0752
ASMM10P019817	0.0165319	0.141683	2.76809	up	protein_coding	NM_001146708	CCDS50420.1	Fas	RefSeq	555	chr19	+	34290658	34309350		chr19:34309286+34309350	GATTCCATCTGTGAACTGGTGCTTTTGATTGATTAAAATACACTGTATGCTTACAGCAAT	14102	Mm.1626	GO:0002377|GO:0003014|GO:0004888|GO:0005031|GO:0005515|GO:0005576|GO:0005634|GO:0005737|GO:0005886|GO:0006915|GO:0006915|GO:0006924|GO:0006924|GO:0006925|GO:0006925|GO:0006927|GO:0006955|GO:0007165|GO:0008625|GO:0008625|GO:0008625|GO:0009636|GO:0009897|GO:0009986|GO:0009986|GO:0010467|GO:0010940|GO:0016020|GO:0016021|GO:0019724|GO:0019900|GO:0031104|GO:0031264|GO:0031265|GO:0031265|GO:0032464|GO:…	Fas (TNF receptor superfamily member 6)	5841.59	1523.27	12.1908	10.7219	4737.34	5748.92	7038.5	1556.07	1707.68	1306.05	12.4867	12.1319	11.9539	10.637	10.8228	10.706
ASMM10P010377	0.00447331	0.115782	2.51369	up	protein_coding	NM_053108	CCDS26651.1	Glrx	RefSeq	1335	chr13	+	75839885	75850151		chr13:75847179+75847298	TCTTCATAGGTAAAGACTGCATAGGCGGATGCAGTGATCTAATCTCCATGCAACAGACTG	93692	Mm.25844	GO:0005634|GO:0005737|GO:0005739|GO:0006810|GO:0009055|GO:0015035|GO:0019153|GO:0045454|GO:0047485|GO:0055114|GO:0055114	glutaredoxin	3988.72	1228.45	11.6673	10.3375	3075.57	4820.92	4069.66	1613.91	1330.26	741.171	11.8454	11.9005	11.2559	10.6909	10.454	9.8675
ASMM10P002501	0.0306774	0.165765	3.07581	up	protein_coding	NM_001172472	CCDS25668.1	Sphk1	RefSeq	1880	chr11	+	116532443	116536675		chr11:116532669+116533969	GTCTGAGTGAGCCAGCGGCTGCATCTGGAAGCTAAAAATCTGGCCGCCCCGGGGAATGAC	20698	Mm.20944	GO:0000166|GO:0000287|GO:0001568|GO:0001934|GO:0001956|GO:0003677|GO:0003951|GO:0004143|GO:0005516|GO:0005516|GO:0005524|GO:0005634|GO:0005737|GO:0005829|GO:0005886|GO:0006670|GO:0006954|GO:0007205|GO:0007420|GO:0008021|GO:0008152|GO:0008284|GO:0008481|GO:0008481|GO:0010803|GO:0010976|GO:0016301|GO:0016310|GO:0016740|GO:0017050|GO:0019371|GO:0019722|GO:0030307|GO:0030335|GO:0030424|GO:0031398|GO:…	sphingosine kinase 1	53.0625	15.8424	5.53152	3.91055	48.4648	42.5765	68.1463	22.9227	10.671	13.9337	5.6196	5.17728	5.79767	4.5166	3.52581	3.68924
ASMM10P000406	0.00566473	0.118179	2.95516	up	protein_coding	NM_001252476	CCDS57547.1	Prmt1	RefSeq	1325	chr7	-	44976754	44986420	NM_001252477	chr7:44983538-44986282	CATCATGGAGGTTTCCTGTGGCCAAGCAGAAAGTAGTGAGAAGCCCAACGCTGAGGACAT	15469	Mm.27545	GO:0001701|GO:0005515|GO:0005634|GO:0005737|GO:0005829|GO:0006479|GO:0006479|GO:0008168|GO:0008170|GO:0008276|GO:0008276|GO:0008469|GO:0016274|GO:0016274|GO:0016275|GO:0016571|GO:0016740|GO:0018216|GO:0019919|GO:0030519|GO:0031175|GO:0032259|GO:0035241|GO:0035242|GO:0035247|GO:0042054|GO:0042802|GO:0043234|GO:0043985|GO:0044020|GO:0045653	protein arginine N-methyltransferase 1	9597.29	2188.46	12.8171	11.2539	7052.8	7856.5	13882.6	2526.49	2268.98	1769.92	13.0518	12.5684	12.8311	11.3514	11.2404	11.1698
ASMM10P048066	0.000157274	0.10562	9.55113	up	protein_coding	NM_001013365	CCDS24382.1	Osm	RefSeq	1907	chr11	+	4236784	4241026		chr11:4238482+4238542	AGCCAGCTGCAGAATCAGGCGAACCTCACGGGGAACACAGAATCACTCTTGGAGCCCTAT	18413	Mm.131422	GO:0005125|GO:0005125|GO:0005147|GO:0005576|GO:0005615|GO:0005900|GO:0006955|GO:0007422|GO:0008083|GO:0008284|GO:0009408|GO:0033138|GO:0040008|GO:0042503|GO:0042506|GO:0042508|GO:0043410|GO:0045835|GO:0045944|GO:0046888|GO:0048266|GO:0050731|GO:2001235	oncostatin M	328.396	26.7834	8.0742	4.81853	230.718	270.797	483.674	25.2798	21.728	33.3426	7.94977	7.83332	8.43952	4.67036	4.52185	5.26339
ASMM10P055791	0.000214473	0.10562	223.027	up	protein_coding	NM_019577	CCDS19742.1	Ccl24	RefSeq	1289	chr5	-	135569936	135573043		chr5:135570739-135570797	CTCTGTCCCTGAACTTGGACATAGGTATTGACGCTTTACCAGGCTGCTTTGGGGTTTGAC	56221	Mm.31505	GO:0001938|GO:0005125|GO:0005576|GO:0005615|GO:0006935|GO:0006954|GO:0006955|GO:0007010|GO:0008009|GO:0008360|GO:0030335|GO:0030838|GO:0032855|GO:0045766|GO:0048245|GO:0050729|GO:2000418	chemokine (C-C motif) ligand 24	124903	343.66	16.3651	8.56402	74397.1	104687	195624	353.431	386.458	291.091	16.4847	16.2647	16.3459	8.4974	8.67143	8.52321
ASMM10P008318	0.0142912	0.139307	2.49105	up	protein_coding	NM_028478	CCDS39142.1	Rassf6	RefSeq	1958	chr5	-	90603075	90640487		chr5:90608948-90609714	GGCATTCCCCGGAAGACTATTTATCTTACCACAGCACTCTGACACCATACGCAGACGAAG	73246	Mm.30172	GO:0005515|GO:0005575|GO:0006915|GO:0007165|GO:0042981|GO:0043065	Ras association (RalGDS/AF-6) domain family member 6	51.0753	18.6893	5.4826	4.16584	62.0221	59.0293	32.1746	21.0786	22.5505	12.4389	5.99455	5.63718	4.81605	4.39197	4.58453	3.52104
ASMM10P009474	0.0116093	0.133899	5.75686	up	protein_coding	NM_177845	CCDS16616.1	Pla2g4e	RefSeq	4477	chr2	-	120166411	120245335	uc012cbz.1	chr2:120186381-120187195	TCATCACCAACGGCGTGCTGGTGTCTCGCCAAGTCTCTTGCCTGGAGGTTCATGCAGAAT	329502	Mm.330505	GO:0004620|GO:0004623|GO:0005737|GO:0005764|GO:0006629|GO:0008152|GO:0009395|GO:0016020|GO:0016042|GO:0016787|GO:0046872	phospholipase A2, group IVE	407.597	53.4367	8.37564	5.85035	304.401	301.547	616.843	65.357	51.1999	43.7532	8.36976	7.98745	8.7697	6.07279	5.78037	5.6979
ASMM10P008340	0.00646383	0.119592	3.05049	up	protein_coding	NM_028731	CCDS26211.1	Esyt2	RefSeq	5556	chr12	+	116281221	116373098		chr12:116348319+116357111	GAACCTTCCGTCAGGGAAGAAAATAAACAGCAACCCAAATCCTCTTGTCCAGATGTCAGT	52635	Mm.273755	GO:0003674|GO:0005575|GO:0005886|GO:0008150|GO:0016020|GO:0016021	extended synaptotagmin-like protein 2	472.796	116.61	8.60753	6.99848	325.783	415.054	677.553	133.577	108.232	108.022	8.47316	8.44588	8.90355	7.09077	6.83381	7.07087
ASMM10P034186	0.0160563	0.141557	3.40089	up	protein_coding	NM_023516	CCDS39450.1	Hilpda	RefSeq	985	chr6	+	29272625	29275449		chr6:29272750+29272810	CTTACTCCTGCACGACCTGGTGTGACTGTGAGCAGCCGTCTCTCAACTTTTCCTTCTGAG	69573	Mm.45161	GO:0001819|GO:0005102|GO:0005576|GO:0005615|GO:0005811|GO:0006950|GO:0008284|GO:0009986|GO:0010884|GO:0016020|GO:0016021|GO:0030141|GO:0035425	hypoxia inducible lipid droplet associated	2359.26	451.579	10.6992	8.9333	1678.19	1099.15	4300.43	431.742	335.718	587.277	10.931	9.83488	11.3318	8.7874	8.47442	9.5381
ASMM10P007391	0.00484311	0.116213	3.19327	up	protein_coding	NM_015814	CCDS21752.1	Dkk3	RefSeq	3357	chr7	-	112116018	112159057		chr7:112158370-112158965	ATTCGAATTGGGCGGCGGCCAGCGCGGAACAAACATGCAGCGGCTCGGGGGTATTTTGCT	50781	Mm.55143	GO:0005576|GO:0005615|GO:0007275|GO:0016055|GO:0030178|GO:0032348|GO:0045892|GO:0090090|GO:2000065	dickkopf homolog 3 (Xenopus laevis)	108.548	24.3292	6.29991	4.62487	56.5678	64.9595	204.116	20.2569	17.0246	35.7061	5.85599	5.76769	7.27604	4.33381	4.16965	5.37115
ASMM10P000366	0.0158051	0.141041	2.60157	up	protein_coding	NM_139149	CCDS21886.1	Fus	RefSeq	1845	chr7	+	127967478	127982031		chr7:127972760+127974399	GCCGAGGAGGCAGAGGCGGCATGGGCGGAAGTGACCGCGGTGGCTTCAATAAATTTGGTG	233908	Mm.277680	GO:0000166|GO:0003676|GO:0003677|GO:0003723|GO:0005634|GO:0005634|GO:0005737|GO:0008270|GO:0042802|GO:0046872	fused in sarcoma	1045.9	299.823	9.75495	8.37557	780.615	882.323	1474.77	268.076	331.338	300.054	9.78906	9.53422	9.94158	8.1043	8.45739	8.56502
ASMM10P012093	0.0179943	0.143676	2.24935	up	protein_coding	NM_028228	CCDS27205.1	Pinx1	RefSeq	1351	chr14	+	63860311	63919859		chr14:63878128+63878188	CGGAGTGAAACCGACCTGGACTGCATTTTTGGAAAAAGGAGGAACAAGAAGCTTGCTCAG	72400	Mm.379214	GO:0000228|GO:0000775|GO:0000776|GO:0000781|GO:0003676|GO:0005515|GO:0005634|GO:0005694|GO:0005730|GO:0005730|GO:0005737|GO:0005739|GO:0005819|GO:0007004|GO:0007080|GO:0043231|GO:0070034	PIN2/TERF1 interacting, telomerase inhibitor 1	1136.98	390.007	9.91963	8.75012	919.632	1385.1	1106.21	420.511	418.951	330.56	10.0404	10.1588	9.55965	8.7516	8.79363	8.70514
ASMM10P004396	0.010127	0.131779	2.47579	up	protein_coding	NM_001039352	CCDS38006.1	Nolc1	RefSeq	3652	chr19	+	46075862	46085531	NM_001039353	chr19:46079255+46079907	AAGAAAAAGCCTGTCCAGCAGAAGGCAGCTAAGCCCCAAGCCAAGGCAGTCAGACCTCCT	70769	Mm.402190	GO:0003677|GO:0003700|GO:0005515|GO:0005654|GO:0005654|GO:0005730|GO:0005737|GO:0007000|GO:0008134|GO:0008139|GO:0008284|GO:0015030|GO:0019904|GO:0030532|GO:0033979|GO:0034512|GO:0034513|GO:0042306|GO:0045893	nucleolar and coiled-body phosphoprotein 1	200.328	65.2803	7.4582	6.15031	195.505	232.163	173.318	72.0418	70.2732	53.5259	7.70076	7.61408	7.05976	6.21353	6.2266	6.0108
ASMM10P047030	0.00230452	0.111272	8.46172	up	protein_coding	NM_177776	CCDS24985.1	Smtnl2	RefSeq	2624	chr11	-	72390113	72411713		chr11:72390127-72391413	TGCCCATCTATCCCTTAGATATTGGCAAATATATTATGATAAAAAGTGGCCCAAAGTTGA	276829	Mm.46732	GO:0003674|GO:0005575|GO:0008150	smoothelin-like 2	2841	186.912	10.6382	7.5573	1265.01	909.442	6348.54	154.422	104.717	301.596	10.5068	9.5786	11.8293	7.30733	6.79211	8.57246
ASMM10P010572	0.00438543	0.11532	4.31469	up	protein_coding	NM_011056	CCDS49359.1	Pde4d	RefSeq	7049	chr13	+	108654176	109955969		chr13:109954043+109954108	ATCCACTGATGGACAATCAAGCTGTAGAGGACACACAATAGCCAAGAGTTAGGGACTAGT	238871	Mm.434429	GO:0002027|GO:0003824|GO:0004114|GO:0005515|GO:0005737|GO:0005856|GO:0005891|GO:0006198|GO:0006198|GO:0006939|GO:0007165|GO:0007568|GO:0008081|GO:0010880|GO:0016020|GO:0016787|GO:0030593|GO:0033137|GO:0034704|GO:0035264|GO:0044325|GO:0045822|GO:0046872|GO:0050900|GO:0051117|GO:0060314|GO:0071222|GO:0071872|GO:0086004|GO:1901844|GO:1901898	phosphodiesterase 4D, cAMP specific	152.862	29.0508	7.05821	4.94895	126.791	147.12	184.675	31.9006	22.5753	32.6766	7.05681	6.96832	7.14951	5.02999	4.58584	5.23103
ASMM10P016880	0.000318088	0.10562	2.84027	up	protein_coding	NM_026195	CCDS15030.1	Atic	RefSeq	2611	chr1	+	71557155	71579403		chr1:71577881+71577941	GTGTCTGTCAGCTCCGACGCCTTCTTTCCTTTCAGGGATAATGTGGACCGAGCTAAAAGG	108147	Mm.38010	GO:0003824|GO:0003937|GO:0004643|GO:0005739|GO:0006164|GO:0006189|GO:0008152|GO:0009116|GO:0009259|GO:0016740|GO:0016787|GO:0042803|GO:0046452|GO:0046654	5-aminoimidazole-4-carboxamide ribonucleotide formyltransferase/IMP cyclohydrolase	2595.53	690.718	11.0484	9.54233	2011.21	2861.88	2913.51	832.044	739.945	500.165	11.1926	11.1613	10.7911	9.72367	9.60309	9.30025
ASMM10P046477	0.0466476	0.190234	6.09146	up	protein_coding	NM_009260	CCDS24506.1	Sptbn1	RefSeq	9049	chr11	-	30106842	30198257		chr11:30106860-30109088	GTCATTTTGTTTATTTGTTGGCATGCTTACAACACATGTCCATTAAAGTTCATTTGGTCC	20742	Mm.123110	GO:0000281|GO:0003779|GO:0005200|GO:0005515|GO:0005516|GO:0005543|GO:0005634|GO:0005730|GO:0005737|GO:0005856|GO:0005886|GO:0007009|GO:0007182|GO:0007184|GO:0008091|GO:0016020|GO:0030506|GO:0030673|GO:0030863|GO:0031430|GO:0032403|GO:0032437|GO:0043001|GO:0043234|GO:0051693|GO:0071709|GO:0072661|GO:0072661	spectrin beta, non-erythrocytic 1	483.49	64.581	8.60632	5.99953	327.647	376.394	746.43	94.0861	66.2639	33.3929	8.48056	8.30871	9.02969	6.58699	6.14554	5.26605
ASMM10P021460	0.00439358	0.11532	2.95645	up	protein_coding	NM_010249	CCDS16686.1	Gabpb1	RefSeq	1456	chr2	-	126639018	126675592	NM_001271470, NR_073183	chr2:126639047-126639228	GAAAGTGAATAGTGTCATCATTTTGTTTTGGCCTTAAACATATGGCAAGCCCTCAATAAA	14391	Mm.293266	GO:0005634|GO:0006351|GO:0006355|GO:0044212|GO:0045944|GO:0046982	GA repeat binding protein, beta 1	6515.54	1450.75	12.2195	10.6556	3791.48	5442.75	10312.4	1501.44	1550.6	1300.21	12.1571	12.0617	12.4396	10.5828	10.683	10.701
ASMM10P048672	0.0186234	0.145113	20.3014	up	protein_coding	NM_007413	CCDS24822.1	Adora2b	RefSeq	1844	chr11	+	62248983	62266452		chr11:62249363+62249436	TCACACAGAGCTCCATCTTTAGCCTCTTGGCGGTGGCTGTCGACCGATATCTGGCCATTC	11541	Mm.40740	GO:0001609|GO:0002882|GO:0004871|GO:0004930|GO:0005886|GO:0005886|GO:0007165|GO:0007186|GO:0007189|GO:0008284|GO:0008285|GO:0009986|GO:0010575|GO:0010701|GO:0010893|GO:0016020|GO:0016021|GO:0030819|GO:0030819|GO:0030828|GO:0031284|GO:0031668|GO:0032722|GO:0032755|GO:0032966|GO:0033605|GO:0043306|GO:0045765|GO:0045909|GO:0060087	adenosine A2b receptor	612.791	25.95	8.97419	4.63068	519.887	425.715	892.771	30.8871	32.0706	14.8923	9.16992	8.48453	9.26813	4.98057	5.09661	3.81486
ASMM10P052221	0.0122139	0.135578	8.26121	up	protein_coding	NM_029984	CCDS26754.1	Fam159b	RefSeq	1310	chr13	-	104845282	104863893		chr13:104845318-104846063	CTTGTCTCAAGTCTCTTAGAAATCAATGTTTCTGAGAATTTGTGTATGTGTGCAGCAAAA	77803	Mm.159995	GO:0003674|GO:0005575|GO:0008150|GO:0016020|GO:0016021	family with sequence similarity 159, member B	696.634	44.0521	8.54508	5.49872	148.675	384.103	1557.13	26.7867	39.9722	65.3973	7.29313	8.33613	10.006	4.76327	5.41403	6.31887
ASMM10P013742	0.0226632	0.152108	2.13799	up	protein_coding	NM_172428	CCDS37155.1	Ccdc134	RefSeq	2073	chr15	+	82127921	82142202		chr15:82131769+82131829	TCATTGCTGCCGATGTGCTTCCAGACGGGCCGGTCCCCCAGGATGAGAAGCTGAAGGATG	76457	Mm.440373	GO:0003674|GO:0005575|GO:0005576|GO:0008150	coiled-coil domain containing 134	509.526	184.877	8.73868	7.64242	409.248	420.056	699.275	244.644	161.864	148.122	8.80674	8.4626	8.94669	7.96805	7.42415	7.53506
ASMM10P044186	0.00755718	0.121286	2.36203	up	protein_coding	NM_145630	CCDS30275.1	Pdk3	RefSeq	2000	chrX	-	93764615	93832095		chrX:93777322-93777422	GGAGATCTAAAACTGTATTCCATGGAAGGAGTGGGTACCGATGCAGTCATTTATTTGAAG	236900	Mm.12775	GO:0000166|GO:0004672|GO:0004674|GO:0004740|GO:0005524|GO:0005739|GO:0005975|GO:0006006|GO:0010510|GO:0010906|GO:0016301|GO:0016310|GO:0016740|GO:0018105|GO:0035357|GO:0071333|GO:0071398|GO:0097411|GO:2000377	pyruvate dehydrogenase kinase, isoenzyme 3	4870.79	1402.45	11.8486	10.6086	3423.04	3605.38	7583.96	1508.95	1329.16	1369.25	12.0056	11.4962	12.0442	10.5882	10.4529	10.7847
ASMM10P015435	0.046822	0.190293	2.40433	up	protein_coding	NM_001114663	CCDS48263.1	Plcl1	RefSeq	6555	chr1	+	55405945	55754285		chr1:55715543+55715603	AAGGGAAGAAAACTCAACAAGGCCATTGAGAGCTTCGCTTGGAATATTACGGTATTGAAG	227120	Mm.194183	GO:0004435|GO:0004871|GO:0005509|GO:0005737|GO:0006629|GO:0007165|GO:0008081|GO:0032228|GO:0035556|GO:0050811	phospholipase C-like 1	652.174	206.902	9.10756	7.84192	640.193	487.007	829.32	194.418	199.744	226.543	9.47699	8.67576	9.16992	7.64436	7.72089	8.16051
ASMM10P054991	0.0024599	0.111272	3.04904	up	protein_coding	NM_144886	CCDS15900.1	Exosc2	RefSeq	1635	chr2	+	31670736	31681307		chr2:31680495+31680555	GATATCTTAAAACCGGAAGTAATGGAGGAGATCATGCTGGAAACACGCCAGAGGCTTTTG	227715	Mm.150972	GO:0000178|GO:0003674|GO:0003723|GO:0005634|GO:0005737|GO:0006364|GO:0030307	exosome component 2	5473.82	1318.43	12.1043	10.4959	4497.14	5278.57	6645.76	1561.56	1392.95	1000.78	12.4065	12.018	11.8883	10.6454	10.5267	10.3158
ASMM10P005183	0.0385253	0.17844	5.20776	up	protein_coding	NM_001160096		Cldn10	RefSeq	1143	chr14	+	118787870	118874525	NM_001160098	chr14:118788318+118861695	AACTGCGCAGGTTACATCCAGGCATGTAGAGGACTAATGATCGCTGCGGTCAGCCTGGGA	58187	Mm.390755	GO:0005198|GO:0005886|GO:0005923|GO:0016020|GO:0016021|GO:0030054	claudin 10	45.1899	5.55736	5.06601	2.68535	20.0777	37.6902	77.8019	5	5	6.67208	4.2111	5.00189	5.98504	2.6472	2.65398	2.75486
ASMM10P009262	0.0116869	0.134072	2.21848	up	protein_coding	NM_174996	CCDS18865.1	Szrd1	RefSeq	3227	chr4	-	141113014	141139796		chr4:141118732-141139691	AGACAGCGGGCAGGAAATCCAAATCTCCTCCCAAAGTGCCCATTGTGATTCAAGACGATA	213491	Mm.332006	GO:0003674|GO:0005575|GO:0008150	SUZ RNA binding domain containing 1	1681.32	568.229	10.4323	9.28269	1305.72	1495.41	2242.84	621.997	625.67	457.019	10.556	10.2651	10.4757	9.31263	9.36383	9.17159
ASMM10P015944	0.0101788	0.131779	3.9711	up	protein_coding	NM_018868	CCDS35587.1	Nop58	RefSeq	1976	chr1	+	59685005	59711510		chr1:59710584+59710652	ATAAAAAGAAACACATAAAGGAAGAGCCACTTTCCGAGGAGGAGCCATGTACCAGCACAG	55989	Mm.220367	GO:0005634|GO:0005730|GO:0005730|GO:0005732|GO:0005737|GO:0006608|GO:0015030|GO:0030515|GO:0030519|GO:0042254|GO:0070761	NOP58 ribonucleoprotein	7107.37	1293.52	12.4725	10.483	5997.83	7400.87	7923.42	1351.27	1471.65	1057.65	12.8205	12.4925	12.1045	10.4412	10.6043	10.4035
ASMM10P004364	0.0227838	0.152338	2.12972	up	protein_coding	NM_001039088	CCDS50312.1	Seh1l	RefSeq	3542	chr18	+	67774875	67795487		chr18:67792017+67793149	TTCTGCTAGCAGAAAGCACAGCTGAGTACAAGCTAGCTGGAGTAACTTTGCTGTTTTGCT	72124	Mm.307315	GO:0000775|GO:0000776|GO:0003674|GO:0005634|GO:0005643|GO:0005694|GO:0006810|GO:0006999|GO:0007049|GO:0007059|GO:0007067|GO:0007080|GO:0015031|GO:0031080|GO:0051028|GO:0051301|GO:0051315	SEH1-like (S. cerevisiae	3023.92	1008.26	11.2168	10.1261	2180.64	2571.05	4320.07	929.657	1002.83	1092.29	11.3115	11.0026	11.3363	9.88928	10.0363	10.4529
ASMM10P050395	0.0011222	0.10562	2.51294	up	protein_coding	NM_199314	CCDS26143.2	Serpina11	RefSeq	1475	chr12	-	103980242	103989943	NM_001166350	chr12:103980256-103980560	TGGCAGGACCCCTGTGCTTCAGTTCTAATAAATCTGAATTTGGCTGTGCAAAGTCCCCTG	380780	Mm.201338	GO:0004867|GO:0005575|GO:0005576|GO:0005615|GO:0010466|GO:0010951|GO:0030162|GO:0030414	serine (or cysteine) peptidase inhibitor, clade A (alpha-1 antiproteinase, antitrypsin), member 11	287.852	92.848	7.97719	6.64781	266.828	304.822	291.907	115.122	90.6175	72.8043	8.17116	8.00257	7.75783	6.8777	6.58458	6.48114
ASMM10P039027	0.00676942	0.119915	101.105	up	protein_coding	NM_130905	CCDS22074.1	Cd209e	RefSeq	1790	chr8	-	3847972	3854286		chr8:3848029-3849237	GAACACTCAACTTGGTCATATTTGGTGTCTATTTATCTACCCATCACTTGCTATTTATCC	170780	Mm.52281	GO:0005537|GO:0006897|GO:0008150|GO:0016020|GO:0016021|GO:0030246	CD209e antigen	1079	8.86738	9.76887	3.10916	694.554	996.401	1546.04	16.6021	5	5	9.60431	9.70409	9.99821	4.03178	2.65398	2.64173
ASMM10P028750	0.000673086	0.10562	4.18568	up	protein_coding	NM_027450	CCDS18117.1	Glipr2	RefSeq	2019	chr4	+	43957701	43979118		chr4:43968590+43968675	AGCACGAGAATTCTCAAGCACAGCCCAGAGTCCAGTCGTGGCCAGTGTGGAGAGAACCTT	384009	Mm.22213	GO:0003674|GO:0005575|GO:0005576|GO:0005794|GO:0008150|GO:0016020	GLI pathogenesis-related 2	619.423	110.151	8.98423	6.91877	404.191	572.481	881.596	100.24	117.486	112.727	8.78834	8.90938	9.25497	6.67702	6.95079	7.1285
ASMM10P035334	0.0110774	0.133899	6.33486	up	protein_coding	NM_009449	CCDS39707.1	Tuba3b	RefSeq	1573	chr6	+	145615962	145621477		chr6:145619488+145619863	AACCGTCTGATTGGGCAGATTGTGTCATCCATCACAGCCTCCCTAAGGTTCGATGGCGCC	22147	Mm.270295	GO:0003674|GO:0008150|GO:0015630	tubulin, alpha 3B	9409.3	1057.51	12.8247	10.1614	6813.64	9585.54	11828.7	1375.78	766.414	1030.33	12.9989	12.8614	12.6137	10.4657	9.65662	10.3617
ASMM10P049889	0.0126536	0.136747	2.60608	up	protein_coding	NM_010496	CCDS25846.1	Id2	RefSeq	1289	chr12	-	25093798	25096092		chr12:25095324-25095374	CTGAATTCCCTTCTGAGCTTATGTCGAATGATAGCAAAGTACTCTGTGGCTAAATAAATG	15902	Mm.34871	GO:0000122|GO:0000122|GO:0000122|GO:0000785|GO:0001656|GO:0001779|GO:0001779|GO:0002521|GO:0003149|GO:0003166|GO:0005515|GO:0005634|GO:0005634|GO:0005737|GO:0005737|GO:0005737|GO:0005829|GO:0007275|GO:0007507|GO:0008284|GO:0009649|GO:0010628|GO:0010629|GO:0010629|GO:0014003|GO:0019216|GO:0021772|GO:0033598|GO:0043234|GO:0043353|GO:0043392|GO:0043433|GO:0044325|GO:0045578|GO:0045600|GO:0045648|GO:…	inhibitor of DNA binding 2	14738.2	3787.59	13.4567	12.0748	11542.7	12941.8	19730.1	4289.66	3582.77	3490.35	13.7827	13.3001	13.2873	12.1357	11.9052	12.1835
ASMM10P007058	0.0063042	0.119592	6.97804	up	protein_coding	NM_010554	CCDS16725.1	Il1a	RefSeq	1974	chr2	-	129299609	129309972		chr2:129309060-129309920	GTCGGCAAAGAAATCAAGATGGCCAAAGTTCCTGACTTGTTTGAAGACCTAAAGAACTGT	16175	Mm.15534	GO:0001660|GO:0005125|GO:0005149|GO:0005507|GO:0005576|GO:0005615|GO:0005829|GO:0006954|GO:0006955|GO:0008285|GO:0009986|GO:0010575|GO:0010893|GO:0019221|GO:0031424|GO:0032755|GO:0032874|GO:0034605|GO:0035234|GO:0043123|GO:0045086|GO:0045766|GO:0045840|GO:0045944|GO:0046330|GO:0046688|GO:0050715|GO:0051781|GO:0051930|GO:0070374|GO:0097192	interleukin 1 alpha	206.017	24.6279	7.46153	4.65871	184.861	164.173	269.018	23.1047	16.9244	33.8545	7.61589	7.11994	7.64878	4.52945	4.15948	5.2872
ASMM10P051160	0.00349945	0.114034	9.45792	up	protein_coding	NM_001199940	CCDS49157.1	Serpina3i	RefSeq	2193	chr12	+	104263121	104269365		chr12:104267746+104267806	TTCTCCATGCAGGCTGACCTGTCTGCAATTACAGGAACCATGGATCTGAGAGTCTCTCAG	628900	Mm.436602	GO:0003674|GO:0005575|GO:0034097|GO:0043434	serine (or cysteine) peptidase inhibitor, clade A, member 3I	840.67	73.2693	9.46006	6.21853	591.264	1061.95	868.797	75.9226	102.522	41.3637	9.35584	9.7889	9.23542	6.28386	6.76149	5.61024
ASMM10P022935	0.00601535	0.11959	5.97819	up	protein_coding	NM_175512	CCDS16091.1	Dhrs9	RefSeq	2817	chr2	+	69380461	69403086		chr2:69397719+69397779	TTTGGAAACATCTGTCTCCAGATATCAAACAACAATATGGAGAGGGCTACATTGAAAAAA	241452	Mm.211655	GO:0004022|GO:0004745|GO:0005737|GO:0005783|GO:0008152|GO:0008209|GO:0016020|GO:0016491|GO:0030176|GO:0042448|GO:0042904|GO:0043231|GO:0047035|GO:0055114|GO:0055114	dehydrogenase/reductase (SDR family) member 9	714.181	92.9938	9.21931	6.6396	532.89	641.249	968.405	117.746	91.6798	69.5559	9.20626	9.07147	9.38021	6.90814	6.59939	6.41128
ASMM10P009095	0.0244221	0.155093	2.14081	up	protein_coding	NM_170704		Cd40	RefSeq	1678	chr2	+	165055635	165071654		chr2:165069697+165069821	TCATCACCATTTTCGGGGTGTTTCTCTATATCAGTGGTCAAGAAACCAAAGGATAATGAG	21939	Mm.271833	GO:0001934|GO:0002768|GO:0003823|GO:0005515|GO:0005576|GO:0005615|GO:0005737|GO:0005886|GO:0005886|GO:0006874|GO:0006874|GO:0006954|GO:0009897|GO:0009986|GO:0009986|GO:0016020|GO:0016021|GO:0019899|GO:0030890|GO:0030890|GO:0031625|GO:0032735|GO:0032855|GO:0035631|GO:0035631|GO:0042113|GO:0042511|GO:0043089|GO:0043231|GO:0043406|GO:0045944|GO:0048304|GO:0050776|GO:0051023|GO:0051092|GO:0051607|GO:…	CD40 antigen	3164.69	1140.56	11.3627	10.2646	2801.93	3608.57	3083.57	1203.14	1430.96	787.579	11.7146	11.4984	10.8753	10.2669	10.5679	9.95896
ASMM10P029338	0.0123608	0.136126	2.79082	up	protein_coding	NM_011527	CCDS18486.1	Tal1	RefSeq	4161	chr4	+	115059526	115071755		chr4:115071613+115071755	ACAGCCTATAGGCCAACACTGCGGGCGTGTGACTCTTTATTGAAAAACAAAAACAAAAAA	21349	Mm.439685	GO:0000118|GO:0000122|GO:0000790|GO:0000976|GO:0000980|GO:0000981|GO:0001085|GO:0001525|GO:0003677|GO:0003682|GO:0003682|GO:0003700|GO:0005515|GO:0005634|GO:0005634|GO:0005667|GO:0005667|GO:0005667|GO:0006351|GO:0006355|GO:0006357|GO:0007275|GO:0007626|GO:0019899|GO:0021527|GO:0030097|GO:0030099|GO:0030099|GO:0030154|GO:0030182|GO:0030218|GO:0030218|GO:0030218|GO:0030219|GO:0030220|GO:0031334|GO:…	T cell acute lymphocytic leukemia 1	8029.41	1934.11	12.5703	11.0896	5196.98	7805.87	11085.4	1823.51	1968.49	2010.33	12.618	12.5606	12.5323	10.8721	11.0391	11.3576
ASMM10P000198	0.0442819	0.186999	3.73206	up	protein_coding	ENSMUST00000043944	CCDS39968.1	Ano5	Ensembl	7785	chr7	+	51511028	51598709		chr7:51535465+51537721	ATTCAATTTGTTCCTGAGGAGGCGTCTTATGTTCCAGAGAAGTGAGCACAGCAAAGACTC	233246	Mm.254431	GO:0005622|GO:0005783|GO:0005886|GO:0016020|GO:0016021	anoctamin 5	36.5239	7.57541	4.86626	2.96628	26.3542	22.9515	60.266	9.71867	5	8.00756	4.653	4.3162	5.62957	3.32045	2.65398	2.92442
ASMM10P009012	0.00569877	0.118179	2.12661	up	protein_coding	NM_152807	CCDS25736.1	Ccdc137	RefSeq	2760	chr11	+	120458128	120464353		chr11:120462090+120462264	CAGAGATGCTCCTGGCAAGAAATCACTAATGCTGAAGAAGATGCTGTTGGGTCCTGGTGG	67291	Mm.103384	GO:0003674|GO:0005575|GO:0008150	coiled-coil domain containing 137	917.14	332.016	9.59634	8.50778	739.353	813.875	1198.19	402.236	323.506	270.307	9.70248	9.41741	9.66912	8.68475	8.42256	8.41603
ASMM10P025614	0.0357649	0.17436	2.42357	up	protein_coding	NM_177660	CCDS50861.1	Zbtb10	RefSeq	7464	chr3	+	9250566	9285332		chr3:9280403+9280463	AAGTGTGAAATTTGTGGAAAGATGTTTACTAGAAGAGAACACGTAAAAAGACATTCCCTG	229055	Mm.103262	GO:0000122|GO:0003677|GO:0005634|GO:0046872	zinc finger and BTB domain containing 10	86.1588	27.7783	6.16092	4.88379	72.6185	57.8074	128.05	29.8571	25.5728	27.9051	6.22755	5.60449	6.65073	4.92942	4.76743	4.95452
ASMM10P044456	0.00161733	0.108576	3.97515	up	protein_coding	NM_013898	CCDS41122.1	Timm8a1	RefSeq	1195	chrX	-	134537257	134541629		chrX:134537271-134538267	GTAGACATCGATTCCATTAACTGCATTCTTTTGGTCACTGAAATAAAAGCTCGCAAGATC	30058	Mm.214504	GO:0005739|GO:0005739|GO:0005758|GO:0006626|GO:0008270	translocase of inner mitochondrial membrane 8A1	40917.2	6414.15	14.8371	12.8461	26141	36781.3	59829.3	7016.11	6998.63	5227.72	15.0111	14.7969	14.7034	12.8614	12.9055	12.7714
ASMM10P038596	0.000881439	0.10562	16.0319	up	protein_coding	NM_009627	CCDS21745.1	Adm	RefSeq	1381	chr7	+	110627668	110629819		chr7:110628602+110628674	GACGACAGTTCCTACCCAGACTCTTGATCCATTCCTGGACGAGCAGAACACAACTGGCCC	11535	Mm.1408	GO:0001570|GO:0001843|GO:0002026|GO:0002031|GO:0005179|GO:0005576|GO:0005615|GO:0005737|GO:0006171|GO:0007204|GO:0007507|GO:0008209|GO:0008284|GO:0008285|GO:0009611|GO:0010460|GO:0030819|GO:0031102|GO:0031623|GO:0031700|GO:0032496|GO:0043065|GO:0043116|GO:0045766|GO:0045906|GO:0045909|GO:0046879|GO:0048589|GO:0055074|GO:0060670|GO:0060712|GO:0097084|GO:2001214	adrenomedullin	3156.13	125.671	11.0114	7.00854	2055.73	1267.05	6145.62	123.995	67.711	185.308	11.2194	10.0307	11.7842	6.98121	6.17547	7.86895
ASMM10P000791	0.013597	0.138131	2.48633	up	protein_coding	NM_133196	CCDS30389.1	Cstf2	RefSeq	4352	chrX	+	134059348	134086821		chrX:134069877+134073135	TTGGAATGCAAGGAGCTGGACCAGTGCCCATGGAACGAGGACAAGTGCCAATGCAAGACC	108062	Mm.67938	GO:0000166|GO:0003676|GO:0003723|GO:0005634|GO:0005847|GO:0006397|GO:0071920	cleavage stimulation factor, 3' pre-RNA subunit 2	434.855	133.223	8.50589	7.19187	321.953	381.604	601.008	139.76	145.914	113.996	8.45712	8.32685	8.73371	7.15677	7.27386	7.14498
ASMM10P028571	0.00349223	0.114034	2.22576	up	protein_coding	NM_001146349	CCDS48531.1	Rnf217	RefSeq	2873	chr10	-	31501886	31609725		chr10:31501900-31502731	ATGGTTATTTTTGTGGGCCTAACTTGGTAATGTACTGAATTAAAGCCAATGTCAACAACA	268291	Mm.295212	GO:0003674|GO:0005575|GO:0008150|GO:0008270|GO:0016020|GO:0016021|GO:0016874|GO:0046872	ring finger protein 217	28406	6793.93	14.0762	12.9219	12341.5	17500.5	55375.9	6996.65	5507.49	7877.66	13.8846	13.7295	14.6144	12.8578	12.5544	13.3535
ASMM10P018211	0.00604576	0.11959	4.54	up	protein_coding	NM_001100449	CCDS50227.1	Taf4b	RefSeq	5149	chr18	+	14783244	14900359		chr18:14859215+14859276	TCTCACAGCTCTTGCAGCTATTGGACCAAGGAAGAAGAGACCACTAGAATCAGGAAATGA	72504	Mm.312233	GO:0003677|GO:0005634|GO:0005667|GO:0006357|GO:0006366|GO:0051059	TAF4B RNA polymerase II, TATA box binding protein (TBP)-associated factor	333.059	58.28	8.17751	5.99482	284.281	365.339	349.555	53.2548	64.7782	56.8069	8.26487	8.26508	8.00257	5.772	6.11484	6.09761
ASMM10P004969	0.0148058	0.139769	8.32851	up	protein_coding	NM_001134475	CCDS49322.1	Vcan	RefSeq	4335	chr13	-	89655309	89742512		chr13:89685164-89712204	GATAGCAGATTTGATGCCTACTGCTTTAAACGACCTGATCTCTGCAAAACAAACCCATGC	13003	Mm.158700	GO:0005509|GO:0005540|GO:0005576|GO:0005578|GO:0005615|GO:0007155|GO:0007507|GO:0008347|GO:0030246|GO:0031012	versican	477.385	45.3721	8.63409	5.57603	310.182	524.658	597.315	43.3044	30.4971	62.3148	8.39759	8.78188	8.72278	5.47277	5.01574	6.23957
ASMM10P024325	0.0227015	0.152108	2.49637	up	protein_coding	NM_001080820	CCDS38347.1	Cass4	RefSeq	3705	chr2	+	172393793	172433757		chr2:172429654+172429719	TACAAGAGAAAGGAAAGCCCACCATGGAAGGAAAGTCAAACAGAAACCCAGACTTCCATG	320664	Mm.210195	GO:0005737|GO:0005856|GO:0007155|GO:0030054	Cas scaffolding protein family member 4	797.816	252.043	9.44072	8.12088	775.152	831.369	786.928	283.179	244.663	228.286	9.77895	9.4468	9.09639	8.18372	8.00793	8.171
ASMM10P050073	0.000983809	0.10562	3.98763	up	protein_coding	NM_011133	CCDS36463.1	Pole2	RefSeq	1695	chr12	-	69201778	69228190		chr12:69213864-69213912	TAAAACTATAGAAACCTTACTGGGTAGCACAAGCAAAGTTGGTGACGTGATCGTCCTGGG	18974	Mm.9199	GO:0003677|GO:0003887|GO:0005634|GO:0006260|GO:0006261|GO:0008622|GO:0016740|GO:0016779|GO:0043231	polymerase (DNA directed), epsilon 2 (p59 subunit)	2724.64	486.863	11.0612	9.06571	1817.73	2426.01	3930.17	548.17	479.811	432.608	11.0474	10.926	11.2103	9.12916	8.9772	9.09077
ASMM10P050653	0.00118627	0.10562	6.4106	up	protein_coding	NM_013614	CCDS25829.1	Odc1	RefSeq	2547	chr12	+	17544872	17551502		chr12:17551439+17551502	AACAGTTGGGAGTATCATACAACATCGGCAGTCAACTTCCTGTAATAAATTCAACAACAG	18263	Mm.34102	GO:0001822|GO:0003824|GO:0004586|GO:0004586|GO:0005737|GO:0005829|GO:0006595|GO:0006596|GO:0008284|GO:0009446|GO:0016829|GO:0016831|GO:0048471	ornithine decarboxylase, structural 1	35600.4	3592.69	14.6418	11.9613	27932.5	24954.9	53913.7	4711.78	3125.33	2940.96	15.1097	14.2402	14.5755	12.2541	11.6984	11.9315
ASMM10P030086	0.0257209	0.15721	2.00041	up	protein_coding	NM_021457	CCDS19072.1	Fzd1	RefSeq	4395	chr5	-	4753838	4758216		chr5:4754010-4758216	CCGATACATACATAGGACCTAAATTTATCTATGTCTGTCATACCCTAAAATGACATTGGT	14362	Mm.246003	GO:0001934|GO:0001944|GO:0003149|GO:0003150|GO:0003151|GO:0004871|GO:0004888|GO:0004930|GO:0005102|GO:0005737|GO:0005886|GO:0006357|GO:0007165|GO:0007166|GO:0007186|GO:0007199|GO:0007223|GO:0007267|GO:0007267|GO:0007275|GO:0007409|GO:0007420|GO:0008406|GO:0009986|GO:0016020|GO:0016021|GO:0016055|GO:0016055|GO:0017147|GO:0017147|GO:0030165|GO:0030165|GO:0030514|GO:0030855|GO:0030855|GO:0032589|GO:…	frizzled homolog 1 (Drosophila)	12118.1	3998.21	13.1226	12.1223	7940.61	10120.3	18293.3	4721.69	3033.15	4239.79	13.2358	12.9485	13.1834	12.2601	11.6533	12.4534
ASMM10P001119	0.0030265	0.11313	4.62721	up	protein_coding	NM_001110850		Crem	RefSeq	2404	chr18	-	3266353	3327591	NM_001110858, NM_001271503, NM_001271504, NR_073193	chr18:3273529-3295039	GGGCAATACACTGCCACAGGTGACATGCCAACTTACCAGATCCGAGCTCCTACTACTGCT	12916	Mm.5244	GO:0003677|GO:0003700|GO:0005634|GO:0005667|GO:0006351|GO:0006355|GO:0006687|GO:0007283|GO:0007283|GO:0043565|GO:0045944	cAMP responsive element modulator	653.582	105.808	9.05196	6.84182	577.373	418.244	965.13	132.213	83.7348	101.477	9.32318	8.45649	9.37621	7.07352	6.47439	6.97755
ASMM10P044462	0.00354357	0.114273	6.51268	up	protein_coding	NM_026139	CCDS30401.1	Armcx2	RefSeq	3790	chrX	-	134804141	134809221		chrX:134807539-134807620	CCTGGTGTGGGTGTGGCAGAGGCCTGAACATAGAACCAGAATACTTTCCCCTGAATCTTT	67416	Mm.285969	GO:0003674|GO:0005575|GO:0008150|GO:0016020|GO:0016021	armadillo repeat containing, X-linked 2	21878	1582.6	13.4313	10.728	4671.58	13925.2	47037.3	1065.57	1441.33	2240.91	12.4695	13.4118	14.4125	10.0869	10.5794	11.5178
ASMM10P007968	0.0062458	0.119592	2.05459	up	protein_coding	NM_026140	CCDS21807.1	Ears2	RefSeq	1862	chr7	-	122038820	122067063		chr7:122046683-122048101	GGGTTTGCAGAGAACCAAATGGGCAGGACCCTGCCGGAGCTGATTACACAGTTTGACCTG	67417	Mm.45171	GO:0000049|GO:0000166|GO:0003723|GO:0004812|GO:0004818|GO:0005524|GO:0005737|GO:0005739|GO:0005739|GO:0006412|GO:0006418|GO:0006424|GO:0016874|GO:0016876|GO:0043039|GO:0050561|GO:0070127	glutamyl-tRNA synthetase 2 (mitochondrial)(putative)	119.981	48.6505	6.73592	5.69707	128.496	114.771	116.674	59.8827	49.5392	36.5296	7.07768	6.60638	6.52371	5.94734	5.73216	5.41171
ASMM10P008932	0.0294017	0.163761	2.77682	up	protein_coding	NM_145950	CCDS17987.1	Osgin2	RefSeq	2647	chr4	-	15997120	16013877		chr4:16001972-16005356	GGCATGGCATAATATGGAAGGTTCTATGTTGACAATCAGCTTTGGAAATTGGATGGAGCT	209212	Mm.46455	GO:0003674|GO:0005575|GO:0008150	oxidative stress induced growth inhibitor family member 2	1446.86	370.377	10.1426	8.66915	1020.58	1010.06	2309.95	414.811	391.322	304.998	10.1955	9.72152	10.5107	8.73025	8.69147	8.58573
ASMM10P009339	0.00151694	0.107686	2.78207	up	protein_coding	NM_175507	CCDS29787.1	Slc35g1	RefSeq	3471	chr19	+	38395979	38405607		chr19:38400611+38402639	TTGCTTAATATACAGAAAAACGGGGTTCATAGGTCCCAAAGGCCAGCGACTCTTCCTCTT	240660	Mm.262085	GO:0003674|GO:0005575|GO:0008150|GO:0016020|GO:0016021	solute carrier family 35, member G1	260.898	74.6361	7.82018	6.34403	211.174	278.074	293.447	85.9829	76.185	61.7405	7.82463	7.87049	7.76543	6.46339	6.3427	6.22598
ASMM10P000992	0.0013003	0.10562	28.6186	up	protein_coding	NM_001113529	CCDS51044.1	Csf1	RefSeq	3307	chr3	-	107741047	107760469		chr3:107748253-107750310	AACAGCTTTGCTAAGTGCTCTAGCCGAGGCCATGTGGAGCAGCATGAGGGATCCTCTGAC	12977	Mm.795	GO:0001503|GO:0001954|GO:0002158|GO:0003006|GO:0005125|GO:0005157|GO:0005515|GO:0005576|GO:0005615|GO:0005886|GO:0006954|GO:0008083|GO:0008283|GO:0008284|GO:0010628|GO:0010744|GO:0016020|GO:0016021|GO:0030225|GO:0030278|GO:0030316|GO:0030335|GO:0032270|GO:0032946|GO:0040018|GO:0042476|GO:0042488|GO:0042803|GO:0042803|GO:0043235|GO:0045087|GO:0045651|GO:0045651|GO:0045657|GO:0045672|GO:0045672|GO:…	colony stimulating factor 1 (macrophage)	512.093	15.4589	8.75911	3.92023	401.128	467.695	667.455	17.9194	14.4594	13.998	8.77776	8.61784	8.88174	4.1499	3.91452	3.69627
ASMM10P021880	0.00153696	0.108301	2.21619	up	protein_coding	NM_011249	CCDS16974.1	Rbl1	RefSeq	4909	chr2	-	157145893	157204534		chr2:157146042-157147676	GTCTGTCTTGAGTCCTTGTACATATTTCTGTGTAGCTATAACTACTGTATCACTTTCATT	19650	Mm.244671	GO:0000122|GO:0005515|GO:0005634|GO:0005667|GO:0006351|GO:0006355|GO:0006357|GO:0007049|GO:0008134|GO:0016568|GO:0043550|GO:0051726	retinoblastoma-like 1 (p107)	38362.8	10490.7	14.7018	13.5537	21140.5	35091.6	58856.2	11810	10792.3	8869.88	14.6857	14.73	14.6896	13.625	13.5189	13.5171
ASMM10P040002	0.0277501	0.160472	2.14907	up	protein_coding	NM_053207	CCDS52706.1	Egln1	RefSeq	3524	chr8	-	124908586	124949254		chr8:124908623-124910763	GTGGTATTTCCTATGAAAGCCTCTCACGTTGCTTGTAAAGCTAATCTAATTAAAAAGATG	112405	Mm.140619	GO:0001666|GO:0005506|GO:0005634|GO:0005737|GO:0005829|GO:0016491|GO:0016705|GO:0016706|GO:0018401|GO:0019899|GO:0030821|GO:0031418|GO:0031543|GO:0031545|GO:0032364|GO:0043433|GO:0045765|GO:0046872|GO:0051213|GO:0051344|GO:0055008|GO:0060347|GO:0060412|GO:0060711|GO:0071731	EGL nine homolog 1 (C. elegans)	183526	53404	16.9968	15.8931	88777.6	147421	314380	60255.3	44278.1	55678.5	16.7263	16.8114	17.4527	15.9959	15.5567	16.1267
ASMM10P038591	0.00463475	0.115782	9.59867	up	protein_coding	NM_009516	CCDS21743.1	Wee1	RefSeq	3419	chr7	+	110122058	110143299		chr7:110139646+110139707	GCGCAGAGCAGTTACGAATAGAATTGAATGCTGAAAAATTCAAAAATTCTCTTTTGCAGA	22390	Mm.287173	GO:0000166|GO:0000226|GO:0000287|GO:0004672|GO:0004674|GO:0004713|GO:0004715|GO:0005515|GO:0005524|GO:0005634|GO:0005737|GO:0006468|GO:0007049|GO:0007067|GO:0016301|GO:0016310|GO:0016740|GO:0016772|GO:0018108|GO:0030010|GO:0046872|GO:0048812|GO:0048812|GO:0051301	WEE 1 homolog 1 (S. pombe)	3208.11	234.404	11.2526	7.98977	2096.11	2567.98	4960.23	291.442	234.347	177.423	11.2494	11.0009	11.5076	8.22543	7.94456	7.79932
ASMM10P014232	0.00537107	0.117902	2.36018	up	protein_coding	NM_009186	CCDS37297.1	Tra2b	RefSeq	2135	chr16	-	22245740	22265929		chr16:22245902-22246447	CCAAAGGAGGCCCAATTCACTCAAATGTTTTGAGAACTGTTTAAATAAAGGCAAGAAAAA	20462	Mm.210352	GO:0000166|GO:0000381|GO:0000398|GO:0003676|GO:0003723|GO:0003729|GO:0005634|GO:0006397|GO:0008380|GO:0048026	transformer 2 beta homolog (Drosophila)	77190.2	18946.6	15.6486	14.4097	37919.8	70696.6	122954	20598.4	18598	17643.3	15.5556	15.7295	15.6606	14.4168	14.3086	14.5037
ASMM10P043107	0.047853	0.191256	6.01089	up	protein_coding	NM_001191044	CCDS52870.1	Ddx43	RefSeq	2209	chr9	+	78395776	78423589		chr9:78421702+78421838	CCCAGAGGAACTTGTCTTAATGGCTGAGAGATACAAAGCAAATAAACTAAAAAGAGAGAT	100048658	Mm.158166	GO:0000166|GO:0003674|GO:0004386|GO:0005524|GO:0005622|GO:0008150|GO:0016787	DEAD (Asp-Glu-Ala-Asp) box polypeptide 43	286.711	36.6008	7.80052	5.21294	171.603	207.912	480.619	48.4553	37.5967	23.7506	7.51004	7.45966	8.43185	5.63588	5.32355	4.67938
ASMM10P043592	0.0223069	0.151823	12.8713	up	protein_coding	NM_009757	CCDS29958.1	Bmp15	RefSeq	3086	chrX	-	6314105	6320723		chrX:6314184-6316486	GATGAATACAAAAAGTTGACTTTTTTGTGTGTGTGAGACATGGAATACCCCCCTATTTAT	12155	Mm.42160	GO:0001541|GO:0005125|GO:0005576|GO:0005615|GO:0008083|GO:0045893|GO:0060016	bone morphogenetic protein 15	52799.5	1816.7	14.5779	10.8918	7872.18	42260.5	108266	1392.93	1216.1	2841.06	13.2216	15.0044	15.5077	10.478	10.3233	11.8741
ASMM10P040900	0.0232919	0.152915	4.93025	up	protein_coding	NM_178798	CCDS22631.1	Slc7a6	RefSeq	3730	chr8	+	106168874	106198704		chr8:106179323+106179486	ATCTTTGTCTCACCGAAGGGTGTCCTCAAGTACACTGCTTCCTATGGGTTGTCACTTATA	330836	Mm.46749	GO:0003333|GO:0003674|GO:0005886|GO:0006810|GO:0006865|GO:0015171|GO:0015297|GO:0016020|GO:0016021	solute carrier family 7 (cationic amino acid transporter, y+ system), member 6	379.354	63.2451	8.32037	6.01871	272.932	370.436	494.692	96.2818	45.1341	48.3196	8.20656	8.28297	8.47159	6.61895	5.59079	5.8464
ASMM10P022942	0.000400038	0.10562	9.35039	up	protein_coding	NM_177784	CCDS16100.1	Klhl23	RefSeq	4621	chr2	+	69822369	69836651		chr2:69828928+69828998	TATGACAAGGTGCAGAGCTACAATTCAGACATCAACGAATGGAGCCTTATTACTGCGAGC	277396	Mm.138073	GO:0003674|GO:0005575|GO:0008150	kelch-like 23	154.946	14.4958	7.06548	3.84046	123.823	145.756	195.258	13.1311	13.1647	17.1915	7.01924	6.95427	7.22294	3.6705	3.75929	4.09158
ASMM10P024958	0.0275055	0.16002	4.96841	up	protein_coding	NM_134469	CCDS17488.1	Fdps	RefSeq	1262	chr3	-	89093587	89101967	NM_001253751	chr3:89101875-89101967	AGCTTTTAGGTGTAAGCCGCAAACATCTTGGACCCCGGGAGAATCCGCGTTGAAGAACAG	110196	Mm.39472	GO:0004161|GO:0004311|GO:0004337|GO:0005634|GO:0005737|GO:0005739|GO:0005759|GO:0005777|GO:0006629|GO:0006694|GO:0006695|GO:0008202|GO:0008203|GO:0008299|GO:0016126|GO:0016740|GO:0045337|GO:0045542|GO:0046872|GO:0061051	farnesyl diphosphate synthetase	56.9093	8.40827	5.44761	3.13483	29.0397	45.2575	96.4309	7.3391	7.94696	9.93876	4.81471	5.26521	6.26291	3.01724	3.20577	3.18148
ASMM10P027724	0.0171405	0.142559	2.10805	up	protein_coding	NM_001033258	CCDS23712.1	D10Bwg1379e	RefSeq	8216	chr10	-	18588010	18743758		chr10:18591372-18592342	TGACAAGACCATCTCAAAGCTGATGACTGAGTACAAGAAGAGAAGGCAGCCACATAACCT	215821	Mm.425612	GO:0005085|GO:0005086|GO:0005802|GO:0010923|GO:0016020|GO:0016021|GO:0016192|GO:0032012	DNA segment, Chr 10, Brigham & Women's Genetics 1379 expressed	95.0525	35.7422	6.34529	5.26938	73.6603	83.6737	127.823	38.5889	34.7945	33.8431	6.24738	6.14076	6.64774	5.30675	5.21485	5.28656
ASMM10P037369	0.00347694	0.114034	3.42799	up	protein_coding	NM_001083188		Lig1	RefSeq	3186	chr7	+	13279264	13311427		chr7:13279383+13279473	TGAAAGCAAGGTGACGTCATTGGTCAGATAGTGGTCCGATTTGAAGACTAGAGAAGCTTG	16881	Mm.288179	GO:0000166|GO:0003677|GO:0003909|GO:0003910|GO:0005524|GO:0005634|GO:0005634|GO:0005634|GO:0005694|GO:0005739|GO:0006260|GO:0006266|GO:0006273|GO:0006281|GO:0006281|GO:0006303|GO:0006310|GO:0006974|GO:0007049|GO:0016874|GO:0042542|GO:0046872|GO:0051103|GO:0051301	ligase I, DNA, ATP-dependent	233.284	53.6264	7.6409	5.86354	186.195	215.619	298.038	63.8473	49.0955	47.9364	7.62752	7.50827	7.78691	6.03779	5.71905	5.83377
ASMM10P000817	0.0241337	0.15465	2.23616	up	protein_coding	NM_175937		Cpeb2	RefSeq	6823	chr5	+	43233462	43289724		chr5:43261789+43277430	ATGTTAAATGGTCGCTCTTCCCTATTTCCAATAGATGATAGCTTGTTGGATGATGGTCAC	231207	Mm.7233	GO:0000166|GO:0003676|GO:0003723|GO:0005515|GO:0005737|GO:0005844|GO:0006417|GO:0008187|GO:0033125|GO:0045900	cytoplasmic polyadenylation element binding protein 2	1710.09	574.205	10.4425	9.28152	1282.03	1485.83	2362.42	661.493	639.439	421.682	10.5279	10.2549	10.5448	9.39709	9.39591	9.05155
ASMM10P033464	0.0299516	0.164829	2.93513	up	protein_coding	NM_133934	CCDS39548.1	Isy1	RefSeq	1620	chr6	-	87818447	87838759		chr6:87818642-87819203	ATTTAGAGACACATCTTCTCTGGGAGACTGAGATGGTGTATCGACCCTGAGATGGAATTC	57905	Mm.241546	GO:0003674|GO:0005634|GO:0005681|GO:0006397|GO:0008150|GO:0008380	ISY1 splicing factor homolog (S. cerevisiae)	31413.6	6913.52	14.5105	12.957	27704	22718.8	43818	7723.09	6647.73	6369.74	15.097	14.1047	14.3297	12.9935	12.833	13.0447
ASMM10P023914	0.00250403	0.111272	23.8678	up	protein_coding	NM_016889	CCDS16830.1	Insm1	RefSeq	3038	chr2	+	146221996	146225018		chr2:146224866+146225016	GCCCTTGTACAACCGACAGCTCTTACTTTTAAATGCAATCTCTTTTCTACATACATTATT	53626	Mm.379070	GO:0003323|GO:0003676|GO:0005634|GO:0030154|GO:0031018|GO:0035270|GO:0046872	insulinoma-associated 1	393.142	15.4383	8.38368	3.80669	534.618	384.939	259.868	23.9819	17.1544	5.17864	9.21033	8.33908	7.60162	4.58682	4.18075	2.65249
ASMM10P009467	0.0111274	0.133899	28.6885	up	protein_coding	NM_177794	CCDS23906.1	Tmem26	RefSeq	5123	chr10	+	68723745	68782654		chr10:68740992+68748375	AAATGCACCATGGAAACCAGTATTGCAGCACCCAATCTGAGAGAATGGCACAGAACTTCA	327766	Mm.2479	GO:0003674|GO:0005575|GO:0008150|GO:0016020|GO:0016021	transmembrane protein 26	720.197	21.7087	9.26253	4.42013	553.596	838.485	768.509	26.0137	11.5802	27.5322	9.26292	9.45939	9.06528	4.71492	3.61478	4.93067
ASMM10P038435	0.00241409	0.111272	2.0053	up	protein_coding	NM_009017		Raet1b	RefSeq	1242	chr10	+	22173874	22374113	NM_020030	chr10:22371570+22371630	TGATACACGGATGCAGTCAGAAAATGGATGAATTCTTAAAGCAGTCCAAGGAAAAGCCAA	19369	Mm.458004	GO:0002839|GO:0005515|GO:0005886|GO:0006955|GO:0009897|GO:0016020|GO:0019882|GO:0031225|GO:0031362|GO:0032729|GO:0032816|GO:0042271|GO:0042742|GO:0043032|GO:0045429|GO:0046658|GO:0046703|GO:0071222|GO:0071360	retinoic acid early transcript beta	3936.72	1444.22	11.6378	10.6339	3241.88	3484.51	5083.79	1760.13	1389.98	1182.55	11.9193	11.4489	11.545	10.8222	10.5199	10.5597
ASMM10P022211	0.00100619	0.10562	12.2941	up	protein_coding	NM_028125	CCDS17212.1	Zbtb46	RefSeq	2577	chr2	-	181410546	181459426		chr2:181410560-181411695	TTTGTATCGGTTTGAGGAATTATGCAGATTACTTATGGCAAATAAAGACCAAAGGTGGAA	72147	Mm.486504	GO:0003676|GO:0005515|GO:0005634|GO:0006351|GO:0006355|GO:0030853|GO:0045650|GO:0045656|GO:0046872|GO:2001199|GO:2001200	zinc finger and BTB domain containing 46	5577.34	336.275	12.1438	8.5239	4757.4	5749.7	6224.91	407.057	334.064	267.705	12.4951	12.1326	11.8037	8.70226	8.46805	8.40138
ASMM10P033625	0.0338735	0.170717	4.05278	up	protein_coding	NM_177763	CCDS39591.1	Lhfpl4	RefSeq	4782	chr6	-	113168086	113195384		chr6:113168103-113171958	TGCTGGATTTATGCTTCAGTGCAGGTGGAATGGTGTTCAAATAAAGACACAATTTATATC	269788	Mm.37943	GO:0003674|GO:0005575|GO:0008150|GO:0016020|GO:0016021	lipoma HMGIC fusion partner-like protein 4	70.4679	13.2858	5.72801	3.7091	44.4764	38.7485	128.179	15.4979	8.99441	15.3652	5.48939	5.04202	6.65262	3.91505	3.33749	3.87476
ASMM10P013687	0.031761	0.166623	2.27034	up	protein_coding	NM_134090	CCDS27642.1	Kdelr3	RefSeq	1414	chr15	+	79516407	79527739		chr15:79525859+79525919	TGTCTGGAGTTGTTCAAACCATCTTTTACTGTGACTTCTTCTACTTGTATGTGACCAAAG	105785	Mm.298199	GO:0003674|GO:0005575|GO:0005783|GO:0006621|GO:0006810|GO:0008150|GO:0015031|GO:0016020|GO:0016021|GO:0016192|GO:0046923	KDEL (Lys-Asp-Glu-Leu) endoplasmic reticulum protein retention receptor 3	1721.38	532.771	10.3569	9.17395	1214.36	1131.79	2817.99	688.286	463.154	446.873	10.4439	9.87555	10.7512	9.45281	8.93191	9.13713
ASMM10P022173	0.038815	0.178647	2.00191	up	protein_coding	NM_173031	CCDS17174.1	Rbbp8nl	RefSeq	2319	chr2	-	180277645	180289879		chr2:180277750-180277870	AAGAAGACCAACACCAGAGTTCCATAAACTTAAGAGTTAAGAGTGCGGCTGAGAGGGTCT	271887	Mm.246640	GO:0003674|GO:0005575|GO:0008150	RBBP8 N-terminal like	90.9867	36.4577	6.29094	5.28956	92.6139	66.1366	114.21	35.3339	29.2399	44.7991	6.58356	5.79155	6.49771	5.17802	4.95452	5.73614
ASMM10P047914	0.00119749	0.10562	6.24572	up	protein_coding	NM_007707	CCDS25697.1	Socs3	RefSeq	2742	chr11	-	117966086	117969366		chr11:117966164-117968318	GAAGATGCTTGAAAAACTCAACCAAATCCCAGTTCAACTCAGACTTTGCACATATATTTA	12702	Mm.3468	GO:0001932|GO:0005515|GO:0005737|GO:0007165|GO:0007243|GO:0007259|GO:0009968|GO:0035556|GO:0040008|GO:0045595|GO:0045595|GO:0045597|GO:0045597|GO:0046627|GO:0060670|GO:0060674|GO:0060707|GO:0060707|GO:0060708|GO:0060708	suppressor of cytokine signaling 3	228725	24731.7	17.438	14.7951	160495	179117	346563	24765.2	22619.4	26810.7	17.5296	17.0917	17.6928	14.7136	14.587	15.0848
ASMM10P048882	0.0135161	0.138131	19.6788	up	protein_coding	NM_033321	CCDS24998.1	P2rx5	RefSeq	2293	chr11	+	73160529	73172687		chr11:73171097+73171250	AGATAATGTTGAGGTTGAGGCCAACGAGATGGAGCAGGAGCTGCCAGAGGACAAGCCACT	94045	Mm.156893	GO:0001614|GO:0004931|GO:0004931|GO:0005524|GO:0005525|GO:0005886|GO:0005887|GO:0006810|GO:0006811|GO:0006812|GO:0007166|GO:0008144|GO:0008270|GO:0016020|GO:0016021|GO:0019228|GO:0034220|GO:0043416|GO:0051260	purinergic receptor P2X, ligand-gated ion channel, 5	628.523	27.6135	9.04697	4.7484	451.651	654.782	779.137	21.1313	16.1819	45.5272	8.95901	9.09906	9.08285	4.39533	4.08924	5.76063
ASMM10P000121	0.00433921	0.11532	2.38465	up	protein_coding	NM_025675	CCDS16567.1	Dph6	RefSeq	2700	chr2	-	114516417	114654928		chr2:114518244-114519711	TGGAAGAGAAAGTGTCGTCAGTACCTGCGGATGATGAAACAGCTAACTCTATACACAGCT	66632	Mm.117809	GO:0000166|GO:0003674|GO:0005524|GO:0005575|GO:0008150|GO:0016874|GO:0017178	diphthamine biosynthesis 6	2000.2	626.91	10.672	9.41817	1437.12	2015.95	2547.54	761.411	591.626	527.694	10.7057	10.6774	10.6328	9.5937	9.2784	9.38242
ASMM10P039517	0.0115537	0.133899	3.00075	up	protein_coding	NM_016898	CCDS23806.1	Cd164	RefSeq	2830	chr10	+	41519499	41531042		chr10:41523184+41523244	ATTGTGCAAATGAACCATTAAGTAATTGTTCCCAGGTGAACCGCACTGACTTGTGTTCTG	53599	Mm.269815	GO:0005515|GO:0005764|GO:0005768|GO:0005886|GO:0007155|GO:0007157|GO:0007517|GO:0016020|GO:0016021	CD164 antigen	3229.84	740.263	11.2483	9.66296	1917.84	2731.28	5040.41	874.957	719.088	626.744	11.1234	11.0895	11.5319	9.80334	9.56097	9.62457
ASMM10P016622	0.0129955	0.138058	9.96041	up	protein_coding	NM_009309	CCDS28383.1	T	RefSeq	2046	chr17	+	8434422	8442496		chr17:8434676+8434736	CGAGCTGTGGCTGCGCTTCAAGGAGCTAACTAACGAGATGATTGTGACCAAGAACGGCAG	20997	Mm.913	GO:0000122|GO:0000785|GO:0000790|GO:0000978|GO:0000980|GO:0000980|GO:0000981|GO:0001085|GO:0001102|GO:0001102|GO:0001191|GO:0001570|GO:0001756|GO:0001839|GO:0001843|GO:0003007|GO:0003257|GO:0003257|GO:0003677|GO:0003700|GO:0003705|GO:0005515|GO:0005634|GO:0005737|GO:0006351|GO:0006355|GO:0006357|GO:0006366|GO:0007275|GO:0007341|GO:0007498|GO:0007509|GO:0008284|GO:0009653|GO:0009952|GO:0014028|GO:…	brachyury	382.634	24.8533	8.02668	4.71047	157.52	240.292	750.09	23.2441	23.2646	28.0513	7.3807	7.66352	9.03582	4.53835	4.6289	4.96418
ASMM10P003037	0.00108851	0.10562	5.88207	up	protein_coding	NM_172146	CCDS51527.1	Ppat	RefSeq	4008	chr5	-	76913248	76951578	ENSMUST00000155272	chr5:76919449-76919755	ATGTTTGAAGACCAAATGGTTTATACAGTAAGGTACCGGTGTGGTCAGCAGCTGGCAATT	231327	Mm.202337	GO:0004044|GO:0006164|GO:0006543|GO:0009168|GO:0016740|GO:0016757|GO:0019693|GO:0046872|GO:0051289|GO:0051536	phosphoribosyl pyrophosphate amidotransferase	8241.66	981.55	12.6311	10.0748	5533.66	8800.87	10390.5	1084.37	1020.26	840.025	12.7115	12.7369	12.4449	10.113	10.0602	10.0513
ASMM10P040613	0.0144076	0.139307	3.21246	up	protein_coding	NM_029182	CCDS52602.1	Rasd2	RefSeq	2810	chr8	+	75213943	75224113		chr8:75224050+75224113	TCAAGCTCTACTGCCTGGACCTCTGTGTACACTATCAATTAAAGTTGGTTTGTTAGCTGT	75141	Mm.179267	GO:0000166|GO:0001963|GO:0003924|GO:0005525|GO:0005886|GO:0006184|GO:0007165|GO:0007264|GO:0007610|GO:0007626|GO:0007626|GO:0016020|GO:0031397|GO:0031624|GO:0031681|GO:0033235|GO:0043949|GO:0051897	RASD family, member 2	2071.91	474.606	10.7203	9.03659	1428.86	2483.1	2303.77	502.841	461.189	459.789	10.6948	10.9582	10.5077	9.0051	8.92376	9.18092
ASMM10P042080	0.01009	0.131717	28.0411	up	protein_coding	NM_001101483	CCDS52898.1	Slc35g2	RefSeq	1596	chr9	-	100552187	100571085		chr9:100552333-100553634	GAATACCTGGCTATTATTATCATCTTGTTAATGTCTAGTCATTAACATGCACACTGCCAT	245020	Mm.236289	GO:0003674|GO:0005794|GO:0008150|GO:0016020|GO:0016021	solute carrier family 35, member G2	1821.16	47.5147	10.43	5.62057	1338.85	1115.23	3009.4	60.6237	51.4117	30.5088	10.5987	9.85311	10.8383	5.96363	5.78595	5.11213
ASMM10P011360	0.00184404	0.110154	15.9296	up	protein_coding	NM_025427	CCDS49552.1	Rgcc	RefSeq	934	chr14	-	79288749	79301635		chr14:79288884-79289119	GCAGCATATTCAACAGAGGATCTATCTAATGTGTTTTTACTCCTTTAAACATAGCTCTTC	66214	Mm.29811	GO:0000082|GO:0001100|GO:0001937|GO:0003331|GO:0005515|GO:0005634|GO:0005730|GO:0005737|GO:0005813|GO:0005856|GO:0006956|GO:0007049|GO:0008285|GO:0010718|GO:0016525|GO:0019901|GO:0030295|GO:0031659|GO:0032967|GO:0043537|GO:0045840|GO:0050710|GO:0050715|GO:0051091|GO:0051496|GO:0070412|GO:0071158|GO:0071456|GO:0071850|GO:0072537|GO:0090272|GO:1901313|GO:1901991|GO:2000048|GO:2000353|GO:2000573	regulator of cell cycle	75684.1	2305.34	15.3227	11.329	32086.4	32220.5	162745	2248.18	1867.51	2800.32	15.3023	14.6079	16.0578	11.1787	10.9546	11.8538
ASMM10P011747	0.0294705	0.163787	5.61039	up	protein_coding	NM_001034880	CCDS49442.1	Gm5460	RefSeq	1903	chr14	+	34041077	34046981		chr14:34043886+34043946	CCCATTGTAATCATCTGCTGCTGTACCTGCTATGATGTGTGTGTGAGAAGAGGAACAGAG	432838	Mm.318383	GO:0003674|GO:0005575|GO:0008150	predicted gene 5460	57787	5816.27	15.0811	12.593	18999.2	52141.3	102220	4820.24	3741.83	8886.74	14.5234	15.3074	15.4126	12.2891	11.9684	13.5215
ASMM10P022527	0.0169897	0.142559	2.03015	up	protein_coding	NM_001038612	CCDS15835.1	Olfm1	RefSeq	1048	chr2	+	28205688	28214431	NM_019498	chr2:28205962+28206099	TGCTGAAGATCGGGGTCGTGCTAAGCACCATGGCCATGATCACCAACTGGATGTCCCAGA	56177	Mm.43278	GO:0001540|GO:0005515|GO:0005576|GO:0005615|GO:0007275|GO:0030054|GO:0032281|GO:0045202|GO:0051259|GO:1902003|GO:1902430|GO:2001223	olfactomedin 1	3015.21	1070.63	11.2336	10.212	2001.4	3457.42	3586.8	1063.6	1141.76	1006.54	11.1846	11.4333	11.083	10.0816	10.2297	10.3248
ASMM10P001120	0.000314448	0.10562	6.61004	up	protein_coding	NM_001110858		Crem	RefSeq	1990	chr18	-	3266353	3327591	NM_001110853, NM_001110857, NM_001110859, NM_001271503	chr18:3267683-3273421	TGAAAAACAGGGAAGCTGCTAAAGAATGTCGACGTCGAAAGAAAGAGTATGTGAAGTGTC	12916	Mm.5244	GO:0003677|GO:0003700|GO:0005634|GO:0005667|GO:0006351|GO:0006355|GO:0006687|GO:0007283|GO:0007283|GO:0043565|GO:0045944	cAMP responsive element modulator	16618.3	1578.73	13.4772	10.7525	11537.8	9775.86	28541.3	1971.12	1172.48	1592.6	13.7811	12.8975	13.7529	10.9894	10.2667	11.0016
ASMM10P002581	0.000739433	0.10562	18.8211	up	protein_coding	NM_001110854	CCDS50210.1	Crem	RefSeq	2046	chr18	-	3266353	3281747		chr18:3276712-3281687	ATATGCAAAAGCCCAACATGGCTGTAACTGGAGATGAAACTGATGAGGAGACTGACCTTG	12916	Mm.5244	GO:0003677|GO:0003700|GO:0005634|GO:0005667|GO:0006351|GO:0006355|GO:0006687|GO:0007283|GO:0007283|GO:0043565|GO:0045944	cAMP responsive element modulator	230.732	9.94289	7.50326	3.26899	185.335	128.971	377.891	8.46706	5	16.3616	7.61995	6.77673	8.1131	3.15531	2.65398	3.99768
ASMM10P007618	0.0122334	0.135578	2.57308	up	protein_coding	NM_020275	CCDS27243.1	Tnfrsf10b	RefSeq	3197	chr14	+	69767471	69784411		chr14:69777809+69780503	AATGACTCTAACCACAACACGGAACCTGGCAAGACTCAGAAAACAGGAAAGAAGTTGCTG	21933	Mm.193430	GO:0006915|GO:0006919|GO:0007165|GO:0008134|GO:0008625|GO:0008656|GO:0016020|GO:0016021|GO:0042981|GO:0045569|GO:0097191	tumor necrosis factor receptor superfamily, member 10b	288.245	88.0386	7.94647	6.58297	222.529	284.789	357.417	76.5815	107.247	80.287	7.90039	7.90259	8.03642	6.29711	6.8214	6.63041
ASMM10P017149	0.00145351	0.106705	2.04434	up	protein_coding	NM_001010833	CCDS37604.1	Mdc1	RefSeq	7372	chr17	+	35841497	35859670		chr17:35855150+35855210	GGCGAGATCATCAGTTGCTGTGGAGGCACTTTCCTGCCCAGCATGCCTCACTCCTATAAG	240087	Mm.218511	GO:0005634|GO:0005694|GO:0005925|GO:0006281|GO:0006974|GO:0007049|GO:0008022|GO:0070975	mediator of DNA damage checkpoint 1	752.858	286.084	9.32763	8.296	595.022	795.125	868.427	301.964	322.682	233.605	9.36829	9.37982	9.23478	8.26957	8.41744	8.20099
ASMM10P008603	0.00850712	0.124949	2.61016	up	protein_coding	NM_033398	CCDS25678.1	Jmjd6	RefSeq	1688	chr11	-	116837431	116843449		chr11:116839105-116840409	AAGAGGGAGACCAAAGTTATCAAGGAAGTGGTATAGGATCTTGAAACAGGAGCACCCTGA	107817	Mm.481684	GO:0001568|GO:0001822|GO:0002040|GO:0003723|GO:0003727|GO:0004872|GO:0005506|GO:0005515|GO:0005634|GO:0005634|GO:0005654|GO:0005730|GO:0005886|GO:0006351|GO:0006355|GO:0006397|GO:0007166|GO:0007275|GO:0007507|GO:0008380|GO:0016491|GO:0016568|GO:0018395|GO:0030154|GO:0030324|GO:0033077|GO:0033746|GO:0033749|GO:0042116|GO:0042802|GO:0043277|GO:0043277|GO:0043654|GO:0046872|GO:0048024|GO:0048024|GO:…	jumonji domain containing 6	11508	2736.61	12.9765	11.5924	7413.22	7688.33	19422.6	2781.58	2376.25	3052.01	13.13	12.5368	13.2628	11.4907	11.3067	11.9797
ASMM10P020922	0.000854054	0.10562	9.0595	up	protein_coding	NM_147021		Olfr1055	RefSeq	948	chr2	-	86346825	86347764		chr2:86346839-86347764	AACCAAGAGGTGAAGCAGGCCTTGAATAGAAAATGGAAAATGTGTGTGAATATTCTATTT	259023	Mm.377794	GO:0004871|GO:0004930|GO:0004984|GO:0005886|GO:0007165|GO:0007186|GO:0007608|GO:0016020|GO:0016021|GO:0050896	olfactory receptor 1055	903.294	58.261	8.87358	5.69415	178.973	497.383	2033.53	23.7742	39.4534	111.556	7.57549	8.70766	10.3376	4.57461	5.39397	7.11387
ASMM10P042355	0.0466739	0.190234	6.81387	up	protein_coding	NM_001002267	CCDS23658.1	Tmem158	RefSeq	1744	chr9	-	123259056	123260789		chr9:123259071-123260789	GTGGGCGTTTCTTCTTGTATTAATGTGGTTTTCTGGCTTTTAATACAGACATTTTCCTCC	72309	Mm.8569	GO:0005515|GO:0005575|GO:0008150|GO:0016020|GO:0016021|GO:0042277	transmembrane protein 158	53286.5	4026.53	14.8445	12.076	18447.6	29916.2	111496	5030.71	4787.27	2261.6	14.49	14.503	15.5404	12.3546	12.3415	11.5319
ASMM10P004808	0.00423566	0.115138	4.64132	up	protein_coding	NM_001111079	CCDS50151.1	Uhrf1	RefSeq	3559	chr17	+	56303336	56323486	NM_001111080	chr17:56312972+56313064	CCCTCGCAACGGAAGAGCGGCCCATCCTGCCGGTTCTGCAAGGATGATGAAAACAAACCA	18140	Mm.42196	GO:0000122|GO:0000122|GO:0000790|GO:0000790|GO:0000791|GO:0000792|GO:0000792|GO:0000987|GO:0003677|GO:0004842|GO:0004842|GO:0005515|GO:0005634|GO:0005634|GO:0005634|GO:0005657|GO:0005657|GO:0005720|GO:0006281|GO:0006351|GO:0006355|GO:0006974|GO:0007049|GO:0008270|GO:0008283|GO:0008327|GO:0010216|GO:0010216|GO:0010390|GO:0016363|GO:0016568|GO:0016574|GO:0016874|GO:0031493|GO:0032270|GO:0035064|GO:…	ubiquitin-like, containing PHD and RING finger domains, 1	142.07	26.3144	6.98158	4.76704	144.301	146.28	135.629	27.113	30.009	21.8212	7.25071	6.96026	6.73375	4.77987	4.98983	4.53143
ASMM10P044405	0.0175264	0.143507	12.7202	up	protein_coding	NM_138742	CCDS30372.1	Nap1l3	RefSeq	2861	chrX	-	122394560	122397385		chrX:122394759-122397385	GTGGGTTTGTTTATGTGATTTATTGGTCTGTTAGCAAAAGTATTGTTTACCACTAAGGTG	54561	Mm.490573	GO:0003674|GO:0005575|GO:0005634|GO:0005737|GO:0006334|GO:0008150	nucleosome assembly protein 1-like 3	598.476	30.3344	8.68297	5.01392	243.103	407.86	1144.46	31.4433	31.3859	28.1741	8.02554	8.41953	9.60384	5.00928	5.06226	4.97021
ASMM10P035771	0.0357251	0.174218	7.23717	up	protein_coding	NM_001101467	CCDS52156.1	Cyp2a22	RefSeq	2226	chr7	-	26931630	26939386		chr7:26931644-26932532	AGTAGTGTGGGTAGTAGAACATGCCATGGGTCACATGTGGAAACAAAAGAATGATTTTTG	233005	Mm.291574	GO:0003674|GO:0004497|GO:0005575|GO:0008395|GO:0016491|GO:0043231|GO:0046872	cytochrome P450, family 2, subfamily a, polypeptide 22	292.327	21.99	7.30376	4.44834	42.6391	275.372	558.971	13.1123	22.2352	30.6226	5.42232	7.85495	8.63402	3.66894	4.55865	5.11742
ASMM10P034206	0.0460317	0.189322	4.12756	up	protein_coding	NM_001164226	CCDS19968.1	Nrf1	RefSeq	3587	chr6	+	30047987	30153458	NM_010938	chr6:30153395+30153458	AATCTGTGTTGTTCTCCATTCTGTCTAAACTGCCTCATTCAATAAATAGTTTAATGTGGC	18181	Mm.259258	GO:0003677|GO:0003700|GO:0005634|GO:0005667|GO:0005737|GO:0006351|GO:0006355|GO:0006355|GO:0007005|GO:0051602	nuclear respiratory factor 1	23923	2808.5	13.6749	11.6296	5882.39	18655	47231.7	3040.83	2823.76	2560.9	12.7872	13.82	14.4175	11.6172	11.5508	11.7208
ASMM10P008896	0.00500126	0.116395	2.28266	up	protein_coding	NM_145569	CCDS39515.1	Mat2a	RefSeq	2804	chr6	-	72432798	72439558		chr6:72434366-72434980	TTTTGATCTTCGCCCTGGGGTCATTGTCAGGGATCTGGATCTGAAGAAGCCAATTTATCA	232087	Mm.485037	GO:0000166|GO:0004478|GO:0004478|GO:0005524|GO:0005829|GO:0006556|GO:0006556|GO:0006730|GO:0007623|GO:0009725|GO:0016597|GO:0016740|GO:0042493|GO:0046872|GO:0051591	methionine adenosyltransferase II, alpha	15818.3	4835.3	13.589	12.3983	12788.7	17767.7	16898.4	5883.98	5420.22	3201.71	13.9316	13.7498	13.0855	12.6098	12.5323	12.0527
ASMM10P008492	0.00527659	0.117902	2.65078	up	protein_coding	NM_029798	CCDS28464.1	Flywch2	RefSeq	688	chr17	-	23776917	23786077		chr17:23777050-23779627	CAGAACCTGGATTCAGATGGTCCAGAAGACAATGGAGGGTCAGGGGTGTCTTCTTCAAGT	76917	Mm.269613	GO:0003674|GO:0005575|GO:0008150	FLYWCH family member 2	1361.57	374.612	10.1006	8.69422	978.234	1120.98	1985.49	398.061	381.28	344.494	10.1336	9.86017	10.3082	8.67046	8.65284	8.75937
ASMM10P004943	0.0265856	0.158848	2.0902	up	protein_coding	NM_001130008	CCDS49764.1	Gspt1	RefSeq	6853	chr16	-	11216240	11254325	NM_146066	chr16:11240811-11253642	GAGCAGGCAGCGGCGCGGGAGGCCCTTCGGAACCTGTAGAGTCCTCTCAAGACCAGTCGT	14852	Mm.325827	GO:0000166|GO:0000184|GO:0003747|GO:0003924|GO:0005525|GO:0006479	G1 to S phase transition 1	746.651	279.788	9.33582	8.27217	685.135	756.98	797.838	282.36	306.517	250.486	9.58548	9.30371	9.11826	8.17994	8.33169	8.30489
ASMM10P026931	0.0405805	0.181135	2.97977	up	protein_coding	NM_001085515	CCDS38716.1	AI464131	RefSeq	4192	chr4	-	41495600	41503075		chr4:41495816-41499493	TTCTTCTTGGCAGTGTTGAAGCTAGAACTCAGGGCGCTGAATACTAAGCAAGCATTCTTC	329828	Mm.27054	GO:0003824|GO:0004553|GO:0005515|GO:0005975|GO:0008152|GO:0016020|GO:0016021|GO:0016787|GO:0016798|GO:0031965|GO:0043568|GO:0048741|GO:0051897	expressed sequence AI464131	627.987	155.374	8.98737	7.41217	353.078	733.677	797.205	184.391	130.005	151.726	8.58814	9.2578	9.11618	7.56481	7.10156	7.57015
ASMM10P007131	0.0248585	0.156047	2.83678	up	protein_coding	NM_011031	CCDS24691.1	P4ha2	RefSeq	2284	chr11	+	54100923	54131667		chr11:54125802+54126345	AGTACGAACCACACTTTGACTTCTCAAGGAGCGATGAGCAAGATGCTTTCAAGCGTTTAG	18452	Mm.3705	GO:0004656|GO:0005506|GO:0005515|GO:0005581|GO:0005783|GO:0016491|GO:0016702|GO:0016705|GO:0016706|GO:0018401|GO:0031418|GO:0046872|GO:0051213|GO:0055114|GO:0055114	procollagen-proline, 2-oxoglutarate 4-dioxygenase (proline 4-hydroxylase), alpha II polypeptide	2787.17	701.303	11.0741	9.56985	2849.62	1465.68	4046.22	886.499	541.152	676.259	11.7368	10.2345	11.2509	9.82196	9.1565	9.73109
ASMM10P039999	0.0142824	0.139307	3.95735	up	protein_coding	NM_001081120	CCDS40516.1	Fam89a	RefSeq	1315	chr8	-	124740256	124751809		chr8:124740294-124741301	CTTCAGTGCTGGAAAACATTGTTTCCAAGCAGTACTTACCCGAAGCCTTAATATTATTTA	69627	Mm.271600	GO:0003674|GO:0005575|GO:0008150	family with sequence similarity 89, member A	36.9875	7.89594	5.04077	3.05623	32.2723	44.4858	34.2043	11.0752	5.92231	6.69034	4.98619	5.23746	4.89865	3.47256	2.93923	2.7569
ASMM10P026503	0.00735321	0.120589	2.49747	up	protein_coding	NM_023196	CCDS17836.1	Pla2g12a	RefSeq	1541	chr3	+	129878621	129895821		chr3:129878835+129878935	ACCATCCGCAACGGCATCCACAAGATAGACACGTACCTCAACGCCGCGCTGGACCTGCTG	66350	Mm.151951	GO:0004623|GO:0005509|GO:0005576|GO:0005622|GO:0005737|GO:0005783|GO:0005794|GO:0006629|GO:0006644|GO:0016042|GO:0016787|GO:0046872	phospholipase A2, group XIIA	1717.09	496.19	10.4158	9.09538	1236.99	1374.33	2539.94	548.758	497.767	442.043	10.4715	10.1468	10.6293	9.13007	9.03317	9.1229
ASMM10P047021	0.0385362	0.17844	2.02622	up	protein_coding	NM_001024927	CCDS24978.1	Pitpnm3	RefSeq	6682	chr11	-	72047527	72135889	NM_001081641	chr11:72047658-72051108	CATGGCTGCCTTGTACAAAATCCGTTAGAAAAGAAAATGTAAAATACCCGATTTCTAACA	327958	Mm.351793	GO:0005575|GO:0005622|GO:0006810|GO:0008150|GO:0008289|GO:0016020|GO:0046872	PITPNM family member 3	340.119	130.094	8.17752	7.15874	243.7	408.974	367.682	147.394	121.131	121.759	8.02975	8.42444	8.07839	7.2357	6.99424	7.24626
ASMM10P041758	0.0189827	0.145583	20.7345	up	protein_coding	NM_028974	CCDS57682.1	Kbtbd13	RefSeq	2969	chr9	-	65388683	65391652		chr9:65388697-65391652	TGTCTAGCCTTTTAGTCTAGTCTGATGAATCACAACAATAAACTCTGACATTTGTATCCT	74492	Mm.159223	GO:0003674|GO:0005575|GO:0005737|GO:0008150	kelch repeat and BTB (POZ) domain containing 13	1498.62	39.8722	9.72247	5.34851	573.012	549.542	3373.31	57.2059	24.2001	38.2107	9.31166	8.84967	11.0061	5.87505	4.68699	5.48349
ASMM10P047667	0.01714	0.142559	3.44715	up	protein_coding	NM_016896	CCDS25516.1	Map3k14	RefSeq	4173	chr11	-	103219763	103267401		chr11:103224303-103224390	TTCTGGCGTGCACTCTTGGAACAGCCAAGCTGAGGCAAGAACCTGCAGCTGCAGCACGGC	53859	Mm.158981	GO:0000166|GO:0004672|GO:0004674|GO:0004704|GO:0004709|GO:0005515|GO:0005524|GO:0005634|GO:0005737|GO:0006468|GO:0006468|GO:0006955|GO:0007249|GO:0016301|GO:0016310|GO:0016740|GO:0016772|GO:0023014|GO:0043123|GO:0043231	mitogen-activated protein kinase kinase kinase 14	920.179	211.307	9.59372	7.80831	839.475	698.011	1223.05	286.666	205.837	141.417	9.89513	9.18764	9.69838	8.19965	7.75996	7.46533
ASMM10P005185	0.0147934	0.139769	5.83642	up	protein_coding	NM_021386	CCDS37010.1	Cldn10	RefSeq	960	chr14	+	118854949	118874525	NM_001160099	chr14:118855214+118861695	GCGTTGGATGGTTACATCCAGGCATGTAGAGGACTAATGATCGCTGCGGTCAGCCTGGGA	58187	Mm.390755	GO:0005198|GO:0005886|GO:0005923|GO:0016020|GO:0016021|GO:0030054	claudin 10	44.6062	5	5.19272	2.64764	25.1405	49.5959	59.0822	5	5	5	4.57914	5.39599	5.60303	2.6472	2.65398	2.64173
ASMM10P013613	0.0183649	0.144498	2.44136	up	protein_coding	NM_198885	CCDS27571.1	Scx	RefSeq	1136	chr15	+	76457437	76459468		chr15:76458126+76458186	GGCGAGAACACCCAGCCCAAACAGATCTGCACCTTCTGCCTCAGCAACCAGAGAAAGTTG	20289	Mm.322821	GO:0001707|GO:0001894|GO:0001958|GO:0002062|GO:0003179|GO:0003188|GO:0003677|GO:0005515|GO:0005634|GO:0005634|GO:0005667|GO:0005667|GO:0006351|GO:0006355|GO:0007275|GO:0008284|GO:0010628|GO:0010628|GO:0030154|GO:0030199|GO:0030509|GO:0032967|GO:0032967|GO:0035914|GO:0035989|GO:0035990|GO:0035992|GO:0035993|GO:0043066|GO:0043425|GO:0043425|GO:0043565|GO:0045892|GO:0045893|GO:0045944|GO:0045944|GO:…	scleraxis	408.524	121.349	8.34847	7.06078	246.189	353.242	626.142	123.896	125.396	114.755	8.04323	8.21064	8.79153	6.97967	7.04809	7.15458
ASMM10P014405	0.0264669	0.158583	11.4752	up	protein_coding	NM_134102	CCDS28166.1	Pla1a	RefSeq	1994	chr16	-	38396116	38433145		chr16:38396162-38396535	GATTACCTCACACCCTTAAGCATCTATACTTAGGATTTAATAGAAATGTACGCAGAGAAA	85031	Mm.279805	GO:0003674|GO:0003824|GO:0005575|GO:0005576|GO:0006629|GO:0008150|GO:0016042|GO:0016787	phospholipase A1 member A	787.407	70.2622	9.39687	5.87643	676.24	751.555	934.425	139.621	43.5285	27.6365	9.56585	9.2937	9.33107	7.1548	5.5371	4.93737
ASMM10P002205	0.00349113	0.114034	6.89703	up	protein_coding	NM_026358	CCDS17338.1	Mgarp	RefSeq	1245	chr3	-	51388412	51396547		chr3:51391879-51396426	GGGAAGGACGCATCTCTTCGCCGAATGTCATCCAGGAAATTCCCTGGAACATCTGGCTCC	67749	Mm.273339	GO:0005515|GO:0005622|GO:0005623|GO:0005739|GO:0005739|GO:0005741|GO:0006626|GO:0008089|GO:0008090|GO:0010822|GO:0016020|GO:0016021|GO:0019896|GO:0031307|GO:0071383|GO:0071456|GO:0097211	mitochondria localized glutamic acid rich protein	2154.5	211.537	10.5511	7.76517	1387.08	1034.17	4042.25	181.732	126.764	326.116	10.6514	9.75347	11.2485	7.54324	7.06649	8.68578
ASMM10P014272	0.01211	0.135156	2.70208	up	protein_coding	NM_177718	CCDS28093.1	Mb21d2	RefSeq	3080	chr16	-	28826175	28929698		chr16:28826229-28829009	GCTCTTGGAGTTTTGCATGGGAATTAATGTAATGCTTATAAATCACTCAACAATCTCAAG	239796	Mm.155887	GO:0003674|GO:0005575|GO:0008150	Mab-21 domain containing 2	1786.48	468.944	10.4516	9.01758	1003.55	1922.18	2433.7	440.092	443.753	522.988	10.1701	10.6062	10.5787	8.82241	8.86343	9.36689
ASMM10P020080	0.00178387	0.109872	2.62039	up	protein_coding	NM_015765	CCDS15653.1	Hspa14	RefSeq	1791	chr2	-	3488853	3512814		chr2:3494547-3494600	TTTGAGCTGCTCTGTTCTCCGCTTTTTAACAAATGTACAGAAGCAATCCGGGAGCTCTTG	50497	Mm.89341	GO:0000166|GO:0005524|GO:0005737|GO:0005829|GO:0005840|GO:0008150	heat shock protein 14	21028	4870.58	13.8342	12.4444	11177	18796.9	33110.1	5308.92	4772.71	4530.12	13.7367	13.8285	13.9375	12.4444	12.333	12.5559
ASMM10P055047	0.034342	0.171584	3.57262	up	protein_coding	NM_001198872		Dync1i2	RefSeq	2674	chr2	+	71211705	71263302	NM_001198873, NM_001198874, NM_001198875, NM_001198876	chr2:71211714+71211776	AGTTCTCTGGAGGTATTGAGGGCTCCGCCCCAGGATGTGAGGTGTGGTTGTCCAGCTTTT	13427	Mm.249479	GO:0003774|GO:0005737|GO:0005813|GO:0005856|GO:0005868|GO:0005874|GO:0006810|GO:0007018|GO:0030286|GO:0031982|GO:0032403	dynein cytoplasmic 1 intermediate chain 2	309.641	57.218	7.8046	5.96762	105.289	366.399	457.235	47.9938	57.8028	65.8574	6.78028	8.26821	8.36532	5.6234	5.95143	6.32803
ASMM10P031507	0.0216133	0.150524	3.8387	up	protein_coding	NM_008713	CCDS19117.1	Nos3	RefSeq	4140	chr5	+	24364818	24384474		chr5:24383849+24383910	ACTCACATTGCGCACCCAGGAGGTGACAAGCCGCATACGCACCCAGAGCTTTTCTTTGCA	18127	Mm.258415	GO:0001525|GO:0001542|GO:0001701|GO:0001974|GO:0002028|GO:0003057|GO:0003100|GO:0003785|GO:0003958|GO:0004517|GO:0004517|GO:0005506|GO:0005516|GO:0005634|GO:0005634|GO:0005730|GO:0005737|GO:0005737|GO:0005739|GO:0005794|GO:0005829|GO:0005856|GO:0005886|GO:0005901|GO:0006527|GO:0006809|GO:0006809|GO:0007165|GO:0007263|GO:0008285|GO:0010181|GO:0012506|GO:0014740|GO:0014806|GO:0016020|GO:0016491|GO:…	nitric oxide synthase 3, endothelial cell	107.527	23.4106	6.49829	4.55767	89.4523	79.3326	153.796	32.3532	17.3048	20.5738	6.53092	6.05914	6.9048	5.04895	4.19672	4.42734
ASMM10P001986	0.0468062	0.190293	2.56149	up	protein_coding	NM_001271433		Haghl	RefSeq	1336	chr17	-	25782786	25785586	NM_001271434, NM_001271435	chr17:25785145-25785427	GTCCACCCAGTGTGTGTGTGGCTGACCCGGCTCGTGCAACTCAGGAGAAGGGATTCACTA	68977	Mm.29230	GO:0003674|GO:0004416|GO:0005575|GO:0006750|GO:0008150|GO:0008270|GO:0016787|GO:0046872	hydroxyacylglutathione hydrolase-like	140760	31751	16.49	15.133	59399.6	138232	224648	31370.3	24999.7	38883.1	16.1776	16.7026	16.5898	15.0657	14.7405	15.5929
ASMM10P051778	0.00114116	0.10562	2.57845	up	protein_coding	NM_178605	CCDS26531.1	Nop16	RefSeq	1734	chr13	-	54584190	54590074		chr13:54584204-54584535	GCAATTGTGTGTATTGTATCTTCAGCGCTCTTGAAAAGCATATTTTATACATTGCCTATG	28126	Mm.439993	GO:0003674|GO:0005634|GO:0005730|GO:0008150|GO:0043231	NOP16 nucleolar protein	2271.53	648.469	10.8409	9.47444	1593.74	2432.9	2787.96	728.765	676.131	540.51	10.8559	10.931	10.7359	9.53014	9.47231	9.42086
ASMM10P016419	0.00886268	0.126682	2.1413	up	protein_coding	NM_145158	CCDS37686.1	Emilin2	RefSeq	3910	chr17	-	71252175	71310965		chr17:71310731-71310965	GGGACTGTGCCACGCGAGCTCGCAGCCTGGGTACCACGCGAGGCCCAGTGCCAGGAACAA	246707	Mm.23462	GO:0005576|GO:0005578|GO:0005581|GO:0007155	elastin microfibril interfacer 2	205.699	72.1584	7.41336	6.31487	160.141	152.391	304.563	74.3347	64.9969	77.1435	7.40865	7.01623	7.81522	6.25449	6.11933	6.57081
ASMM10P046971	0.00852471	0.124949	5.6605	up	protein_coding	NM_007528	CCDS24939.1	Bcl6b	RefSeq	3426	chr11	-	70224126	70229798		chr11:70224140-70226143	GTGAGATGTTAGATGCTGCAAGATCAGATTCTTGGAATAAAGAAGCCCTTCTTTGTGCCA	12029	Mm.12930	GO:0000122|GO:0003676|GO:0003677|GO:0005515|GO:0005634|GO:0046872	B cell CLL/lymphoma 6, member B	757.837	98.3698	9.24487	6.74394	486.065	630.971	1156.48	103.587	109.446	82.0766	9.0662	9.05155	9.61685	6.72313	6.85029	6.65839
ASMM10P038396	0.013774	0.138305	4.03476	up	protein_coding	NM_009464	CCDS21497.1	Ucp3	RefSeq	2448	chr7	+	100472990	100486432		chr7:100486343+100486432	AGCGCCCTATACATGTGACTGTACATATGTACAAACACGATAAAGATGGAAACACATGTA	22229	Mm.6254	GO:0000303|GO:0000303|GO:0001666|GO:0005739|GO:0005739|GO:0005739|GO:0005743|GO:0006631|GO:0006810|GO:0006839|GO:0015992|GO:0016020|GO:0016021|GO:0017077|GO:0031966|GO:0055085	uncoupling protein 3 (mitochondrial, proton carrier)	402.61	70.7911	8.29199	6.27951	336.339	214.172	657.319	76.7445	58.3048	77.3241	8.51946	7.49876	8.85775	6.30104	5.96217	6.57531
ASMM10P037411	0.0113986	0.133899	2.3887	up	protein_coding	NM_009201	CCDS39785.1	Slc1a5	RefSeq	2758	chr7	+	16781345	16798274	ENSMUST00000127401	chr7:16782414+16782475	ACCCCTGTGCCCGCAGTGCACCAACCAAAGAGGTGCTGGATTCCTTTCTAGATCTCGTGA	20514	Mm.1056	GO:0003333|GO:0003333|GO:0005794|GO:0005886|GO:0006810|GO:0006835|GO:0006860|GO:0015171|GO:0015175|GO:0015194|GO:0015293|GO:0015804|GO:0015825|GO:0016020|GO:0016021|GO:0017153	solute carrier family 1 (neutral amino acid transporter), member 5	676.109	222.411	9.19033	7.93411	607.878	756.882	663.567	252.61	227.303	187.32	9.39673	9.30264	8.87163	8.01331	7.90322	7.88581
ASMM10P021882	0.000978906	0.10562	4.0007	up	protein_coding	NM_001139516		Rbl1	RefSeq	2400	chr2	-	157174995	157204534		chr2:157175041-157175527	GGTCCGAGAGGAATTGGAGGAGGGGAAAACTTGATCAGAATATATTGTATGGAAAAATTT	19650	Mm.244671	GO:0000122|GO:0005515|GO:0005634|GO:0005667|GO:0006351|GO:0006355|GO:0006357|GO:0007049|GO:0008134|GO:0016568|GO:0043550|GO:0051726	retinoblastoma-like 1 (p107)	4152.42	734.764	11.6638	9.66351	2626.08	4183.09	5648.1	742.511	751.332	710.449	11.61	11.7002	11.681	9.55744	9.6276	9.80549
ASMM10P033031	0.0167986	0.141878	3.13138	up	protein_coding	NM_172467	CCDS20011.1	Zc3hav1l	RefSeq	6538	chr6	-	38287393	38299259		chr6:38287547-38293137	CTGAAGACTTGATAAAGTGACTCAGTCTTTTAATATCTTCACACCTTGCATGATTGATTG	209032	Mm.101389	GO:0003674|GO:0005575|GO:0008150|GO:0046872	zinc finger CCCH-type, antiviral 1-like	1017.96	252.352	9.72707	8.08027	743.727	948.264	1361.89	331.764	248.733	176.561	9.71069	9.63592	9.8346	8.41384	8.03401	7.79295
ASMM10P019782	0.0067223	0.119915	5.06172	up	protein_coding	NM_021893	CCDS29735.1	Cd274	RefSeq	3653	chr19	+	29367437	29388094		chr19:29384083+29384143	TGAGAATGCTAGATGTGGAGAAATGTGGCGTTGAAGATACAAGCTCAAAAAACCGAAATG	60533	Mm.245363	GO:0005515|GO:0005886|GO:0006955|GO:0007165|GO:0007166|GO:0009897|GO:0016020|GO:0016021|GO:0031295|GO:0042130|GO:0070062|GO:2001181	CD274 antigen	23946.6	2857.5	14.0018	11.6621	14654.7	16396.6	40788.4	2685.88	2913.48	2973.15	14.142	13.6345	14.2288	11.4441	11.5975	11.9449
ASMM10P035259	0.00572487	0.118314	2.6927	up	protein_coding	NM_001164401	CCDS51943.1	Ptpro	RefSeq	6550	chr6	+	137252298	137464633	NM_011216	chr6:137400672+137400747	ATATCTACAATCTGTCTGTCACGGCCTGCACTGAGAGAGGGAGCAACACCTCCTTGCCCC	19277	Mm.186361	GO:0000902|GO:0002548|GO:0003093|GO:0003105|GO:0004721|GO:0004725|GO:0004725|GO:0005515|GO:0005886|GO:0006470|GO:0007411|GO:0016020|GO:0016021|GO:0016311|GO:0016324|GO:0016328|GO:0016787|GO:0016791|GO:0017147|GO:0030032|GO:0032835|GO:0035335|GO:0035335|GO:0036060|GO:0042803|GO:0043197|GO:0072112|GO:0090090	protein tyrosine phosphatase, receptor type, O	161.22	47.104	7.11116	5.68211	116.75	167.145	199.764	49.9077	42.8353	48.569	6.93626	7.14453	7.25269	5.67854	5.51422	5.85355
ASMM10P031451	0.031704	0.166471	32.6065	up	protein_coding	NM_001177510	CCDS51414.1	4933402N22Rik	RefSeq	1108	chr5	+	11918042	11922804	NR_001586, NR_003596	chr5:11922595+11922804	GTGAAAGGGTGCTGATGTTCAATCATTTTCTGTTCAAGTTTTGGTTAAAGTTTTGCTCTT	545732	Mm.389066	GO:0003674|GO:0005575|GO:0008150	RIKEN cDNA 4933402N22 gene	1047.1	21.5321	9.37809	4.351	473.805	486.348	2181.16	22.9342	28.2995	13.3626	9.02644	8.67317	10.4347	4.5175	4.91068	3.62482
ASMM10P042115	0.00647862	0.119592	6.19363	up	protein_coding	NM_019807	CCDS40750.1	Acpp	RefSeq	2667	chr9	-	104298999	104337722		chr9:104299144-104300468	TGTCTTACTCGGAACAAGAACATGTTTTGTAACTCTATGGGTTAAGGTATGAACAAGAAT	56318	Mm.19941	GO:0003993|GO:0003993|GO:0005576|GO:0005622|GO:0005764|GO:0005765|GO:0005771|GO:0005886|GO:0005886|GO:0006144|GO:0008253|GO:0009117|GO:0016020|GO:0016021|GO:0016311|GO:0016311|GO:0016787|GO:0030141|GO:0030175|GO:0031985|GO:0033265|GO:0042802|GO:0042803|GO:0045177|GO:0046085	acid phosphatase, prostate	631.918	70.0918	8.85848	6.2277	304.167	471.78	1119.81	47.0838	80.3192	82.8724	8.36908	8.62971	9.57666	5.59334	6.41792	6.67184
ASMM10P010456	0.00166704	0.108576	2.67076	up	protein_coding	NM_147176	CCDS36745.1	Homer1	RefSeq	4637	chr13	+	93304494	93404962	NM_152134	chr13:93404859+93404962	CAGGGGTCAGTCCCATCTGTGTATAAGTTATTATAACTATGAAATCTTGTACAAAAGCAA	26556	Mm.37533	GO:0003009|GO:0005515|GO:0005737|GO:0005886|GO:0007216|GO:0016020|GO:0030018|GO:0030054|GO:0043005|GO:0043034|GO:0044325|GO:0045177|GO:0045202|GO:0045211|GO:0048148|GO:0048741|GO:0048875|GO:0051592|GO:0051928|GO:0090279|GO:0097481|GO:2001256|GO:2001257	homer homolog 1 (Drosophila)	2835.63	721.033	11.049	9.63171	1711.31	2134.66	4660.92	780.108	623.446	759.544	10.9593	10.761	11.4266	9.63447	9.35809	9.90259
ASMM10P055177	0.0165964	0.141683	14.4133	up	protein_coding	NM_018888	CCDS16957.2	Uqcc1	RefSeq	2668	chr2	-	155846885	155930310	NR_024487	chr2:155930263-155930310	AGAGGGATGTGAGAGGCCAGGCCGGGGTGTGTGTAGAGGAAGAACGTGAGCCCTTGTGAC	56046	Mm.158827	GO:0003674|GO:0005739|GO:0008150|GO:0016023|GO:0031410	ubiquinol-cytochrome c reductase complex assembly factor 1	29551.2	727.285	13.3848	9.53548	2770.81	15101	70781.6	452.558	558.655	1170.64	11.7025	13.5252	14.9267	8.8571	9.19975	10.5496
ASMM10P008685	0.0120789	0.134888	3.329	up	protein_coding	NM_133654	CCDS15640.1	Cd34	RefSeq	2465	chr1	+	194938820	194961292		chr1:194959235+194959935	AGAAAGGCTGGGTGAAGACCCTTATTACACGGAGAATGGTGGAGGCCAGGGCTATAGCTC	12490	Mm.29798	GO:0001894|GO:0001935|GO:0005576|GO:0005737|GO:0005737|GO:0005764|GO:0005886|GO:0006536|GO:0007155|GO:0008134|GO:0008217|GO:0009897|GO:0009897|GO:0009925|GO:0009986|GO:0010629|GO:0016020|GO:0016021|GO:0016324|GO:0016337|GO:0030097|GO:0030195|GO:0030246|GO:0032720|GO:0032733|GO:0036053|GO:0038001|GO:0042482|GO:0043199|GO:0045019|GO:0045171|GO:0045766|GO:0048471|GO:0050900|GO:0060547|GO:0071425|GO:…	CD34 antigen	204.146	43.4754	7.29196	5.55687	125.084	132.769	354.586	36.9083	40.7088	52.8091	7.03476	6.81669	8.02444	5.24299	5.43963	5.98801
ASMM10P000395	0.00999326	0.131246	2.11813	up	protein_coding	NM_001110859	CCDS50215.1	Crem	RefSeq	2362	chr18	-	3266353	3327591	NM_001110853, NM_001271505	chr18:3276694-3287903	CAGGCAGCCAGGTTGTTGTTCAAGATGAGGAGACTGACCTTGCCCCAAGTCACATGGCTG	12916	Mm.5244	GO:0003677|GO:0003700|GO:0005634|GO:0005667|GO:0006351|GO:0006355|GO:0006687|GO:0007283|GO:0007283|GO:0043565|GO:0045944	cAMP responsive element modulator	270.124	96.636	7.81276	6.72997	231.236	189.509	389.627	103.719	82.9361	103.253	7.95359	7.33104	8.15365	6.72574	6.46185	7.00231
ASMM10P023575	0.0210611	0.149122	2.22042	up	protein_coding	NM_173450	CCDS16588.1	Rpusd2	RefSeq	5135	chr2	+	119034789	119042197		chr2:119037154+119037214	ATGTTTGCGAAGACAGCTGCAGTCTCGGAGAAGATCCATGAGCAGGTTCGGGATCGGCAG	271842	Mm.33617	GO:0001522|GO:0003723|GO:0005575|GO:0009451|GO:0009982	RNA pseudouridylate synthase domain containing 2	99.8512	35.9742	6.42208	5.27125	79.9269	87.5785	132.048	41.5264	34.2105	32.1856	6.36501	6.20723	6.69399	5.41425	5.1938	5.20568
ASMM10P012463	0.0159104	0.14138	2.78662	up	protein_coding	NM_144881	CCDS15628.1	Hhat	RefSeq	2835	chr1	-	192512827	192771219		chr1:192512936-192513975	GACATCCCAAGGTCCCATGACTTTTACTCAGTGGGTTTTATTGCCTTATTCTCATTTAAA	226861	Mm.145857	GO:0000166|GO:0005525|GO:0005783|GO:0007224|GO:0007275|GO:0016020|GO:0016021|GO:0016409|GO:0016740|GO:0016746|GO:0018345	hedgehog acyltransferase	2995.64	740.055	11.1413	9.66279	1843.53	2362.88	4780.5	870.423	732.442	617.299	11.0697	10.8937	11.4606	9.79525	9.58816	9.60498
ASMM10P015055	0.000649285	0.10562	2.89581	up	protein_coding	NM_177632	CCDS28103.1	Fam43a	RefSeq	3075	chr16	+	30599722	30602797		chr16:30602717+30602797	TTTTTTGAGCAGCCTTGTTTCAGTTCTGTTGGCATGTCAGCAGCGGGGTGAGAATAAAGA	224093	Mm.28244	GO:0003674|GO:0005575|GO:0008150	family with sequence similarity 43, member A	2210.21	558.848	10.7952	9.26125	1614.37	2019.28	2996.97	635.999	565.081	475.464	10.8753	10.6809	10.8295	9.33918	9.21571	9.22887
ASMM10P005436	0.0154367	0.140082	6.21649	up	protein_coding	NM_001164080	CCDS48724.1	Timeless	RefSeq	4476	chr10	+	128232062	128252941		chr10:128252093+128252194	AGGAGGCAAGTGTCGGGAACGCCAAGAGTCCACAGGAAGAAACGGTTTCAGATTGAGGAT	21853	Mm.6458	GO:0000122|GO:0000790|GO:0001658|GO:0001822|GO:0005515|GO:0005634|GO:0005634|GO:0006351|GO:0006355|GO:0006974|GO:0007049|GO:0007067|GO:0007275|GO:0009790|GO:0030324|GO:0042753|GO:0042803|GO:0044770|GO:0045892|GO:0046982|GO:0048511|GO:0048754|GO:0051301	timeless circadian clock 1	1784.91	219.057	10.549	7.9129	1642.83	1593.83	2118.07	189.87	263.204	204.098	10.9009	10.3485	10.3976	7.60836	8.11984	8.0105
ASMM10P040321	0.027618	0.16002	3.0513	up	protein_coding	NM_176933	CCDS22241.1	Dusp4	RefSeq	2427	chr8	+	34807609	34819894		chr8:34817220+34817343	TGAATGTCTCTTCAGACTGTCCCAATCACTTTGAGGGTCATTACCAGTACAAGTGCATCC	319520	Mm.170276	GO:0000188|GO:0001706|GO:0004721|GO:0004725|GO:0005634|GO:0005654|GO:0006470|GO:0006470|GO:0008138|GO:0008330|GO:0016311|GO:0016787|GO:0016791|GO:0017017|GO:0017017	dual specificity phosphatase 4	407.467	100.953	8.38842	6.779	323.394	297.472	601.535	111.725	108.744	82.3918	8.4626	7.96778	8.73488	6.83301	6.84124	6.66274
ASMM10P023478	0.0339427	0.170795	6.18709	up	protein_coding	NM_172671	CCDS38195.1	Lgr4	RefSeq	5066	chr2	+	109917646	110014257		chr2:109970703+109970763	GAACAATATCACTCAGTTACCAGAAGATGCATTTAAGAATTTTCCTTTTCTAGAGGAGCT	107515	Mm.277351	GO:0001649|GO:0004871|GO:0004888|GO:0004888|GO:0004930|GO:0005515|GO:0005886|GO:0005887|GO:0005887|GO:0007165|GO:0007186|GO:0007275|GO:0007283|GO:0016020|GO:0016021|GO:0016055|GO:0016500|GO:0030154|GO:0030282|GO:0030539|GO:0034122|GO:0035239|GO:0045087|GO:0045892|GO:0045893|GO:0046849|GO:0050673|GO:0050710|GO:0061290|GO:0072202|GO:0072224|GO:0072282|GO:0090190|GO:0090263|GO:0090263|GO:0090263	leucine-rich repeat-containing G protein-coupled receptor 4	67.7554	9.38429	5.81777	3.18851	47.3766	56.1027	99.787	5	14.3707	8.78213	5.5824	5.56131	6.3096	2.6472	3.90433	3.01399
ASMM10P024440	0.0025081	0.111272	2.35111	up	protein_coding	NM_013730	CCDS15502.1	Slamf1	RefSeq	2688	chr1	+	171767131	171801184		chr1:171798146+171798238	AAGAGAAGAAACTTCATGATGCCCTAACAGATCAGGACCCCTGCACAACCATTTATGTGG	27218	Mm.103648	GO:0004872|GO:0005515|GO:0005886|GO:0009897|GO:0009986|GO:0016020|GO:0016021|GO:0046649	signaling lymphocytic activation molecule family member 1	303.046	100.954	8.01702	6.78367	227.32	316.684	365.135	97.2771	117.043	88.5423	7.92945	8.05326	8.06834	6.63215	6.94366	6.77521
ASMM10P052929	0.0191175	0.146131	2.23692	up	protein_coding	NM_009415	CCDS20530.2	Tpi1	RefSeq	1601	chr6	-	124810591	124814296		chr6:124811236-124811294	ATGCCAAACAATGAGCACTGCCCATCCCTCTACCTGCCTGCATAGCATGGACTAGGTTGC	21991	Mm.4222	GO:0003824|GO:0004807|GO:0004807|GO:0004807|GO:0006006|GO:0006094|GO:0006096|GO:0006098|GO:0007275|GO:0008152|GO:0009790|GO:0016853|GO:0019682	triosephosphate isomerase 1	150943	40953.6	16.6665	15.505	99100	120286	233442	44489.4	33005.9	45365.5	16.8773	16.4657	16.6565	15.5457	15.1485	15.8208
ASMM10P004697	0.00289587	0.11313	3.34554	up	protein_coding	NM_001098810	CCDS48876.1	Ptrh2	RefSeq	2942	chr11	+	86684080	86692457		chr11:86684121+86689558	CGAGCTCCAGATGCTCTCCAAGTTCTTGACTATGGAGTATTTGGTTCATCCTGGTACACT	217057	Mm.24868	GO:0004045|GO:0005739|GO:0005739|GO:0005829|GO:0010629|GO:0016787|GO:2000210|GO:2000811	peptidyl-tRNA hydrolase 2	2347.94	495.494	10.8364	9.09416	1427.53	2165.74	3450.56	509.16	539.586	437.735	10.6943	10.7799	11.035	9.02445	9.15167	9.10637
ASMM10P020049	0.0208329	0.1487	2.01052	up	protein_coding	NM_181415	CCDS29928.1	Atrnl1	RefSeq	6596	chr19	+	57611033	58133340		chr19:57714591+57714723	AGTGTAATGGACACAGCACGTGCATCAACAACAACGTCTGTGAGCAGTGTAAGAATCTCA	226255	Mm.245340	GO:0004872|GO:0005515|GO:0005575|GO:0005886|GO:0007186|GO:0007275|GO:0016020|GO:0016021|GO:0030246	attractin like 1	598.419	220.159	8.93693	7.92937	445.288	468.893	881.076	200.718	224.562	235.197	8.93515	8.62113	9.25452	7.69133	7.8854	8.21137
ASMM10P013493	0.0375182	0.176955	4.81225	up	protein_coding	NM_009270	CCDS27497.1	Sqle	RefSeq	2748	chr15	+	59315091	59331193		chr15:59329767+59329827	CTTTCTGTATTTTAAACTTGGTGGAGAGTGTGTGACCGGTCCTGTTGGGTTGCTTTCAAT	20775	Mm.296169	GO:0004506|GO:0005783|GO:0006725|GO:0008152|GO:0008203|GO:0010033|GO:0016020|GO:0016021|GO:0016491|GO:0043231|GO:0050660|GO:0055114|GO:0055114	squalene epoxidase	9498.53	1042.59	12.4288	10.1621	3121.4	5806.48	19567.7	1078.55	1180.49	868.721	11.864	12.1494	13.2731	10.1058	10.2754	10.1051
ASMM10P012563	0.0071261	0.120574	2.07822	up	protein_coding	NM_026759	CCDS27477.1	Mrpl13	RefSeq	786	chr15	-	55534094	55557312		chr15:55548178-55548235	GACCACGTTGTCATAATAAACACAAGACATATTGCATTTTCTGGAAACAAATGGGAACAA	68537	Mm.236795	GO:0003735|GO:0005739|GO:0005761|GO:0005762|GO:0005840|GO:0006412|GO:0030529	mitochondrial ribosomal protein L13	11896.1	3936.03	13.1658	12.1104	9349.12	11053.6	15285.5	4610.97	4111.57	3085.54	13.4608	13.0705	12.9659	12.2264	12.1082	11.9967
ASMM10P015438	0.00448437	0.115782	4.37508	up	protein_coding	NM_028083	CCDS28344.1	Chaf1b	RefSeq	1913	chr16	+	93883900	93906106		chr16:93900985+93901356	TTCGAGAAAGGTGAACTTGGCATACCTTTGAAAGAGAAGCCAGTGCTGAGCATAAGGACT	110749	Mm.274222	GO:0005515|GO:0005634|GO:0005654|GO:0005829|GO:0006260|GO:0006281|GO:0006351|GO:0006355|GO:0006974|GO:0007049|GO:0031497|GO:0033186	chromatin assembly factor 1, subunit B (p60)	3235.38	526.273	11.294	9.16469	2044.35	3051.2	4610.6	633.124	528.743	416.952	11.2123	11.2578	11.4119	9.33331	9.12336	9.03739
ASMM10P006297	0.00384812	0.115138	2.81002	up	protein_coding	NM_001255992	CCDS57209.1	Bbs12	RefSeq	2347	chr3	+	37312553	37321450		chr3:37312573+37319135	AGATCCGCGCGTGGAAGAAGTTTCCTAGGTCCAGTAAAAGCCACCAAGTTTATTACAGAT	241950	Mm.32171	GO:0000166|GO:0003674|GO:0005524|GO:0005622|GO:0005623|GO:0005929|GO:0005929|GO:0042073|GO:0042755|GO:0042995|GO:0044267|GO:0045494|GO:0045599|GO:0045599|GO:0051131	Bardet-Biedl syndrome 12 (human)	73.9452	22.1492	6.01705	4.52647	59.0119	77.3994	85.4244	23.5069	19.2917	23.6491	5.92217	6.02333	6.10565	4.55636	4.35152	4.67152
ASMM10P053868	0.0115104	0.133899	2.54139	up	protein_coding	NM_172939		Sowahc	RefSeq	4513	chr10	+	59221921	59226433		chr10:59222193+59222262	AAGGAACTGGTCAATGCCGTGGCCACCGTGCGCACCGATCCCGCGGATGGTACCAAGTAT	268301	Mm.3036	GO:0003674|GO:0005575|GO:0008150	sosondowah ankyrin repeat domain family member C	306.239	93.3534	8.01316	6.66754	228.918	281.591	408.209	113.067	86.9974	79.9962	7.93819	7.8854	8.21587	6.8515	6.52582	6.6253
ASMM10P006174	0.00241227	0.111272	3.10333	up	protein_coding	NM_001252477		Prmt1	RefSeq	1028	chr7	-	44976754	44986420		chr7:44978225-44979472	CGTGGAGAAGGTGGACATCTACACAGTCAAGGTGGAGGACCTGACCTTCACCTCCCCCTT	15469	Mm.27545	GO:0001701|GO:0005515|GO:0005634|GO:0005737|GO:0005829|GO:0006479|GO:0006479|GO:0008168|GO:0008170|GO:0008276|GO:0008276|GO:0008469|GO:0016274|GO:0016274|GO:0016275|GO:0016571|GO:0016740|GO:0018216|GO:0019919|GO:0030519|GO:0031175|GO:0032259|GO:0035241|GO:0035242|GO:0035247|GO:0042054|GO:0042802|GO:0043234|GO:0043985|GO:0044020|GO:0045653	protein arginine N-methyltransferase 1	15852.5	3312.46	13.5	11.8661	10565.1	12904.2	24088.4	3760.87	3391.84	2784.68	13.653	13.2965	13.5503	11.9327	11.8233	11.8424
ASMM10P010455	0.0100317	0.131299	3.66066	up	protein_coding	NM_152134	CCDS36746.1	Homer1	RefSeq	4120	chr13	+	93308033	93404962		chr13:93308253+93308360	TATTACCTGGAGTCTCATTTTGCTTATGGCAGGGGTGGTAGCAAAAATGTGGAAATGTTG	26556	Mm.37533	GO:0003009|GO:0005515|GO:0005737|GO:0005886|GO:0007216|GO:0016020|GO:0030018|GO:0030054|GO:0043005|GO:0043034|GO:0044325|GO:0045177|GO:0045202|GO:0045211|GO:0048148|GO:0048741|GO:0048875|GO:0051592|GO:0051928|GO:0090279|GO:0097481|GO:2001256|GO:2001257	homer homolog 1 (Drosophila)	57.194	13.691	5.61863	3.74652	40.5152	59.7968	71.2701	8.21398	13.671	19.1882	5.34028	5.65426	5.86134	3.12274	3.82225	4.29458
ASMM10P024978	0.0167028	0.141683	3.48759	up	protein_coding	NM_177041	CCDS38492.1	Flad1	RefSeq	2223	chr3	-	89402672	89411863		chr3:89402924-89403169	TAGAAAGGAGCTGCTCCAGATGGGTCTCAGTGTCAACCACAGCCAGAGCCCACCAAAGGA	319945	Mm.258142	GO:0000166|GO:0003824|GO:0003919|GO:0005524|GO:0005575|GO:0006747|GO:0006777|GO:0008152|GO:0016740|GO:0016779	RFad1, flavin adenine dinucleotide synthetase, homolog (yeast)	317.377	69.2284	8.03654	6.23431	205.486	308.871	437.774	83.0192	53.5345	71.1315	7.78025	8.0213	8.30806	6.41325	5.84379	6.44589
ASMM10P047117	0.0311521	0.165982	19.2773	up	protein_coding	NM_198894	CCDS25067.1	Abr	RefSeq	5137	chr11	-	76416733	76577727		chr11:76577520-76577727	TTGAGAATTCTTGTGTCTTCTTCGGGTGGCATCTTTCCAAATACTGATGGGGACTCAGAG	109934	Mm.258939	GO:0005085|GO:0005089|GO:0005096|GO:0005622|GO:0005829|GO:0005886|GO:0007165|GO:0007420|GO:0030036|GO:0030336|GO:0030675|GO:0030675|GO:0032496|GO:0032855|GO:0035023|GO:0035556|GO:0042472|GO:0043314|GO:0050728|GO:0050766|GO:0050885	active BCR-related gene	1296.89	37.1192	9.54336	5.27452	461.635	556.534	2872.5	47.7579	35.4265	28.1731	8.98725	8.86789	10.7749	5.61527	5.2382	4.97011
ASMM10P040236	0.0247094	0.155919	9.05817	up	protein_coding	NM_008872	CCDS22183.1	Plat	RefSeq	2548	chr8	+	22757743	22782848		chr8:22780508+22780589	AATAAAACCGTCACGAACAACATGCTGTGCGCTGGAGACACCCGGAGCGGAGGCAACCAA	18791	Mm.154660	GO:0001666|GO:0003824|GO:0004252|GO:0004252|GO:0005576|GO:0005615|GO:0005615|GO:0005737|GO:0005737|GO:0006508|GO:0008233|GO:0008236|GO:0009986|GO:0014909|GO:0016787|GO:0030141|GO:0031639|GO:0035249|GO:0045177|GO:0045202|GO:0045861|GO:0048008|GO:0048008|GO:0060279	plasminogen activator, tissue	279.073	23.7056	7.71164	4.53242	217.125	133.526	486.567	35.4186	16.9741	18.724	7.86402	6.82449	8.4464	5.18271	4.16575	4.24879
ASMM10P026613	0.00399841	0.115138	5.99668	up	protein_coding	NM_026656	CCDS38663.1	Mcoln2	RefSeq	2519	chr3	+	146149832	146195511		chr3:146149918+146149978	GGGGTCACGTCATGCCCGGAGACGAGGAGACGCTGGACCTGCCTGCGTGGAACCGCGTCC	68279	Mm.116862	GO:0006810|GO:0006811|GO:0016020|GO:0016021	mucolipin 2	1983.83	233.256	10.5843	8.00016	1162.53	1916.54	2872.43	261.329	249.684	188.756	10.3782	10.6002	10.7746	8.06605	8.03845	7.89598
ASMM10P005046	0.0157795	0.141041	2.84842	up	protein_coding	NM_001145922		Arhgef40	RefSeq	5478	chr14	+	51984832	52006247	NM_198249	chr14:52004722+52004988	TGACCAGTGGAGGGATCTTAGGGCTCTCTCGGCAGAGTCATTCCCGAGCCCTGAGTGACC	268739	Mm.9239	GO:0003674|GO:0005085|GO:0005089|GO:0005575|GO:0005737|GO:0008150|GO:0035023	Rho guanine nucleotide exchange factor (GEF) 40	266.024	72.7689	7.80883	6.29867	198.39	236.497	363.183	90.3769	66.9671	60.9626	7.72501	7.64006	8.06143	6.53224	6.15832	6.20544
ASMM10P039221	0.00290591	0.11313	4.081	up	protein_coding	NM_001080813	CCDS40311.1	Rab11fip1	RefSeq	7965	chr8	-	27138772	27174646		chr8:27151653-27153159	ATTTTGGCAAGAAGAAGCCACTTCTACAAGCCTGGGTTACACCCTCAGAGATACATCCAA	75767	Mm.205335	GO:0003674|GO:0005737|GO:0005768|GO:0006810|GO:0008150|GO:0015031|GO:0016020|GO:0031410|GO:0043231	RAB11 family interacting protein 1 (class I)	180.04	35.9398	7.30743	5.27851	178.651	160.426	201.043	39.5175	31.9763	36.3255	7.57337	7.09044	7.25849	5.34113	5.09218	5.40222
ASMM10P008613	0.00824653	0.124094	3.9489	up	protein_coding	NM_053074	CCDS21216.1	Nup62	RefSeq	2397	chr7	+	44816419	44830806		chr7:44816488+44828486	TGAAGGCGCGAAACCTCCCCAAGGTTGCAGACGCTGACGGATTTGCCCCAGAGTCGAAGT	18226	Mm.2565	GO:0005515|GO:0005634|GO:0005635|GO:0005643|GO:0005643|GO:0005737|GO:0005856|GO:0006351|GO:0006810|GO:0007166|GO:0007569|GO:0008219|GO:0008285|GO:0008285|GO:0015031|GO:0016477|GO:0017056|GO:0030159|GO:0030529|GO:0031965|GO:0031965|GO:0042059|GO:0042169|GO:0043066|GO:0043069|GO:0043123|GO:0043130|GO:0043231|GO:0043407|GO:0045893|GO:0046580|GO:0046966|GO:0051028|GO:0051425	nucleoporin 62	569.731	116.939	8.94487	6.96342	554.819	504.611	649.761	141.952	129.563	79.302	9.26543	8.72626	8.84292	7.18103	7.09695	6.61229
ASMM10P007446	0.014745	0.139769	2.87251	up	protein_coding	NM_016895	CCDS18679.1	Ak2	RefSeq	1781	chr4	+	128993223	129011529		chr4:129008207+129010562	TTTGCGAGCATCCTGGCAGCCTTCTCCAAAGCCACATCCTAGTAACAGAAGGCCAGGCGA	11637	Mm.29460	GO:0000166|GO:0004017|GO:0005524|GO:0005739|GO:0005739|GO:0005743|GO:0005758|GO:0005829|GO:0006139|GO:0006172|GO:0016301|GO:0016310|GO:0016740|GO:0016776|GO:0019201|GO:0019205|GO:0036126|GO:0046033|GO:0046034|GO:0046060|GO:0046939|GO:0046939|GO:0097226	adenylate kinase 2	20406.4	4596.66	13.8778	12.3555	14580.1	17225.9	29413.1	4672.56	4764.36	4353.07	14.1382	13.7044	13.7909	12.2447	12.3289	12.4929
ASMM10P032550	0.0115084	0.133899	2.74423	up	protein_coding	NM_013763	CCDS19735.1	Tbl2	RefSeq	4407	chr5	+	135149710	135162662		chr5:135162425+135162662	TCGGAAAGCATCTGAAAATGCGTTCTCTTGCTTCTGCACTCGTGTCTTGAGAAGTAACTG	27368	Mm.36746	GO:0003674|GO:0005575|GO:0008150	transducin (beta)-like 2	9690	2180.78	12.7213	11.2649	5685.25	6615.03	16769.7	2390.92	2135.64	2015.79	12.7527	12.3325	13.0787	11.2729	11.16	11.3617
ASMM10P048810	0.0419701	0.183178	2.25564	up	protein_coding	NM_019749	CCDS24928.1	Gabarap	RefSeq	1122	chr11	+	69991369	69994949		chr11:69991434+69991638	TCATATGTGTAACCCACAAGTTGATTCCAAAGCAGTTACGCTGAAGGCGTAAGAGGACCA	56486	Mm.272460	GO:0000226|GO:0000421|GO:0005515|GO:0005737|GO:0005764|GO:0005776|GO:0005790|GO:0005794|GO:0005856|GO:0005874|GO:0005875|GO:0005886|GO:0006810|GO:0006914|GO:0006915|GO:0008017|GO:0008625|GO:0015031|GO:0015629|GO:0016020|GO:0031410|GO:0044297|GO:0048471|GO:0048487|GO:0050811	gamma-aminobutyric acid receptor associated protein	164.11	62.0706	7.17146	5.99792	141.984	172.062	178.283	85.9698	62.2219	38.0201	7.22891	7.18689	7.09857	6.4631	6.05501	5.47565
ASMM10P001869	0.00925127	0.127843	2.2935	up	protein_coding	NM_009421	CCDS15956.1	Traf1	RefSeq	2325	chr2	-	34943257	34961772		chr2:34959475-34960820	CAAGCTCATTTTAAAGCACAGATACAGAAAGTGAGGCTCAGACATATTGAAGACCGTGTG	22029	Mm.239514	GO:0005515|GO:0005737|GO:0006915|GO:0007165|GO:0008270|GO:0031625|GO:0031996|GO:0042981|GO:0051092|GO:2001236	TNF receptor-associated factor 1	197.113	68.9355	7.43194	6.23439	197.925	177.808	215.606	77.2728	70.0999	59.4339	7.72039	7.2329	7.34251	6.3108	6.22285	6.16951
ASMM10P054073	0.00161486	0.108576	6.15068	up	protein_coding	ENSMUST00000134550	CCDS56836.1	Prps1l1	Ensembl	1676	chr12	+	34984760	34986436		chr12:34985786+34985846	CCGGAGAACCCATAACGGAGAATCTGTTTCCTACCTGTTCAGTCACGTACCCTTGTAATG	75456	Mm.79179	GO:0003674|GO:0005575|GO:0008150	phosphoribosyl pyrophosphate synthetase 1-like 1	4514.47	525.779	11.7988	9.17803	2912.29	4952	5679.11	583.667	527.124	466.546	11.766	11.9449	11.6855	9.21636	9.11663	9.20109
ASMM10P008698	0.0117802	0.134072	4.82319	up	protein_coding	NM_133753	CCDS18974.1	Errfi1	RefSeq	3034	chr4	+	150855090	150868880		chr4:150855276+150865074	CTCCCTTGGGGGAATGAAAGCTACTGGTTGACTTAAAAACACCTGGGCTTTACAAATTTG	74155	Mm.318841	GO:0005515|GO:0005634|GO:0005737|GO:0005737|GO:0005829|GO:0005886|GO:0007175|GO:0007175|GO:0016020|GO:0019900|GO:0019901|GO:0031098|GO:0031234|GO:0031953|GO:0042059|GO:0043589|GO:0045616|GO:0048286|GO:0050732|GO:0060426|GO:0060428	ERBB receptor feedback inhibitor 1	887.852	134.135	9.44263	7.17264	600.594	628.183	1434.78	178.428	106.924	117.053	9.37961	9.04506	9.9032	7.51756	6.8172	7.18315
ASMM10P040431	0.0483131	0.192124	3.18281	up	protein_coding	NM_009506	CCDS22306.1	Vegfc	RefSeq	1881	chr8	+	54077531	54186454		chr8:54181357+54181420	ATGTACAGAAAACACACAGAAGTGCTTCCTTAAAGGGAAGAAGTTCCACCATCAAACATG	22341	Mm.1402	GO:0001525|GO:0001954|GO:0002052|GO:0005515|GO:0005576|GO:0005615|GO:0007275|GO:0008083|GO:0008284|GO:0008284|GO:0008284|GO:0008285|GO:0009887|GO:0016020|GO:0016331|GO:0030154|GO:0030947|GO:0031954|GO:0042056|GO:0043185|GO:0043185|GO:0043536|GO:0045776|GO:0048010|GO:0048010|GO:0050679|GO:0050714|GO:0050731|GO:0050918|GO:0050930|GO:0051781|GO:0060754|GO:1901492	vascular endothelial growth factor C	286.442	74.8824	7.9404	6.2701	235.216	259.371	364.74	69.7202	107.495	47.4318	7.97853	7.77531	8.06735	6.16737	6.82413	5.81879
ASMM10P051687	0.00047395	0.10562	2.33079	up	protein_coding	NM_001033399	CCDS26477.1	Gfod1	RefSeq	6654	chr13	-	43195518	43304172		chr13:43195861-43201244	GAGAACCTTCTAGCAACTACGGCTTTGTTTGCTGCCTGGTGCTTTTATAGTCTGTCATTT	328232	Mm.441399	GO:0005575|GO:0005576|GO:0008150|GO:0008152|GO:0016491|GO:0055114	glucose-fructose oxidoreductase domain containing 1	1682.92	534.755	10.4245	9.20373	1198.97	1694.1	2155.7	557.164	575.87	471.231	10.4238	10.4301	10.4198	9.15062	9.24331	9.21725
ASMM10P055539	0.00142501	0.10628	3.63642	up	protein_coding	NM_001033966	CCDS18680.1	Ak2	RefSeq	1308	chr4	+	128993223	129008723		chr4:129008205+129008265	TGGCAGCCTTCTCCAAAGCCACATGTAAAGACCTGGTCATGTTTATCTAATGTTGGGTCT	11637	Mm.29460	GO:0000166|GO:0004017|GO:0005524|GO:0005739|GO:0005739|GO:0005743|GO:0005758|GO:0005829|GO:0006139|GO:0006172|GO:0016301|GO:0016310|GO:0016740|GO:0016776|GO:0019201|GO:0019205|GO:0036126|GO:0046033|GO:0046034|GO:0046060|GO:0046939|GO:0046939|GO:0097226	adenylate kinase 2	19551.7	3412.78	13.7789	11.9164	12429	16262.8	29963.2	3694.95	3513.15	3030.26	13.8965	13.6243	13.816	11.9046	11.8746	11.9701
ASMM10P007665	0.0475518	0.19101	3.9954	up	protein_coding	NM_021439	CCDS24074.1	Chst11	RefSeq	5532	chr10	+	82985496	83195891		chr10:82985956+83092068	TATCTTGGTCATCTTCTATTTCCAAAGTATGTTGCACCCAGTCATGCGGAGGAACCCCTT	58250	Mm.360747	GO:0001537|GO:0002063|GO:0005794|GO:0005975|GO:0007585|GO:0008146|GO:0009791|GO:0016020|GO:0016021|GO:0016051|GO:0016740|GO:0030204|GO:0030206|GO:0030206|GO:0030206|GO:0030326|GO:0030512|GO:0033037|GO:0036342|GO:0042127|GO:0042733|GO:0043066|GO:0047756|GO:0048589|GO:0048703|GO:0048704|GO:0050659|GO:0051216	carbohydrate sulfotransferase 11	283.684	59.0826	7.8907	5.89236	333.283	170.533	347.237	85.1268	59.2088	32.9122	8.50683	7.17354	7.99172	6.44726	5.98699	5.24282
ASMM10P028311	0.00256667	0.111272	15.7527	up	protein_coding	NM_029035	CCDS18966.1	Spsb1	RefSeq	3089	chr4	-	149896283	149955006		chr4:149896308-149897966	CGTTCTGTTCTGTTTTATGATGACTCATAACAGTCAGCAACCTAATAAAGGAAAGTTTGT	74646	Mm.30	GO:0005737|GO:0035556	splA/ryanodine receptor domain and SOCS box containing 1	13860.5	574.699	13.2571	9.27955	8226.5	10788.6	22566.4	716.704	579.294	428.097	13.2808	13.0335	13.4569	9.51024	9.25278	9.07563
ASMM10P018150	0.0263226	0.158317	2.22976	up	protein_coding	NM_026505	CCDS29034.1	Bambi	RefSeq	5040	chr18	+	3507956	3516404		chr18:3511484+3511544	ACATGTGCAATTATCGAGGACTGCATGACGTCCTCTCTCCTTCCAAGAGCGAAGCCTCAG	68010	Mm.284863	GO:0005109|GO:0005737|GO:0005886|GO:0007179|GO:0008284|GO:0008360|GO:0010718|GO:0016020|GO:0016021|GO:0016477|GO:0030512|GO:0032092|GO:0035413|GO:0045893|GO:0090263	BMP and activin membrane-bound inhibitor	1139.06	395.228	9.88957	8.73268	840.005	1074.55	1502.63	470.631	442.742	272.312	9.89611	9.80782	9.9648	8.91233	8.86024	8.42548
ASMM10P047581	0.0253739	0.156708	2.69095	up	protein_coding	NM_008986	CCDS25442.1	Ptrf	RefSeq	3218	chr11	-	100956735	100970617		chr11:100956972-100959325	TTGATATTTTGGGGTGGGGAGGGGATGAAAACCACAAACCTTTTATACCATACAAAGCTT	19285	Mm.21864	GO:0003723|GO:0005634|GO:0005634|GO:0005737|GO:0005737|GO:0005739|GO:0005739|GO:0005783|GO:0005886|GO:0005901|GO:0005901|GO:0005901|GO:0006351|GO:0006353|GO:0006355|GO:0006361|GO:0006361|GO:0006363|GO:0006363|GO:0016020|GO:0019843|GO:0042134|GO:0042134|GO:0043231	polymerase I and transcript release factor	2415.33	632.636	10.8625	9.43439	1986.69	1480.75	3778.57	767.507	589.945	540.455	11.1757	10.2504	11.1613	9.60737	9.27535	9.42043
ASMM10P023403	0.00636572	0.119592	8.7661	up	protein_coding	NM_178890	CCDS16479.1	Abtb2	RefSeq	4595	chr2	+	103566309	103718423		chr2:103712416+103712477	ACAAGATGGGGACAGCAGCAAAACCATTGAGATCAGCGACATCAAGTACCACATCTTTCA	99382	Mm.35850	GO:0003674|GO:0005575|GO:0008150|GO:0046982	ankyrin repeat and BTB (POZ) domain containing 2	1306.52	114.308	10.1031	6.97114	1340.72	966.404	1612.43	123.702	97.5338	121.689	10.6012	9.66008	10.0479	6.97624	6.69226	7.24493
ASMM10P039227	0.0110133	0.133899	2.7272	up	protein_coding	NM_008054	CCDS23788.1	Fyn	RefSeq	3535	chr10	+	39369798	39565374	NM_001122892, NM_001122893	chr10:39565092+39565374	TGTCAGGAGTGCTCCAGTGAATAACTATGCACTACTTTACATTTCATGGGGGTGCACAAA	14360	Mm.4848	GO:0000166|GO:0001764|GO:0001764|GO:0001948|GO:0004672|GO:0004672|GO:0004713|GO:0004713|GO:0004715|GO:0005102|GO:0005515|GO:0005524|GO:0005634|GO:0005737|GO:0005739|GO:0005768|GO:0005886|GO:0006468|GO:0007166|GO:0007275|GO:0008360|GO:0010629|GO:0010976|GO:0014069|GO:0015631|GO:0016020|GO:0016301|GO:0016310|GO:0016740|GO:0016772|GO:0018108|GO:0018108|GO:0018108|GO:0030900|GO:0030900|GO:0032403|GO:…	Fyn proto-oncogene	9266.69	2305.56	12.7922	11.3448	6882.25	8449.39	12468.4	2426.37	2297	2193.3	13.0194	12.6768	12.6805	11.2939	11.2571	11.4834
ASMM10P010956	0.000370301	0.10562	4.18346	up	protein_coding	NM_015774	CCDS36893.1	Ero1l	RefSeq	4435	chr14	-	45283086	45318572		chr14:45283100-45286088	GCACAGTGAGGATCAGTAGACTGGGCGTGGGGGGCAATAAAGATGAAAATAATTGAAATA	50527	Mm.387108	GO:0003756|GO:0005783|GO:0006457|GO:0006457|GO:0006810|GO:0006915|GO:0016020|GO:0016491|GO:0016491|GO:0016671|GO:0030176|GO:0030968|GO:0034976|GO:0050873|GO:0051085|GO:0051209|GO:0055114|GO:0070059	ERO1-like (S. cerevisiae)	30513.4	3605.56	13.9373	11.8726	11065	12199.7	68275.4	3186.59	1991.19	5638.9	13.7224	13.2013	14.8881	11.6927	11.0573	12.8677
ASMM10P020078	0.00400653	0.115138	2.02303	up	protein_coding	NM_001013376	CCDS15645.1	Rpp38	RefSeq	1027	chr2	-	3328948	3332628		chr2:3328991-3329873	AGTCCATTTCCAAGTAGTTTTGTATGACTTGTCACTATGTCTAATGTCTAAATGAGCACT	227522	Mm.293948	GO:0003674|GO:0004526|GO:0005575|GO:0005634|GO:0008033|GO:0008150|GO:0016787	ribonuclease P/MRP 38 subunit	10050.8	3309.47	12.8899	11.8734	6663.41	9640.87	13848.2	3658.99	3303.32	2966.1	12.9701	12.87	12.8297	11.8914	11.7866	11.9422
ASMM10P037843	0.0277565	0.160472	3.59781	up	protein_coding	NM_008940	CCDS21182.1	Klk8	RefSeq	1322	chr7	+	43797576	43803822		chr7:43803732+43803822	TACCTGGATCAAGAAGACCATGGACAACAGGGACTGATCCTGGTGTGTGTGTGTGGGGGG	259277	Mm.458023	GO:0003824|GO:0004252|GO:0004252|GO:0005576|GO:0005615|GO:0005737|GO:0005737|GO:0006508|GO:0007613|GO:0008219|GO:0008233|GO:0008236|GO:0009611|GO:0016787|GO:0031642|GO:0043616|GO:0048681|GO:0048812|GO:0050807|GO:0050808	kallikrein related-peptidase 8	60432.1	9828.95	15.2505	13.4034	26821.9	51220.5	103254	8068.29	7261.92	14156.6	15.0444	15.2748	15.4323	13.0684	12.9592	14.1824
ASMM10P006921	0.00221559	0.11094	2.5655	up	protein_coding	NM_009687	CCDS27027.1	Apex1	RefSeq	1307	chr14	+	50924948	50927188		chr14:50925006+50925212	ATTCTTTGTGCCGTGAGGGTCTCTGGCTTCGTTGGGAGGCAGCGCAGTAAACACTGCTTC	11792	Mm.203	GO:0003677|GO:0003684|GO:0003713|GO:0003723|GO:0003906|GO:0004518|GO:0004519|GO:0004521|GO:0004527|GO:0005622|GO:0005634|GO:0005634|GO:0005654|GO:0005667|GO:0005730|GO:0005737|GO:0005737|GO:0005739|GO:0005783|GO:0005813|GO:0006281|GO:0006310|GO:0006351|GO:0006355|GO:0006974|GO:0007568|GO:0008408|GO:0014912|GO:0016491|GO:0016607|GO:0016787|GO:0016829|GO:0016890|GO:0031490|GO:0032403|GO:0043488|GO:…	apurinic/apyrimidinic endonuclease 1	293.252	88.841	7.96499	6.60575	222.104	284.733	372.919	99.4293	84.4794	82.6143	7.8976	7.90212	8.09526	6.66641	6.48368	6.66717
ASMM10P047881	0.0415213	0.182526	2.59773	up	protein_coding	NM_027258	CCDS48984.1	Rnf157	RefSeq	4655	chr11	-	116336344	116413032		chr11:116396220-116396307	TTTGACTCCACGCATCCGGAGGGTTACCTGTTTGGCGAGAACAGCGACCTGAACTTCCTG	217340	Mm.426344	GO:0005575|GO:0008150|GO:0008270|GO:0046872	ring finger protein 157	47.3425	15.8987	5.33033	3.95308	38.5741	36.2483	67.2052	20.2083	12.256	15.2317	5.26266	4.95123	5.77711	4.33099	3.67202	3.85622
ASMM10P036029	0.00474648	0.115965	2.29554	up	protein_coding	NM_011131	CCDS21210.1	Pold1	RefSeq	3428	chr7	-	44532743	44548815	ENSMUST00000138746	chr7:44535972-44536026	TGGGTTCGGGCGGCAGATGATTGAGAAAACCAAGCAGCTTGTGGAGTCCAAGTACACCGT	18971	Mm.16549	GO:0000084|GO:0000084|GO:0000109|GO:0000166|GO:0000731|GO:0003676|GO:0003677|GO:0003682|GO:0003887|GO:0003887|GO:0004518|GO:0004527|GO:0005634|GO:0005634|GO:0006139|GO:0006260|GO:0006261|GO:0006261|GO:0006287|GO:0006287|GO:0006297|GO:0006297|GO:0007346|GO:0008408|GO:0016740|GO:0016779|GO:0016787|GO:0043137|GO:0043625|GO:0043625|GO:0045004|GO:0046872|GO:0051536|GO:0051539|GO:0071897	polymerase (DNA directed), delta 1, catalytic subunit	1245.33	428.246	10.0511	8.85229	1080.45	1228.54	1427	517.034	467.174	300.53	10.27	9.98723	9.89611	9.0477	8.94227	8.56691
ASMM10P042088	0.004941	0.116213	6.37995	up	protein_coding	NM_001161362	CCDS52900.1	Ppp2r3a	RefSeq	6938	chr9	-	101104988	101251832		chr9:101211144-101213562	GAGAAACCCAAAGATAGTACTTCAGTTGTTTTGATTCAGCAGACGCCAGAAGTGATCAAG	235542	Mm.335386	GO:0000159|GO:0000159|GO:0001754|GO:0003674|GO:0007525|GO:0045732|GO:0090090|GO:0090249|GO:0090263	protein phosphatase 2, regulatory subunit B'', alpha	2419.48	273.946	10.8924	8.21884	1505.22	2338.11	3415.1	345.966	259.349	216.523	10.774	10.8783	11.0248	8.46755	8.09671	8.09228
ASMM10P019154	0.00920702	0.127843	9.161	up	protein_coding	NM_009890	CCDS29759.1	Ch25h	RefSeq	1365	chr19	-	34473783	34475135		chr19:34473880-34475135	TCTGACTCTTTAAATAATCAAATTTGTTCCTGCTGGGCAGTGACCAAGGTTATAGTATAT	12642	Mm.30824	GO:0001567|GO:0004497|GO:0005506|GO:0005783|GO:0006629|GO:0006633|GO:0006694|GO:0008202|GO:0008203|GO:0008395|GO:0016020|GO:0016021|GO:0016126|GO:0016491|GO:0046872|GO:0055114|GO:0055114	cholesterol 25-hydroxylase	808.985	75.8504	9.45569	6.26019	798.005	765.368	863.583	88.9326	98.5386	40.0799	9.81977	9.32148	9.22582	6.51136	6.7082	5.56101
ASMM10P051952	0.0212035	0.149553	2.34382	up	protein_coding	NM_183145	CCDS36715.1	Zfp748	RefSeq	714	chr13	-	67544954	67553152		chr13:67545031-67545323	GCTGAGAGTCTGCCTTTCAATGGAATTTTGACTGTTTCCTATACTTTTGAAAATTTGTAC	212276	Mm.422831	GO:0000122|GO:0005515|GO:0005634|GO:0005737|GO:0030674|GO:0046872	zinc finger protein 748	1557.01	476.124	10.2566	9.02773	949.216	1381.05	2340.77	550.35	483.285	394.737	10.0849	10.1546	10.5303	9.13492	8.98842	8.95985
ASMM10P047484	0.0162556	0.141558	20.1324	up	protein_coding	NM_007719	CCDS25373.1	Ccr7	RefSeq	1975	chr11	-	99144198	99155077		chr11:99144254-99146034	CTGTCAGCCACTGATACCTTTCCTCATGTTCTGCTTTTGATTCATATATCTTTTATGAAG	12775	Mm.2932	GO:0001768|GO:0002518|GO:0002606|GO:0002649|GO:0002885|GO:0002922|GO:0004871|GO:0004930|GO:0004950|GO:0005515|GO:0005622|GO:0005622|GO:0005886|GO:0005886|GO:0006935|GO:0006954|GO:0006954|GO:0006955|GO:0007165|GO:0007186|GO:0007257|GO:0009897|GO:0010759|GO:0010820|GO:0016020|GO:0016021|GO:0016493|GO:0030036|GO:0032320|GO:0032496|GO:0032649|GO:0032735|GO:0032760|GO:0034695|GO:0035757|GO:0035758|GO:…	chemokine (C-C motif) receptor 7	16775.5	578.677	13.6519	9.3205	19029.4	11800.8	19496.3	527.938	649.933	558.16	14.527	13.1587	13.2701	9.07802	9.41921	9.46426
ASMM10P054817	0.00183766	0.110154	2.10878	up	protein_coding	NM_001081328	CCDS37829.1	Chsy3	RefSeq	3882	chr18	+	59175339	59411336		chr18:59411264+59411324	CTGTTTATTTATAATAAAACACAGGTATAACCGTATTCTTTTTCAAAAACATTGATAAAG	78923	Mm.485185	GO:0003674|GO:0005575|GO:0005794|GO:0008150|GO:0016020|GO:0016021|GO:0016740|GO:0016758|GO:0032580|GO:0046872|GO:0047238|GO:0050510	chondroitin sulfate synthase 3	72.7822	27.4838	5.94125	4.86484	47.0001	76.8839	94.4626	23.5773	27.0371	31.8371	5.57233	6.01298	6.23843	4.56027	4.84695	5.18728
ASMM10P036827	0.0170799	0.142559	4.89148	up	protein_coding	NM_170669	CCDS21768.1	Rps15a	RefSeq	5158	chr7	-	118104375	118116147		chr7:118104409-118109063	CCTCTTACTCAATTTCTCGAATTTATGGCCTCTCTTTGTGCGAACATGTGTGTGTGAATA	267019	Mm.288212	GO:0003735|GO:0005737|GO:0005739|GO:0008284|GO:0009615|GO:0022627|GO:0045787	ribosomal protein S15A	3412.65	399.037	11.0452	8.7549	1095.3	2476.52	6666.14	380.637	304.368	512.105	10.2897	10.9531	11.8927	8.6043	8.32247	9.33792
ASMM10P043597	0.00241181	0.111272	2.60531	up	protein_coding	NM_016691	CCDS29963.1	Clcn5	RefSeq	3788	chrX	-	7158411	7188714	NM_001243762	chrX:7158468-7159468	AAACCTAGGTGTAGGGATGAGGCCTGATGACACCAAAGGTGCTTGTACCCAGTTAAAAAA	12728	Mm.486257	GO:0000166|GO:0005216|GO:0005247|GO:0005524|GO:0005765|GO:0005768|GO:0005794|GO:0005886|GO:0006810|GO:0006811|GO:0006821|GO:0006897|GO:0015297|GO:0016020|GO:0016021|GO:0030554|GO:0045177|GO:0045177|GO:0055085|GO:1902476	chloride channel 5	908.227	270.168	9.59164	8.21019	696.78	995.29	1032.61	314.481	277.382	218.641	9.60869	9.7027	9.46354	8.33128	8.19346	8.10582
ASMM10P007336	0.00556785	0.118179	3.09364	up	protein_coding	NM_013674	CCDS26419.1	Irf4	RefSeq	4683	chr13	+	30749257	30766927		chr13:30752784+30753444	GCCAGCCCAGCAGGTTCATAACTACATGATGCCACCCCATGACAGGAGCTGGAGGGATTA	16364	Mm.4677	GO:0000788|GO:0000975|GO:0003677|GO:0003700|GO:0005515|GO:0005634|GO:0005737|GO:0006351|GO:0006479|GO:0016279|GO:0034122|GO:0042832|GO:0043011|GO:0043388|GO:0043565|GO:0043966|GO:0043967|GO:0045082|GO:0045086|GO:0045368|GO:0045404|GO:0045893|GO:0045944|GO:0072540	interferon regulatory factor 4	452.915	113.574	8.59448	6.96518	339.936	496.522	522.286	110.361	115.461	114.899	8.5342	8.70514	8.54411	6.81612	6.92324	7.15618
ASMM10P017147	0.0125731	0.136574	5.68709	up	protein_coding	NM_133662	CCDS28704.1	Ier3	RefSeq	1090	chr17	+	35821712	35822911		chr17:35821868+35821928	CGTTTGAACACTTCTCGCGGGCACCGAAAACGCAGCCGAAGGGTGCTCTACCCTCGAGTG	15937	Mm.25613	GO:0001562|GO:0003085|GO:0005515|GO:0005634|GO:0005634|GO:0006282|GO:0007095|GO:0008630|GO:0016020|GO:0016021|GO:0043066|GO:0045732|GO:0045820|GO:0046822|GO:0050728|GO:1901029|GO:2000377|GO:2001020|GO:2001020	immediate early response 3	11719	1357.44	13.0136	10.506	6961.23	8948.64	19247	1098.33	1044.27	1929.72	13.0332	12.7581	13.2497	10.1318	10.0929	11.2931
ASMM10P018842	0.03101	0.165982	2.79213	up	protein_coding	NM_026772	CCDS29484.1	Cdc42ep2	RefSeq	1491	chr19	-	5917555	5924816		chr19:5917781-5918993	ATGCAGAAGTTGCCTTAGAGACTCCTGAATCTCTTTGGTCATTTGCCCTCACTGCCAATT	104252	Mm.491103	GO:0001515|GO:0005100|GO:0005737|GO:0005856|GO:0005886|GO:0008360|GO:0015630|GO:0016020|GO:0017049|GO:0030036|GO:0030838|GO:0031274|GO:0032321	CDC42 effector protein (Rho GTPase binding) 2	5857.97	1538.23	12.2196	10.7382	5182.51	6378.69	6012.7	1570.44	1725.33	1318.92	12.6129	12.284	11.7618	10.6514	10.8399	10.7234
ASMM10P023746	0.000375454	0.10562	2.17011	up	protein_coding	NM_024237	CCDS38235.1	Fbln7	RefSeq	2922	chr2	+	128863931	128897034		chr2:128894844+128894904	TGTCAACCCTGAGTGTCCTGAGGGCAGCGGCAATATAAGCTACGTGAAGACATCTCCCTT	70370	Mm.5107	GO:0005509|GO:0005576|GO:0005578|GO:0007155|GO:0008201	fibulin 7	137.112	50.0566	6.89292	5.77515	108.184	133.678	169.474	51.9148	49.1728	49.0822	6.82187	6.82599	7.03088	5.73306	5.72165	5.87072
ASMM10P004978	0.00732154	0.120589	3.5837	up	protein_coding	NM_001135728	CCDS53235.1	Sh3kbp1	RefSeq	4167	chrX	+	159840467	159975917		chrX:159840584+159865324	ACAAACTGAAGAGACGAAGCTGGCTGCAAGATGGGAGAAGAGACAATTGGGAAGAAGTTA	58194	Mm.286495	GO:0005515|GO:0005737|GO:0005856|GO:0006897|GO:0006915|GO:0007010|GO:0008360|GO:0016020|GO:0016477|GO:0017124|GO:0030054|GO:0031410|GO:0043005|GO:0045202	SH3-domain kinase binding protein 1	187.005	41.1637	7.27355	5.4321	129.459	155.582	275.972	34.6047	30.1096	58.777	7.09	7.04712	7.68352	5.14897	4.99494	6.15238
ASMM10P040915	0.0106905	0.133374	2.003	up	protein_coding	NM_011574	CCDS52664.1	Cirh1a	RefSeq	2255	chr8	+	106893639	106923094		chr8:106922967+106923094	AATTTGGAACTTAAAACAGGGCACTGTCTGTGTCCTTTCTTGAACTGTCTATCCTGTTGT	21771	Mm.10665	GO:0003674|GO:0005634|GO:0005730|GO:0006351|GO:0006355|GO:0006364|GO:0030490|GO:0034455	cirrhosis, autosomal recessive 1A (human)	5383.95	1928.96	12.0769	11.0747	4288.17	5277.79	6585.89	2183.68	1972.63	1630.58	12.335	12.0175	11.8781	11.1394	11.0438	11.041
ASMM10P005894	0.000342297	0.10562	2.78462	up	protein_coding	NM_001190854		Pdlim5	RefSeq	4712	chr3	-	142239584	142395696	NM_019808	chr3:142277989-142303942	CAGAATCTGAAAATGACAATACGAAGAAGGCAAATAGCACCCAGGAGCCTTCTCAGCAAC	56376	Mm.117709	GO:0003779|GO:0005080|GO:0005515|GO:0005737|GO:0005829|GO:0005886|GO:0008270|GO:0014069|GO:0015629|GO:0016020|GO:0030018|GO:0030054|GO:0042805|GO:0043005|GO:0045202|GO:0045211|GO:0046872|GO:0047485|GO:0051963|GO:0061001	PDZ and LIM domain 5	1356.41	359.612	10.1145	8.63698	959.939	1270.06	1839.24	379.397	370.062	329.378	10.1015	10.0343	10.2076	8.5999	8.61135	8.69969
ASMM10P024993	0.0346645	0.172214	9.55579	up	protein_coding	NM_001101461	CCDS50973.1	9130204L05Rik	RefSeq	491	chr3	-	91088136	91090805		chr3:91088153-91088449	CATAGGCACTGAAATTGTGGATGTGTGTGGAAGCTGCAGTGAAATAAAATCTTTCTCCAC	229550	Mm.98335	GO:0003674|GO:0005575|GO:0008150	RIKEN cDNA 9130204L05 gene	36495.8	1328.86	13.692	10.4357	3268.76	20775.5	85443	947.246	973.108	2066.21	11.932	13.9723	15.1718	9.9151	9.99302	11.3988
ASMM10P053817	0.0372096	0.176711	4.10665	up	protein_coding	NM_008249	CCDS15561.1	Tfb2m	RefSeq	2448	chr1	-	179528055	179546267		chr1:179546201-179546253	ATGTTTACTTCCGCCCGGCCTAGTGTGGTGGTGAAATGTGTGCACGTGTGATGGGGTGCT	15278	Mm.293529	GO:0000154|GO:0000179|GO:0003712|GO:0005739|GO:0005759|GO:0006351|GO:0006355|GO:0006364|GO:0006390|GO:0006391|GO:0008168|GO:0008649|GO:0016740|GO:0031167|GO:0032259|GO:0042645|GO:0045893	transcription factor B2, mitochondrial	1840.43	220.124	9.94562	7.90766	478.265	859.751	4183.27	179.279	202.197	278.896	9.04151	9.49945	11.2959	7.52368	7.73803	8.46128
ASMM10P024194	0.0171507	0.142565	5.58116	up	protein_coding	NM_016873	CCDS17016.1	Wisp2	RefSeq	1784	chr2	+	163820833	163833147		chr2:163829021+163829109	AGAATACAGGTGCCAGGAAGGTGCTGCCCCGAGTGGGTGTGTGACCAGGCAGTGATGCAG	22403	Mm.13828	GO:0001558|GO:0005520|GO:0005576|GO:0005615|GO:0005737|GO:0005886|GO:0007155|GO:0008083|GO:0008285|GO:0009986	WNT1 inducible signaling pathway protein 2	6460.59	507.318	11.5285	9.0479	1122.52	3170.01	15089.2	329.79	439.779	752.384	10.3287	11.3074	12.9493	8.40492	8.85246	9.88632
ASMM10P036784	0.0231632	0.152804	6.08135	up	protein_coding	NM_031252	CCDS24270.1	Il23a	RefSeq	1359	chr10	-	128296139	128298084		chr10:128296245-128296975	ACCACTATGACCTGTGACAAAGCTGCATATTTATTAAGTGGGAAGGGAACTTTTGATATT	83430	Mm.125482	GO:0001916|GO:0002230|GO:0002230|GO:0002827|GO:0002827|GO:0005125|GO:0005515|GO:0005576|GO:0005615|GO:0006954|GO:0006955|GO:0010535|GO:0032693|GO:0032725|GO:0032729|GO:0032733|GO:0032735|GO:0032740|GO:0032760|GO:0032819|GO:0042098|GO:0042102|GO:0042104|GO:0042510|GO:0042517|GO:0042520|GO:0042523|GO:0043382|GO:0045087|GO:0045519|GO:0045519|GO:0045672|GO:0045944|GO:0048771|GO:0050829|GO:0051135|GO:…	interleukin 23, alpha subunit p19	204.504	26.7045	7.42123	4.81684	305.044	131.93	176.536	30.4578	22.5467	27.1091	8.37194	6.8077	7.08404	4.96113	4.58434	4.90504
ASMM10P000267	0.0294014	0.163761	2.06187	up	protein_coding	NM_029508	CCDS29772.1	Pcgf5	RefSeq	1509	chr19	+	36379066	36456204		chr19:36445082+36455620	AGGAGAAAATTCATACCCGATGGTATTGCAGTATCGACCGAGAATTGATTTTGGGTAGGC	76073	Mm.381165	GO:0003674|GO:0005634|GO:0005813|GO:0006351|GO:0006355|GO:0008150|GO:0008270|GO:0031519|GO:0046872	polycomb group ring finger 5	12802.5	3920.99	13.1717	12.1278	9024.4	9235.37	20147.7	3946.84	3886.63	3929.51	13.3986	12.8035	13.313	12.0056	12.0299	12.3477
ASMM10P000547	0.0151267	0.139769	13.4357	up	protein_coding	NM_001271552		Aire	RefSeq	1816	chr10	-	78030021	78043610	NM_001271554	chr10:78034658-78036684	AGAGACCCCGGGTCCAGCACCAAGCGCGCGATGCAGTGTGTGTGGCGATGGCACCGAGGT	11634	Mm.35300	GO:0003677|GO:0003682|GO:0005622|GO:0005634|GO:0005634|GO:0005737|GO:0005737|GO:0005886|GO:0006351|GO:0006355|GO:0006959|GO:0008270|GO:0015629|GO:0042393|GO:0042802|GO:0044212|GO:0045182|GO:0045893|GO:0045944|GO:0045944|GO:0046872	autoimmune regulator (autoimmune polyendocrinopathy candidiasis ectodermal dystrophy)	30981.7	1111.23	13.8387	10.0907	5497.37	20504.7	66943	790.84	609.064	1933.79	12.7011	13.9545	14.8605	9.65284	9.32273	11.2966
ASMM10P052571	0.0491703	0.193131	2.8717	up	protein_coding	NM_153546	CCDS26414.1	Mboat1	RefSeq	2881	chr13	+	30136489	30246694		chr13:30241255+30241315	CTCTTACACGGCAGCGCCTTTCGTCATGTTGGCAGTCGAGCCAACCATCAGTTTATACAA	218121	Mm.89682	GO:0003674|GO:0005575|GO:0005783|GO:0006629|GO:0008150|GO:0008654|GO:0016020|GO:0016021|GO:0016740|GO:0016746	membrane bound O-acyltransferase domain containing 1	94.3313	30.1014	6.36783	4.84592	76.325	113.423	93.246	34.9939	38.9368	16.3737	6.29678	6.58645	6.22027	5.16365	5.37539	3.99873
ASMM10P019264	0.0132579	0.138084	3.08966	up	protein_coding	NM_009127	CCDS29850.1	Scd1	RefSeq	4844	chr19	-	44394449	44407709		chr19:44394463-44398118	TGTACTGATTGAGATTGTATTTGTTCCTAATAAAAGTGGATCTGGTTGTACTGTCTGGGA	20249	Mm.267377	GO:0004768|GO:0005506|GO:0005783|GO:0006629|GO:0006631|GO:0006633|GO:0010873|GO:0016020|GO:0016021|GO:0016491|GO:0016717|GO:0034435|GO:0043231|GO:0044130|GO:0050830|GO:0050872|GO:0050873|GO:0055114|GO:0055114	stearoyl-Coenzyme A desaturase 1	5398.09	1082.68	11.6726	10.0451	2436.69	2531.68	11225.9	751.798	593.764	1902.47	11.4902	10.982	12.5456	9.57544	9.28474	11.2753
ASMM10P039948	0.00135598	0.10562	17.7106	up	protein_coding	NM_011404	CCDS22730.1	Slc7a5	RefSeq	3513	chr8	-	121881145	121907686		chr8:121881249-121883095	GTGGTTATAATGTCTTTTACTATTGTATTAATGGCTAGCCTGTTACATTAGACTGGGGGG	20539	Mm.27943	GO:0003333|GO:0003333|GO:0005737|GO:0005886|GO:0006810|GO:0006865|GO:0007275|GO:0007399|GO:0015171|GO:0015179|GO:0015807|GO:0016020|GO:0016021|GO:0030154	solute carrier family 7 (cationic amino acid transporter, y+ system), member 5	4037.95	174.415	11.7011	7.55458	3552.78	4939.44	3621.63	201.688	200.071	121.484	12.0663	11.9422	11.0948	7.69866	7.72347	7.24161
ASMM10P006890	0.0298156	0.164406	4.6605	up	protein_coding	NM_009487	CCDS49481.1	Vmn2r89	RefSeq	2962	chr14	+	51451961	51461293		chr14:51457587+51459949	AGGAACATCAATATAGAACAGTGTGTGAAATGTCCAGATGATAAGTATGCCAACATAGAA	22301	Mm.482572	GO:0003674|GO:0005575|GO:0008150	vomeronasal 2, receptor 89	138.389	27.1449	6.30318	4.0827	36.7827	71.1692	307.216	5	7.99368	68.4411	5.18232	5.89856	7.82866	2.6472	3.21305	6.38784
ASMM10P004815	0.0071993	0.120589	3.2918	up	protein_coding	NM_001111311	CCDS48320.1	Lrrfip1	RefSeq	3662	chr1	+	91053443	91117322		chr1:91112302+91114595	GGGACCCTAGGAAAAGCCAAAGAAGTGGAGGTGAAAAAGGAAATTGTGGAGAAAGTGGGG	16978	Mm.45039	GO:0003677|GO:0005515|GO:0005634|GO:0005737|GO:0006351|GO:0006355|GO:0042803	leucine rich repeat (in FLII) interacting protein 1	29347.4	4965.48	14.1944	12.4756	15115.2	18403.5	54523.5	5219.76	4854.79	4821.9	14.1925	13.7992	14.5916	12.416	12.3582	12.6525
ASMM10P000761	0.0320114	0.167248	3.64266	up	protein_coding	NM_011081	CCDS30522.1	Piga	RefSeq	3593	chrX	+	164419786	164433915		chrX:164423368+164427931	TACAGAAAAGGGACTGATTTGCTTAGTGGTATAATACCTGAACTCTGTCAGAAATACCAA	18700	Mm.3781	GO:0000506|GO:0005783|GO:0005789|GO:0006506|GO:0009058|GO:0016020|GO:0016021|GO:0016740|GO:0016757	phosphatidylinositol glycan anchor biosynthesis, class A	628.346	108.037	8.74991	6.88491	276.775	380.985	1227.28	116.773	88.7058	118.631	8.22235	8.32467	9.7027	6.89776	6.55244	7.20453
ASMM10P021997	0.0389279	0.178889	2.34073	up	protein_coding	NM_178411	CCDS17079.1	Zfp334	RefSeq	5033	chr2	-	165377435	165388259		chr2:165377449-165381886	GGACATTATTGGTACCCTAAGACGTACCCCATGTTTAGCAGATTAAAATGACGGTAGATA	228876	Mm.26316	GO:0003674|GO:0005575|GO:0008150|GO:0046872	zinc finger protein 334	221.104	73.6749	7.54274	6.31578	167.202	190.33	305.781	80.4111	83.2184	57.3952	7.46936	7.33648	7.8224	6.36664	6.4658	6.11491
ASMM10P050513	0.0337354	0.170561	3.03489	up	protein_coding	NM_010588	CCDS26200.1	Jag2	RefSeq	4054	chr12	-	112908589	112929495		chr12:112908656-112909385	AACAACGGAGTATTCTCGGATCATTGCTATTTTTGTAAAGTTTCCGCGTCCGCACGCACT	16450	Mm.186146	GO:0001501|GO:0001701|GO:0001709|GO:0003016|GO:0005112|GO:0005509|GO:0005515|GO:0005887|GO:0007154|GO:0007219|GO:0007275|GO:0007283|GO:0007605|GO:0008083|GO:0008083|GO:0009912|GO:0016020|GO:0016021|GO:0016331|GO:0030154|GO:0030155|GO:0030217|GO:0042127|GO:0042127|GO:0042475|GO:0042492|GO:0045061|GO:0045061|GO:0048471|GO:1990134	jagged 2	583.734	168.239	8.97134	7.3697	538.422	511.37	701.41	288.668	101.173	114.875	9.22129	8.74277	8.94997	8.21147	6.74183	7.1558
ASMM10P007031	0.0157227	0.141019	3.18936	up	protein_coding	NM_010329	CCDS38943.1	Pdpn	RefSeq	1769	chr4	-	143267421	143299507		chr4:143269261-143270522	GATAAGAAAGATGGCTTGCCAGTAGTCACCCTGGTTGGAATCATAGTTGGCGTCTTGTTA	14726	Mm.2976	GO:0000902|GO:0001726|GO:0001946|GO:0005372|GO:0005886|GO:0005886|GO:0006693|GO:0006833|GO:0006865|GO:0006928|GO:0007155|GO:0007165|GO:0007275|GO:0008283|GO:0008360|GO:0008517|GO:0009897|GO:0010572|GO:0015171|GO:0015250|GO:0015884|GO:0016020|GO:0016021|GO:0016324|GO:0016337|GO:0030027|GO:0030175|GO:0030324|GO:0030335|GO:0035239|GO:0042995|GO:0048286|GO:0051272|GO:0061032|GO:2000045	podoplanin	269.433	69.3996	7.84822	6.17495	368.021	201.19	239.087	97.0068	65.3401	45.8519	8.64962	7.41287	7.48216	6.62979	6.1254	5.76967
ASMM10P006891	0.0382129	0.177879	22.537	up	protein_coding	NM_009488		Vmn2r122	RefSeq	2848	chr4_JH584292_random	+	3535	11935		chr4_JH584292_random:9438+10589	CCAATGAAACAGATATGGAACAGTGTGTGAGATGTCCAGATAATAAATATGCCAATTTAG	22308	Mm.377117	GO:0003674|GO:0004871|GO:0004930|GO:0005575|GO:0007165|GO:0007186|GO:0008150|GO:0016020|GO:0016021	vomeronasal 2, receptor, 122	12153.7	152.023	11.7671	7.27288	673.297	4791.23	30996.4	113.875	96.9444	245.25	9.55877	11.8901	13.8524	6.86133	6.68187	8.27545
ASMM10P005224	0.0311968	0.165982	3.44992	up	protein_coding	NM_001161456	CCDS52656.1	Cbfb	RefSeq	2776	chr8	+	105170673	105217988		chr8:105171397+105194474	CTCGGAGATCGTATACTTGAAGGCTCCCATGATTCTGAATGGAGTGTGTGTTATATGGAA	12400	Mm.2018	GO:0001503|GO:0001649|GO:0003677|GO:0003713|GO:0005515|GO:0005634|GO:0030098|GO:0030099|GO:0045944|GO:0048469|GO:0060216	core binding factor beta	14271.6	2147.52	13.0208	11.2342	4474.56	9864.02	28476.2	2349.84	1778.05	2314.65	12.3997	12.9128	13.7498	11.2533	10.8833	11.5661
ASMM10P020011	0.00769035	0.122178	14.627	up	protein_coding	NM_001085390	CCDS38024.1	Dusp5	RefSeq	1155	chr19	+	53529317	53541322		chr19:53541191+53541322	TACAGACACTGAGCCCTGATATGCAGGGCACCTACTGCACATTCCGTACCTCAGTGCTGG	240672	Mm.482424	GO:0000188|GO:0001706|GO:0004721|GO:0004725|GO:0005654|GO:0006470|GO:0016311|GO:0016787|GO:0017017|GO:0017017|GO:0045892	dual specificity phosphatase 5	1261.6	65.6459	10.0482	6.17762	1262.43	925.505	1596.85	60.0921	64.5757	72.2701	10.5043	9.60461	10.0356	5.95217	6.1097	6.47099
ASMM10P054102	0.00205127	0.11094	12.4923	up	protein_coding	NM_009189	CCDS25973.1	Six1	RefSeq	2849	chr12	-	73041826	73046712		chr12:73043515-73043566	TCCAGTTTGGTGGACTTGGGTTCCTAAGTGGGGAGATATTGGGGCCTTGAAGGGATGGCC	20471	Mm.4645	GO:0000122|GO:0001657|GO:0001657|GO:0001658|GO:0001759|GO:0001822|GO:0003151|GO:0003677|GO:0003682|GO:0003700|GO:0003700|GO:0005515|GO:0005634|GO:0005634|GO:0005667|GO:0005667|GO:0005730|GO:0005737|GO:0006351|GO:0006355|GO:0006915|GO:0007275|GO:0007389|GO:0007389|GO:0007519|GO:0007605|GO:0008582|GO:0010468|GO:0021610|GO:0030855|GO:0030878|GO:0032880|GO:0034504|GO:0035909|GO:0042472|GO:0042474|GO:…	sine oculis-related homeobox 1	417.065	26.0008	8.41421	4.77125	276.923	367.366	606.906	29.3877	20.3495	28.2652	8.22312	8.27178	8.74773	4.90797	4.42848	4.9773
ASMM10P053130	0.0464592	0.190057	2.88996	up	protein_coding	NM_009909	CCDS15040.1	Cxcr2	RefSeq	3043	chr1	+	74153993	74161246		chr1:74160586+74160646	CCAAAAATATAAAAATCTAAGTCTAAAAAATGTTCACCATCCCATAAACAACCACCAAAC	12765	Mm.234466	GO:0002438|GO:0002690|GO:0004871|GO:0004918|GO:0004918|GO:0004930|GO:0004950|GO:0004950|GO:0005515|GO:0005622|GO:0005886|GO:0006935|GO:0006935|GO:0006968|GO:0007165|GO:0007166|GO:0007186|GO:0007200|GO:0007204|GO:0008284|GO:0009986|GO:0010666|GO:0016020|GO:0016021|GO:0016494|GO:0019959|GO:0030593|GO:0031623|GO:0033030|GO:0038112|GO:0038112|GO:0042119|GO:0042629|GO:0043066|GO:0043066|GO:0043117|GO:…	chemokine (C-X-C motif) receptor 2	165.268	49.5619	7.17828	5.64724	144.024	161.851	189.93	59.0088	61.2827	28.3941	7.24777	7.10181	7.18528	5.92217	6.03313	4.98642
ASMM10P033486	0.000295165	0.10562	9.74731	up	protein_coding	NM_008564	CCDS39554.1	Mcm2	RefSeq	3381	chr6	-	88883473	88898780		chr6:88883524-88884110	GGGTTTCTTCCCACCTAGCCAGTGCCTTCATTTGCTTGTTGTACAGTTTCTTGTAGTTTA	17216	Mm.16711	GO:0000166|GO:0000785|GO:0003677|GO:0003678|GO:0003688|GO:0004386|GO:0005524|GO:0005634|GO:0005634|GO:0005664|GO:0006260|GO:0006268|GO:0006270|GO:0006270|GO:0006334|GO:0007049|GO:0016787|GO:0042393|GO:0042555|GO:0046872|GO:0071353	minichromosome maintenance deficient 2 mitotin (S. cerevisiae)	53838.2	3610.1	15.2537	11.9687	36445.9	51611.5	73457.2	4214.21	4105.26	2510.82	15.4913	15.2892	14.9806	12.1097	12.1031	11.6933
ASMM10P019934	0.0201571	0.147308	2.48464	up	protein_coding	NM_153796	CCDS29854.1	Peo1	RefSeq	3515	chr19	+	45006557	45012762		chr19:45008230+45008375	ATTGTGTCTTTTCGGCAGCTCCGAGAGGAGGTTTTAGGAGAACTGTCAAATGTAGAGCAA	226153	Mm.105585	GO:0000166|GO:0002020|GO:0003678|GO:0003678|GO:0003697|GO:0004386|GO:0005524|GO:0005739|GO:0006260|GO:0006264|GO:0006264|GO:0006268|GO:0006390|GO:0016787|GO:0032508|GO:0034214|GO:0042645|GO:0043139|GO:0051260	progressive external ophthalmoplegia 1 (human)	88.0568	28.9246	6.23537	4.92233	77.2557	69.1113	117.803	35.6005	24.9402	26.2332	6.31262	5.8563	6.53719	5.18875	4.73269	4.84557
ASMM10P035848	0.00115738	0.10562	5.37266	up	protein_coding	NM_001082548	CCDS39869.1	Spint2	RefSeq	1306	chr7	-	29256329	29281977	NM_011464	chr7:29256437-29256837	ACTAGGAAGGAGCCCCATTCTTGTAGCGGTCACTGTTTGTTTGATTTATGTGGGTTTTTT	20733	Mm.295230	GO:0004867|GO:0005737|GO:0010466|GO:0016020|GO:0016021|GO:0030414	serine protease inhibitor, Kunitz type 2	2545.64	335.484	10.9674	8.54177	1751.36	2132.03	3753.53	331.952	334.697	339.802	10.9894	10.7595	11.1534	8.41478	8.47015	8.74038
ASMM10P046281	0.0044006	0.11532	2.35218	up	protein_coding	NM_008894	CCDS24407.1	Pold2	RefSeq	1634	chr11	-	5872179	5878256		chr11:5873422-5873566	CGCCTACTCCACACTCCAGCTGGTCACCAACCCATACCAAGCCACCATTGATGGAGTAAG	18972	Mm.35788	GO:0003677|GO:0003887|GO:0005634|GO:0006260|GO:0006261|GO:0016740|GO:0016779|GO:0043625	polymerase (DNA directed), delta 2, regulatory subunit	1506.87	487.109	10.3002	9.06619	1277.77	1377.31	1865.51	547.21	491.371	422.747	10.5235	10.15	10.2271	9.12641	9.01434	9.05782
ASMM10P043234	0.042214	0.183501	16.181	up	protein_coding	NM_012020	CCDS23430.1	Foxl2	RefSeq	2520	chr9	+	98955606	98958126		chr9:98958042+98958126	GCACTTTTGTTGTGTTTGTACGTGTGTGAGGGCGTCCCTTGTCAATTCCCAAATAAATTT	26927	Mm.151239	GO:0000122|GO:0001541|GO:0001541|GO:0002074|GO:0002074|GO:0003677|GO:0003677|GO:0003690|GO:0003700|GO:0003700|GO:0003705|GO:0005515|GO:0005634|GO:0005634|GO:0005667|GO:0006309|GO:0006309|GO:0006351|GO:0006355|GO:0006355|GO:0006357|GO:0007389|GO:0008134|GO:0008301|GO:0019101|GO:0030154|GO:0030331|GO:0031624|GO:0031624|GO:0042703|GO:0042703|GO:0043028|GO:0043028|GO:0043065|GO:0043280|GO:0043280|GO:…	forkhead box L2	16132.2	277.895	12.1545	8.13829	871.198	6312.34	41213	192.233	186.191	455.261	9.95748	12.2644	14.2417	7.62752	7.62216	9.1652
ASMM10P000354	0.0163822	0.141558	2.15595	up	protein_coding	NM_001081102	CCDS51467.1	Whsc1	RefSeq	6936	chr5	+	33843111	33897966	NM_001177884	chr5:33864759+33867573	AAGACTTAGAGCAGATAAGCACAGTCTTCGGAAGCAGAGAGAGACAATCACCGACAAAAC	107823	Mm.19892	GO:0000122|GO:0003149|GO:0003289|GO:0003290|GO:0003677|GO:0003682|GO:0005634|GO:0005634|GO:0005694|GO:0005730|GO:0006351|GO:0006355|GO:0008168|GO:0008270|GO:0016568|GO:0016740|GO:0018022|GO:0018024|GO:0031965|GO:0032259|GO:0034968|GO:0046872|GO:0060348	Wolf-Hirschhorn syndrome candidate 1 (human)	869.604	309.924	9.53376	8.42544	741.432	791.922	1075.46	310.702	325.904	293.165	9.70654	9.37359	9.52117	8.31241	8.43313	8.53079
ASMM10P033926	0.00371256	0.114347	4.7759	up	protein_coding	NM_010594	CCDS20635.1	Kap	RefSeq	608	chr6	-	133849854	133853667		chr6:133849868-133850105	ATCTCTAAGCTCTGCCCTTACTCTGTGTGGGTTTAAGAAATAAACGTTCATTTGAATTGC	16483	Mm.13052	GO:0005576	kidney androgen regulated protein	8969.98	1105.94	12.5142	10.2584	3913.33	6347.21	16649.4	1058.52	1095.6	1163.7	12.1959	12.2767	13.0701	10.0721	10.1645	10.5387
ASMM10P037987	0.0203349	0.147782	7.08951	up	protein_coding	NM_172901		4933405O20Rik	RefSeq	1339	chr7	+	50599189	50600528		chr7:50599248+50599343	AACAGTTCTCCAATATGCTGTGTTTCTTGGCCATTCTAGGGAGGTAGTGTGTGAGCTTGT	243996	Mm.443270	GO:0000166|GO:0000287|GO:0004449|GO:0005524|GO:0005739|GO:0006099|GO:0016491|GO:0016616|GO:0046872|GO:0051287|GO:0055114	RIKEN cDNA 4933405O20 gene	1683.45	129.258	9.89233	7.06665	404.645	1079	3566.7	107.002	83.1557	197.617	8.78997	9.81278	11.0743	6.77114	6.46495	7.96385
ASMM10P050837	0.000469248	0.10562	2.27624	up	protein_coding	NM_001037746	CCDS56839.1	Prps1l3	RefSeq	4010	chr12	+	57230411	57242168		chr12:57241973+57242168	CACAGTGGGCAGGATTATTGTAATTCATTTGGGTAAATGAACTGAAGCTTAATGTACAAA	328099	Mm.268180	GO:0005575	phosphoribosyl pyrophosphate synthetase 1-like 3	11343.4	3319.5	13.0569	11.8702	7335.97	10863.2	15831.1	3803.76	3354.45	2800.3	13.1128	13.0456	13.0123	11.95	11.8075	11.8532
ASMM10P040362	0.0144486	0.139307	103.568	up	protein_coding	NM_001044740	CCDS40327.1	Slc7a2	RefSeq	7708	chr8	+	40862392	40922070		chr8:40908135+40908195	AAATCAATTCCAAAACGAAGACACCAGTAATTGCTACTTTGTCGTCGGGTGCAGTGGCAG	11988	Mm.4676	GO:0000064|GO:0002537|GO:0003333|GO:0005289|GO:0005737|GO:0006809|GO:0006810|GO:0006865|GO:0015171|GO:0015179|GO:0015179|GO:0015181|GO:0015181|GO:0015181|GO:0015189|GO:0015807|GO:0015807|GO:0015809|GO:0015809|GO:0015809|GO:0015819|GO:0015822|GO:0016020|GO:0016021|GO:0016021|GO:0042116|GO:0043030|GO:0050727	solute carrier family 7 (cationic amino acid transporter, y+ system), member 2	2087.27	20.1286	10.6928	3.99839	1558.93	1637.1	3065.78	40.24	15.1459	5	10.8241	10.386	10.8684	5.3699	3.98353	2.64173
ASMM10P054374	0.0166626	0.141683	2.81698	up	protein_coding	NM_010701	CCDS27302.1	Lect1	RefSeq	1436	chr14	-	79637689	79662170		chr14:79662062-79662120	TGTACAGGGGGCATTCGTTGTAGGGACAAGAGGACAGTTGGAACAGTTAGGACAGTGGGA	16840	Mm.46561	GO:0001886|GO:0001937|GO:0005576|GO:0007275|GO:0016020|GO:0016021|GO:0016525|GO:0016525|GO:0016525|GO:0030154|GO:0030948|GO:0045778|GO:0051216	leukocyte cell derived chemotaxin 1	112.745	30.7474	6.53045	5.0363	80.0312	85.0625	173.143	35.022	25.2875	31.9326	6.36734	6.1659	7.05811	5.16464	4.75128	5.19297
ASMM10P007176	0.00306947	0.11313	3.25019	up	protein_coding	NM_011333	CCDS25139.1	Ccl2	RefSeq	806	chr11	+	82035576	82037452		chr11:82036605+82036925	AAGCTGTAGTTTTTGTCACCAAGCTCAAGAGAGAGGTCTGTGCTGACCCCAAGAAGGAAT	20296	Mm.290320	GO:0001525|GO:0001664|GO:0001938|GO:0005125|GO:0005515|GO:0005576|GO:0005615|GO:0005615|GO:0005737|GO:0006874|GO:0006935|GO:0006954|GO:0006955|GO:0007010|GO:0007179|GO:0008009|GO:0008201|GO:0008360|GO:0009408|GO:0009611|GO:0010574|GO:0010759|GO:0016525|GO:0019221|GO:0030593|GO:0031727|GO:0031727|GO:0035684|GO:0035702|GO:0043025|GO:0048010|GO:0048245|GO:0048246|GO:0048247|GO:0050806|GO:0050870|GO:…	chemokine (C-C motif) ligand 2	7847.9	1731.66	12.5833	10.8828	5509.85	9500.24	8533.61	1760	2199.89	1235.11	12.7056	12.8475	12.1969	10.8219	11.1986	10.6279
ASMM10P042888	0.0150674	0.139769	2.02075	up	protein_coding	NM_011352	CCDS23235.1	Sema7a	RefSeq	3290	chr9	+	57940134	57962865		chr9:57960858+57960918	CAGTGCTGCAGTCCATTAATCCAGCGGAGCCACACAGAGAGTGTCCCAACCCTAAACCAG	20361	Mm.335187	GO:0004872|GO:0005178|GO:0005886|GO:0006954|GO:0007229|GO:0007229|GO:0007275|GO:0007399|GO:0009897|GO:0016020|GO:0030154|GO:0031225|GO:0045773|GO:0050727|GO:0060907|GO:0070374|GO:0070374	sema domain, immunoglobulin domain (Ig), and GPI membrane anchor, (semaphorin) 7A	97.1944	39.326	6.42518	5.4103	88.9224	100.204	102.457	37.2629	43.7836	36.9317	6.52164	6.40787	6.34605	5.25655	5.54418	5.43016
ASMM10P040922	0.0045612	0.115782	2.40553	up	protein_coding	NM_025558	CCDS22647.1	Cyb5b	RefSeq	4294	chr8	+	107150660	107187470		chr8:107150813+107150873	GAAGAGACGTGGATGGTGATCCACGGGCGAGTCTACGATATCACCCGCTTCCTCAGCGAG	66427	Mm.20242	GO:0005739|GO:0005741|GO:0005743|GO:0006810|GO:0008047|GO:0016020|GO:0016021|GO:0020037|GO:0043085|GO:0043231|GO:0046872|GO:0055114	cytochrome b5 type B	1212.44	383.151	9.98971	8.72335	929.506	1174.09	1533.72	391.878	425.162	332.413	10.0575	9.9248	9.98678	8.64589	8.81023	8.71393
ASMM10P051433	0.0379479	0.177673	2.21663	up	protein_coding	NM_001251834	CCDS56871.1	Zkscan8	RefSeq	791	chr13	-	21526419	21531114		chr13:21526435-21526518	GCTTTGTAGAAAGACATTGGCTTCACTTTGAGGAATAAATTCTATTCACTGGTTTCTTGT	93681	Mm.290601	GO:0003674|GO:0005634|GO:0005730|GO:0005737|GO:0006351|GO:0006355|GO:0008150|GO:0046872	zinc finger with KRAB and SCAN domains 8	183.392	64.4889	7.26598	6.11761	124.214	181.478	244.484	65.3335	77.9374	50.196	7.02458	7.26188	7.51149	6.07195	6.37674	5.90415
ASMM10P050557	0.002259	0.11094	29.5351	up	protein_coding	NM_177290	CCDS36580.1	Itgb8	RefSeq	3096	chr12	-	119162802	119238276		chr12:119162822-119163239	TAGAATGTAGATCATCTGGGAAAGCACTGATTACACTTTACAGGTACCTGTCAGCCCTGA	320910	Mm.217000	GO:0001573|GO:0005102|GO:0007155|GO:0007229|GO:0016020|GO:0016021	integrin beta 8	225.319	5	7.53199	2.64764	167.045	170.32	338.592	5	5	5	7.46768	7.17131	7.95698	2.6472	2.65398	2.64173
ASMM10P033897	0.00895061	0.126916	3.01018	up	protein_coding	NM_016659	CCDS20602.1	Klra1	RefSeq	1667	chr6	-	130363917	130386874		chr6:130383542-130383690	CAGCTTCTTTCCCAGGAATTCTCATCACAAACACATGTACAAAACTCATAGAAGAAAAAA	16627	Mm.24399	GO:0004871|GO:0005886|GO:0007155|GO:0007165|GO:0009897|GO:0016020|GO:0016021|GO:0030246	killer cell lectin-like receptor, subfamily A, member 1	82.4185	23.8518	6.18349	4.59364	79.5143	75.7372	92.004	31.6196	20.2936	19.6423	6.35745	5.99252	6.20049	5.0179	4.42519	4.33783
ASMM10P052392	0.00768041	0.122178	12.3466	up	protein_coding	NM_008380	CCDS26251.1	Inhba	RefSeq	1529	chr13	+	16014474	16027211		chr13:16027075+16027188	ATCATCAAAAAGGACATTCAAAACATGATTGTGGAGGAGTGTGGCTGCTCCTAGAGTCGC	16323	Mm.8042	GO:0000082|GO:0001541|GO:0001707|GO:0001942|GO:0002244|GO:0002244|GO:0005102|GO:0005125|GO:0005179|GO:0005576|GO:0006357|GO:0007050|GO:0008083|GO:0008285|GO:0008584|GO:0010862|GO:0017046|GO:0030308|GO:0032924|GO:0040007|GO:0042476|GO:0042493|GO:0042541|GO:0042701|GO:0042802|GO:0043509|GO:0043512|GO:0045648|GO:0045786|GO:0045893|GO:0045893|GO:0045944|GO:0045944|GO:0046880|GO:0046982|GO:0048333|GO:…	inhibin beta-A	6429.66	395.069	12.2488	8.62278	4527.01	4988.85	9773.11	663.078	275.866	246.262	12.4157	11.9572	12.3735	9.40166	8.18512	8.28156
ASMM10P006657	0.00127079	0.10562	2.49859	up	protein_coding	NM_007961	CCDS39677.1	Etv6	RefSeq	5541	chr6	+	134035706	134270147		chr6:134036114+134137284	TGAGACATGTCTGAGACTCCTGCTCAGTCTAGCATTAAGCAGGAACGAATTTCATACACG	14011	Mm.269995	GO:0003677|GO:0003700|GO:0005515|GO:0005634|GO:0006351|GO:0006355|GO:0019904|GO:0030154|GO:0043565	ets variant gene 6 (TEL oncogene)	180.847	57.7534	7.30419	5.98307	150.204	191.5	200.839	63.2982	57.0288	52.9331	7.3091	7.34568	7.25778	6.02572	5.93088	5.99263
ASMM10P005289	0.00170567	0.108576	2.03649	up	protein_coding	NM_001163018	CCDS48860.1	Suz12	RefSeq	4380	chr11	+	79993105	80034123		chr11:79995814+80007512	GCATCAAAAGCTTGTCTGCACATTTGCAACTTACATTTACCGGTTTCTTCCACAAAAATG	52615	Mm.283410	GO:0000122|GO:0001739|GO:0003682|GO:0005515|GO:0005634|GO:0005694|GO:0006351|GO:0006355|GO:0008284|GO:0016568|GO:0016571|GO:0016574|GO:0035064|GO:0035098|GO:0035098|GO:0042054|GO:0043565|GO:0045596|GO:0046872	suppressor of zeste 12 homolog (Drosophila)	2073.71	723.71	10.6647	9.63866	1413.22	1689.31	3118.59	795.826	674.227	701.076	10.6788	10.4265	10.889	9.66202	9.46878	9.78517
ASMM10P020509	0.0165375	0.141683	2.15312	up	protein_coding	NM_147051	CCDS15994.1	Olfr362	RefSeq	954	chr2	-	37104694	37105648		chr2:37104728-37105648	CATTTGTTTATAGTCTCCGTAATAAGGATGTGAAAGGTGCCCTCCACAGACTACTGAGAC	259053	Mm.377810	GO:0004871|GO:0004930|GO:0004984|GO:0005886|GO:0007165|GO:0007186|GO:0007608|GO:0016020|GO:0016021|GO:0050896	olfactory receptor 362	130.308	47.9898	6.80537	5.69894	102.59	116.366	171.969	55.6141	45.5232	42.8321	6.74023	6.62724	7.04863	5.83177	5.60316	5.66188
ASMM10P046193	0.0170981	0.142559	4.58076	up	protein_coding	NM_025364	CCDS36092.1	Sarnp	RefSeq	1064	chr10	+	128821770	128877638	uc007hos.2	chr10:128821830+128821971	CGTTGGTGTGAGGTGGGAGCAAGAGAAACAGCGATTGGTTGGATGAGCCTAAGCGCCTGA	66118	Mm.351579	GO:0000122|GO:0000122|GO:0000978|GO:0001078|GO:0001078|GO:0005515|GO:0005634|GO:0005634|GO:0006366|GO:0008022|GO:0043231|GO:0050733	SAP domain containing ribonucleoprotein	872.355	124.258	9.19172	6.99613	349.012	564.409	1703.64	64.0806	145.816	162.877	8.57176	8.88874	10.1147	6.04316	7.27268	7.67255
ASMM10P016479	0.0257462	0.157277	2.23384	up	protein_coding	NM_144802		Hnrnpll	RefSeq	3116	chr17	-	80029486	80062334		chr17:80030355-80030540	GGTCTAATGTTGCCTTGCTTACTATAAGATCCTGTTCTGTAATAAACATATTTTGCCTCA	72692	Mm.64579	GO:0000166|GO:0003676|GO:0003723|GO:0003729|GO:0005634|GO:0006397|GO:0030529|GO:0033120	heterogeneous nuclear ribonucleoprotein L-like	149501	41642.6	16.6919	15.5324	105619	135538	207345	44613.9	40053.4	40260.4	16.9788	16.6612	16.4357	15.5494	15.4056	15.6422
ASMM10P023951	0.000174286	0.10562	3.02272	up	protein_coding	NM_009977	CCDS16857.2	Cst7	RefSeq	986	chr2	+	150570414	150578944		chr2:150577670+150577772	AAATATATGCTGGAGGTGAAAATCGGCCGAACTACATGCAGGAAGACCATGCATCACCAA	13011	Mm.12965	GO:0004869|GO:0005576|GO:0010466|GO:0030414	cystatin F (leukocystatin)	559.722	141.776	8.8812	7.28536	387.239	626.215	665.713	136.82	160.4	128.108	8.72484	9.04059	8.87818	7.12633	7.40965	7.32009
ASMM10P007502	0.0256483	0.157162	2.41923	up	protein_coding	NM_018865	CCDS27510.1	Wisp1	RefSeq	5022	chr15	+	66891392	66923199		chr15:66906684+66912828	AGTGTGTGCACAGGTGGTCGGTGTGGGCTGTGTCCTGGATGGCGTACGCTACACCAATGG	22402	Mm.10222	GO:0001558|GO:0005520|GO:0005576|GO:0005737|GO:0007155|GO:0016055	WNT1 inducible signaling pathway protein 1	17715.6	3532.4	13.2179	11.9433	4800.61	10777.5	37568.6	3079.33	3033.64	4484.23	12.5111	13.0312	14.1113	11.6374	11.6537	12.5388
ASMM10P000239	0.000701584	0.10562	2.17425	up	protein_coding	NM_020266	CCDS15068.1	Dnajb2	RefSeq	1881	chr1	+	75236422	75245692		chr1:75237537+75239507	AATTTAAGGAGGTGGCAGAGGCCTATGAAGTACTATCTGACAGAAGTGGTCCTTCTCGAT	56812	Mm.489660	GO:0000502|GO:0008285|GO:0016234|GO:0030308|GO:0030433|GO:0030544|GO:0031398|GO:0031593|GO:0032436|GO:0070628|GO:0090084|GO:0090086	DnaJ (Hsp40) homolog, subfamily B, member 2	197.123	71.0262	7.40972	6.2892	154.116	200.997	236.256	74.629	70.4731	67.9764	7.34929	7.41062	7.46923	6.2601	6.23075	6.37674
ASMM10P035032	0.00407731	0.115138	4.36268	up	protein_coding	NM_017379	CCDS39615.1	Tuba8	RefSeq	1432	chr6	+	121210769	121226097		chr6:121223334+121223414	AGGACGTGAATGTCGCCATTGCTGCCATCAAGACCAAGAGAACTATTCAGTTTGTTGACT	53857	Mm.32884	GO:0000166|GO:0000226|GO:0003924|GO:0005200|GO:0005525|GO:0005737|GO:0005856|GO:0005874|GO:0006184|GO:0007017|GO:0043234|GO:0051258	tubulin, alpha 8	6511.29	1071.74	12.3291	10.2039	5093.1	6141.84	8298.93	1146.41	1178.13	890.683	12.5921	12.2339	12.1612	10.1968	10.2731	10.1417
ASMM10P019089	0.0271034	0.159335	2.7141	up	protein_coding	NM_008022	CCDS29715.1	Foxd4	RefSeq	2345	chr19	-	24898964	24901309		chr19:24898981-24901309	ATATACGACGTGTCCTACTCCAACGGGGAGTGTTAAAACTAAGCCTAGTTATAGAGATTG	14237	Mm.377080	GO:0000122|GO:0001658|GO:0001755|GO:0001822|GO:0003677|GO:0003690|GO:0003700|GO:0003705|GO:0005634|GO:0005667|GO:0006351|GO:0006355|GO:0007389|GO:0007422|GO:0008134|GO:0008301|GO:0009790|GO:0030318|GO:0043565|GO:0045944|GO:0048484|GO:0048485|GO:0048846|GO:0048937|GO:0050935|GO:0051090|GO:0051216	forkhead box D4	129.252	39.0337	6.84195	5.40148	145.738	129.964	112.056	40.2342	40.6152	36.2517	7.26693	6.78834	6.47059	5.36965	5.43725	5.39754
ASMM10P040518	0.00078989	0.10562	16.1006	up	protein_coding	NM_032004	CCDS22354.1	Tssk6	RefSeq	1327	chr8	+	69902214	69903518		chr8:69903456+69903516	GGGCCAGCCGTGCACGCTAAGTTCCAGGTTGGAACCTGCAATAAATTCGCTCTTCCTTGC	83984	Mm.432504	GO:0000166|GO:0000287|GO:0004672|GO:0004674|GO:0005524|GO:0006468|GO:0007275|GO:0007283|GO:0016301|GO:0016310|GO:0016740|GO:0016772|GO:0030154|GO:0035092|GO:0046872	testis-specific serine kinase 6	1748.09	76.0436	10.4024	6.39331	1188.11	1303.96	2752.2	76.7329	73.2858	78.1119	10.4107	10.0717	10.7247	6.30082	6.2877	6.59142
ASMM10P027315	0.0074852	0.121022	3.73653	up	protein_coding	NM_027238	CCDS18297.1	Ttc39b	RefSeq	8764	chr4	-	83220300	83324189		chr4:83237274-83237350	ATAGTGGGAAAAAGGAAGGACCTTTCTGAAAATCTCTTGGTGACTGTGGAGAAGGCTGAG	69863	Mm.5540	GO:0003674|GO:0005575|GO:0008150	tetratricopeptide repeat domain 39B	2467.09	495.585	10.9383	9.03661	1946.66	1933.37	3521.23	659.568	315.996	511.191	11.1413	10.6158	11.0578	9.39165	8.38349	9.33468
ASMM10P008699	0.0395722	0.179535	2.89325	up	protein_coding	NM_133755	CCDS21960.1	Tubgcp2	RefSeq	3085	chr7	-	139995954	140036350		chr7:140033749-140036095	GAAGTTCGTGGAAAACTTGGTTATGTTGGTGTCTCAGAGCTAAACTATGAGCGAATTTCG	74237	Mm.40888	GO:0000226|GO:0000922|GO:0003674|GO:0005634|GO:0005737|GO:0005813|GO:0005815|GO:0005856|GO:0005874|GO:0008150	tubulin, gamma complex associated protein 2	588.601	158.653	8.93531	7.40262	447.035	496.873	821.896	190.346	182.025	103.589	8.94227	8.70551	9.15815	7.61211	7.5869	7.00884
ASMM10P047767	0.0409569	0.181539	2.24147	up	protein_coding	NM_153782	CCDS25584.1	Fam20a	RefSeq	2614	chr11	-	109672925	109722256	ENSMUST00000155559	chr11:109672939-109673473	AGCTCTGTTCCCAGGAGCGGTTTTTATTCTACCATATCAAATAAAGGGACATCAAGCGGA	208659	Mm.208662	GO:0003674|GO:0005575|GO:0005576|GO:0070166	family with sequence similarity 20, member A	596.401	246.257	8.97932	7.81487	760.538	403.746	624.919	464.675	160.104	113.991	9.74561	8.404	8.78834	8.89306	7.40683	7.14473
ASMM10P012403	0.00852518	0.124949	2.37859	up	protein_coding	NM_030046	CCDS49581.1	Dnajc21	RefSeq	2053	chr15	-	10446762	10470516		chr15:10452220-10452364	TGGATGAAAATGTATTGAATGCCAATTCTGAGGAGGAAATGGAAGATACACCAAAGCAGA	78244	Mm.297862	GO:0003674|GO:0005575|GO:0008150	DnaJ (Hsp40) homolog, subfamily C, member 21	38007.2	9473.25	14.6587	13.4086	21678.6	29044.4	63298.6	9186.92	9538.28	9694.55	14.7258	14.4693	14.781	13.2434	13.3338	13.6486
ASMM10P027144	0.0188001	0.145475	3.79546	up	protein_coding	NM_178727	CCDS18206.1	D630039A03Rik	RefSeq	2929	chr4	-	57908383	57916264		chr4:57908400-57910611	CTGGTGCTGATATTGTATGTGTCTTATATACAAATGTGTGTGCCCATGTGTGTGGAACCG	242484	Mm.23214	GO:0003674|GO:0005575|GO:0008150	RIKEN cDNA D630039A03 gene	33514.9	4068.48	14.0759	12.1516	8120.84	21623.8	70799.9	3631.68	3378.23	5195.53	13.2663	14.0341	14.9273	11.8765	11.8176	12.7609
ASMM10P029091	0.00416612	0.115138	2.04728	up	protein_coding	NM_024433	CCDS18349.1	Mtap	RefSeq	2558	chr4	+	89137369	89181090		chr4:89172322+89172384	TTTGCTATGCAAGCATTGCCATGGCAACCGACTATGATTGTTGGAAGGAGCATGAAGAAG	66902	Mm.28500	GO:0003824|GO:0004645|GO:0005575|GO:0005634|GO:0005737|GO:0006166|GO:0008150|GO:0009116|GO:0016740|GO:0016757|GO:0016763|GO:0017061	methylthioadenosine phosphorylase	1356.15	513.108	10.1701	9.13637	1134.6	1426.42	1507.44	595.044	517.431	426.85	10.345	10.1944	9.97081	9.2449	9.09325	9.07097
ASMM10P037714	0.000130604	0.10562	2.88326	up	protein_coding	NM_172205	CCDS39891.1	Sbsn	RefSeq	2310	chr7	+	30751470	30756134		chr7:30752952+30753469	TATTAAACAGGCTGAAAAGGAAGCAGAAAAAGTGGCCCATGGGGTACAGAATGGAGTCAA	282619	Mm.250717	GO:0003674|GO:0005576|GO:0005737|GO:0008150	suprabasin	65.7861	19.4611	5.77004	4.24234	73.0975	35.2178	89.0431	26.125	9.55062	22.7077	6.23684	4.91068	6.16261	4.72108	3.40543	4.60052
ASMM10P002160	0.00207924	0.11094	4.56351	up	protein_coding	NM_001110855	CCDS50209.1	Crem	RefSeq	2010	chr18	-	3266353	3281747		chr18:3273529-3281687	GATGAAACTGCTGCCACAGGTGACATGCCAACTTACCAGATCCGAGCTCCTACTACTGCT	12916	Mm.5244	GO:0003677|GO:0003700|GO:0005634|GO:0005667|GO:0006351|GO:0006355|GO:0006687|GO:0007283|GO:0007283|GO:0043565|GO:0045944	cAMP responsive element modulator	1064.09	167.186	9.70749	7.51734	844.456	664.988	1682.82	194.842	132.255	174.462	9.90667	9.11982	10.096	7.64894	7.12653	7.77656
ASMM10P029150	0.00656684	0.119676	6.51475	up	protein_coding	NM_172696	CCDS18375.1	Inadl	RefSeq	7305	chr4	+	98395825	98719603	NM_007704	chr4:98719543+98719603	CAAGTGCGATCTTGCTTACTTTTGATGGAATGGCGGCGTTAAATACACATTTTGAAATGA	12695	Mm.90218	GO:0005515|GO:0005737|GO:0005886|GO:0005923|GO:0016020|GO:0030054|GO:0043234|GO:0045177|GO:0048471	InaD-like (Drosophila)	429.997	45.5576	8.30475	5.60104	229.571	282.678	777.744	49.5125	31.4463	55.7139	7.94274	7.89053	9.08097	5.66622	5.06585	6.07105
ASMM10P052298	0.00126182	0.10562	22.5269	up	protein_coding	NM_001033228	CCDS36788.1	Itga1	RefSeq	5984	chr13	-	114958080	115101964		chr13:114958094-114960134	ACAGTTTGAACTTTTAAGAAAGGAGAGGAAGAGCCGTTTGGCCAGATAAAAAGATGTTAA	109700	Mm.317280	GO:0000187|GO:0001669|GO:0005102|GO:0005178|GO:0005515|GO:0005518|GO:0007155|GO:0007229|GO:0008285|GO:0008305|GO:0009897|GO:0009897|GO:0016020|GO:0016021|GO:0019903|GO:0030593|GO:0032516|GO:0042059|GO:0042311|GO:0043005|GO:0043204|GO:0043525|GO:0045121|GO:0045123|GO:0045178|GO:0046872|GO:0046982|GO:0048812|GO:0060326	integrin alpha 1	2405.04	74.4404	10.8094	6.3158	1216.94	2275.86	3722.33	53.478	69.0972	100.746	10.4474	10.8399	11.1408	5.77711	6.20413	6.96617
ASMM10P008382	0.0155125	0.140326	4.62109	up	protein_coding	NM_029075	CCDS48500.1	Stx11	RefSeq	2396	chr10	-	12939982	12964259		chr10:12941934-12944151	TAGAAGCCTGGCAAAATGAAGGATCGGCTTGCAGAGCTTCAAGAATTGTCCAGGAGCTAT	74732	Mm.248648	GO:0001913|GO:0005484|GO:0005794|GO:0006810|GO:0006886|GO:0015031|GO:0016020|GO:0016192|GO:0042267|GO:0043312|GO:0043316|GO:0043320	syntaxin 11	886.37	148.419	9.55861	7.35037	925.213	652.637	1081.26	162.17	157.66	125.428	10.0504	9.09543	9.52994	7.37699	7.38438	7.28975
ASMM10P017575	0.000325663	0.10562	6.27187	up	protein_coding	NM_013498	CCDS29031.2	Crem	RefSeq	2423	chr18	-	3266353	3327591	ENSMUST00000140912, NM_001110850, NM_001110854, NM_001110855, NM_001110856, NM_001271504, NM_001271505, NM_001271506, NR_073193	chr18:3267752-3267838	GCTTGCTCTATTGCCAATAGCATGCAACATATGTTTTGTTTGCCCTTCTGCTTCTACTTT	12916	Mm.5244	GO:0003677|GO:0003700|GO:0005634|GO:0005667|GO:0006351|GO:0006355|GO:0006687|GO:0007283|GO:0007283|GO:0043565|GO:0045944	cAMP responsive element modulator	15785.4	1608.09	13.4345	10.7856	11124.1	9838.87	26393.1	1967.75	1199.49	1657.02	13.7307	12.9096	13.6632	10.9865	10.3017	11.0686
ASMM10P005349	0.000550642	0.10562	2.2084	up	protein_coding	NM_001163511	CCDS50895.1	Spata5	RefSeq	2910	chr3	+	37420279	37579095	NM_021343	chr3:37528327+37578751	AGGAGCAGAGATCATAGCAGTCTGCAAGGAGGCGGCTCTCCTAGCTCTGGAAGAAAACAT	57815	Mm.172679	GO:0000166|GO:0005524|GO:0005737|GO:0005739|GO:0007275|GO:0007283|GO:0017111|GO:0030154	spermatogenesis associated 5	2775.43	907.04	11.1033	9.96031	1810.83	2844.62	3670.82	975.032	957.406	788.682	11.0425	11.1528	11.1147	9.95059	9.97008	9.96027
ASMM10P012554	0.0434646	0.18616	15.6123	up	protein_coding	NM_015744	CCDS27472.1	Enpp2	RefSeq	3242	chr15	-	54838897	54920146	ENSMUST00000171545	chr15:54838949-54839268	AAGGTGCATTCATCTGCGGTTAACTTTGACAGACATATTTAAGCCTTATAGACCAATCTT	18606	Mm.250256	GO:0003676|GO:0003824|GO:0004528|GO:0004551|GO:0004622|GO:0004622|GO:0005044|GO:0005509|GO:0005509|GO:0005576|GO:0005615|GO:0005615|GO:0005887|GO:0006629|GO:0006935|GO:0006955|GO:0008152|GO:0008270|GO:0008270|GO:0016042|GO:0016787|GO:0030247|GO:0030334|GO:0034638|GO:0034638|GO:0046872|GO:0047391	ectonucleotide pyrophosphatase/phosphodiesterase 2	1400.11	90.0411	10.113	6.14842	925.45	1130.62	2144.25	187.123	54.5392	28.4609	10.0508	9.87421	10.414	7.58731	5.8672	4.99077
ASMM10P049469	0.027345	0.15965	13.3323	up	protein_coding	NM_001033212	CCDS25520.1	Rprml	RefSeq	1072	chr11	+	103649508	103650580		chr11:103650520+103650580	TTGCGTCTGAGAAGAAATTTTGTAATAAAACCATAGCCGTCGGGCTTCCTTATACATTCT	104582	Mm.44618	GO:0003674|GO:0005575|GO:0008150|GO:0016020|GO:0016021	reprimo-like	128.498	5	6.38449	2.64764	49.9002	68.8824	266.71	5	5	5	5.66659	5.85055	7.63634	2.6472	2.65398	2.64173
ASMM10P006758	0.00916282	0.127843	2.00317	up	protein_coding	NM_008708	CCDS15644.1	Nmt2	RefSeq	1877	chr2	+	3284287	3326369		chr2:3307037+3309466	GTATCATAAGAATCCCACCATCCCTATTCAGAAGCTACAAGACATCCAGAGAGCAATGGA	18108	Mm.65021	GO:0004379|GO:0004379|GO:0005737|GO:0005737|GO:0005794|GO:0005886|GO:0006499|GO:0016740|GO:0016746|GO:0018008	N-myristoyltransferase 2	767.351	277.181	9.26733	8.26505	478.91	685.832	1137.31	284.394	277.781	269.369	9.04361	9.16324	9.59515	8.18869	8.19549	8.41096
ASMM10P055282	0.0146193	0.139642	2.48884	up	protein_coding	NM_026641	CCDS38451.1	Ift80	RefSeq	4090	chr3	-	68892498	69004570	ENSMUST00000136448	chr3:69004479-69004534	TTAGAAATCACTATGGTGACGGAAAGGTCGGGAGGCTATTTGGTAACTAGTTCGAGCTCT	68259	Mm.389451	GO:0001649|GO:0001649|GO:0002062|GO:0002062|GO:0003674|GO:0005737|GO:0005813|GO:0005856|GO:0005929|GO:0007224|GO:0030992|GO:0036064|GO:0042073|GO:0042384|GO:0042995|GO:0045880|GO:0050680|GO:0060271|GO:0060349|GO:2000051	intraflagellar transport 80	254.972	78.0148	7.73353	6.41806	172.165	247.921	344.829	85.4557	63.9564	84.6322	7.51331	7.70668	7.9806	6.45341	6.0943	6.70646
ASMM10P004395	0.0172746	0.142679	2.93401	up	protein_coding	NM_053086		Nolc1	RefSeq	3649	chr19	+	46075862	46085531	NM_001039352	chr19:46078753+46078872	ATCTATAGCTTCTGGCTCAACAGGTCCACCAAAGCCCCAAAGGTGAAGTTACAGTCAAAT	70769	Mm.402190	GO:0003677|GO:0003700|GO:0005515|GO:0005654|GO:0005654|GO:0005730|GO:0005737|GO:0007000|GO:0008134|GO:0008139|GO:0008284|GO:0015030|GO:0019904|GO:0030532|GO:0033979|GO:0034512|GO:0034513|GO:0042306|GO:0045893	nucleolar and coiled-body phosphoprotein 1	140.078	39.0434	6.95727	5.4044	144.287	150.035	125.912	41.4733	37.615	38.0418	7.25017	6.99473	6.62691	5.41247	5.32458	5.47614
ASMM10P032871	0.00889021	0.126682	4.0965	up	protein_coding	NM_031198	CCDS19920.1	Tfec	RefSeq	1779	chr6	-	16833380	16898441		chr6:16840482-16840544	GTATAATATTAATTACCGAATCAAGGAGCTTGGCACTCTTATTCCAAAGTCTAATGATCC	21426	Mm.36217	GO:0003677|GO:0005634|GO:0006351|GO:0006355|GO:0034605|GO:0046983	transcription factor EC	8026.03	1330.78	12.574	10.5396	4934.37	8705.08	10438.6	1297.9	1316.36	1378.08	12.5502	12.7214	12.4503	10.3811	10.4409	10.7967
ASMM10P052178	0.0108667	0.133899	6.21155	up	protein_coding	NM_022011	CCDS26730.1	Gtf2h2	RefSeq	1707	chr13	-	100468576	100492609		chr13:100468654-100468807	AACTTTGTTTTCTGTTATTTTGAGCCATTTTTATTCTAACTCATTAGTGTGTGTGTGTAT	23894	Mm.272533	GO:0000439|GO:0002031|GO:0004672|GO:0005634|GO:0005675|GO:0006281|GO:0006289|GO:0006351|GO:0006355|GO:0006366|GO:0006468|GO:0006974|GO:0008094|GO:0008270|GO:0008353|GO:0046872|GO:0047485	general transcription factor II H, polypeptide 2	10407.4	1068.75	12.7658	10.1308	4585.83	8501.54	18134.7	882.059	721.615	1602.59	12.4396	12.6858	13.172	9.81387	9.56662	11.012
ASMM10P045526	0.00886977	0.126682	4.26775	up	protein_coding	NM_001037917	CCDS30354.1	Gm6377	RefSeq	2801	chrX	+	109196755	109200445		chrX:109198235+109198298	ATTCTGGTTGCTTTGTGGAACACACATATGATGATGTTTGTAATGGTCCTCTTTTACTTT	622976	Mm.482747	GO:0003674|GO:0005575|GO:0008150	predicted gene 6377	4253.43	701.811	11.6764	9.58295	2461.51	4497.25	5801.53	861.798	643.761	599.874	11.5064	11.8116	11.7113	9.78009	9.40385	9.56491
ASMM10P022624	0.0241129	0.15465	2.43887	up	protein_coding	NM_001039511	CCDS35735.1	Ivns1abp	RefSeq	2793	chr1	+	151344497	151356798		chr1:151356735+151356798	GTGTGGTCTGGATGTTTCTCCAGCAGAATGTATTAAAGCAGTATAGTTTCCTTGTGTTGA	117198	Mm.33764	GO:0005515|GO:0005634|GO:0005737|GO:0005856|GO:2001243	influenza virus NS1A binding protein	4708.27	1382.83	11.8794	10.5932	3345.58	5050.78	5728.43	1287.27	1485.89	1375.32	11.9693	11.9736	11.6954	10.3706	10.6179	10.7911
ASMM10P014410	0.00423852	0.115138	2.18902	up	protein_coding	NM_020260	CCDS28172.1	Arhgap31	RefSeq	7722	chr16	-	38598342	38713035		chr16:38598394-38603815	GCTAGCACCTTCACTAGGACTGTTGACAGTATTCAAATGACCTACTAATAAATATTCTAA	12549	Mm.370848	GO:0005096|GO:0005515|GO:0007165|GO:0007264|GO:0017124|GO:0030027|GO:0030054|GO:0042995	Rho GTPase activating protein 31	169958	48217.6	16.8777	15.7474	104403	159680	245791	53319.1	47845.8	43487.8	16.9593	16.9167	16.757	15.8159	15.6657	15.7606
ASMM10P009291	0.00183173	0.110154	33.5655	up	protein_coding	NM_175178	CCDS28003.1	Aifm3	RefSeq	2657	chr16	+	17489690	17507482		chr16:17506339+17507126	GGGAGGTGGAAACCGGTGACATGTCTTGGCTCACAGGAAAAGGATCCTGAGCTCTCCTGT	72168	Mm.40038	GO:0005737|GO:0005739|GO:0005739|GO:0005743|GO:0005783|GO:0006810|GO:0006915|GO:0016491|GO:0045454|GO:0046872|GO:0050660|GO:0051536|GO:0051537|GO:0055114|GO:0097194	apoptosis-inducing factor, mitochondrion-associated 3	998.075	23.2018	9.65645	4.58755	583.085	1237.35	1173.79	17.7849	23.3308	28.4897	9.33583	9.99572	9.63782	4.13647	4.63312	4.99305
ASMM10P046435	0.00500823	0.116395	5.03419	up	protein_coding	NM_009044	CCDS24480.1	Rel	RefSeq	2584	chr11	-	23741728	23770970		chr11:23741742-23743040	TTCTCATTCCGTTTGATCTCCTAAAGCCTGTCTGCTTCACTATAAAGAATCTAACCAGGT	19696	Mm.4869	GO:0001816|GO:0003677|GO:0003700|GO:0003700|GO:0005515|GO:0005634|GO:0005634|GO:0005634|GO:0005667|GO:0005737|GO:0005737|GO:0006351|GO:0007249|GO:0043565|GO:0045084|GO:0045893|GO:1901215	reticuloendotheliosis oncogene	3938.67	577.269	11.647	9.31521	3248.8	3833.02	4734.19	606.989	604.711	520.109	11.9231	11.5723	11.4456	9.27535	9.31235	9.35793
ASMM10P054214	0.00450297	0.115782	4.28383	up	protein_coding	NM_008291	CCDS26594.1	Hsd17b3	RefSeq	1286	chr13	-	64058273	64089201		chr13:64058536-64058594	TCAGCAACAGATAGTGGGGGAAGGGTGTGTGTGGGGGGGTAGAGTTAGGGTTGGGTGGGG	15487	Mm.5109	GO:0004303|GO:0006629|GO:0006694|GO:0008152|GO:0016491|GO:0043231|GO:0047035|GO:0047045|GO:0055114|GO:0055114	hydroxysteroid (17-beta) dehydrogenase 3	17491.4	1904.81	13.0946	10.9957	4004.15	9799.51	38670.4	1306.54	1648.92	2758.98	12.2316	12.9028	14.1494	10.3929	10.7693	11.8249
ASMM10P016001	0.00408891	0.115138	2.38148	up	protein_coding	NM_010478	CCDS37592.1	Hspa1b	RefSeq	2810	chr17	-	34956428	34959238		chr17:34956518-34956997	AGGTTAAAGATGGTGTATCCTTCCTGCATACATGTCTACACTGCCACCCTGTGTACATTT	15511	Mm.372314	GO:0000723|GO:0002020|GO:0002199|GO:0005515|GO:0005622|GO:0005634|GO:0005737|GO:0005739|GO:0005739|GO:0005759|GO:0005829|GO:0006281|GO:0007339|GO:0008180|GO:0009408|GO:0009408|GO:0016234|GO:0016235|GO:0016323|GO:0016324|GO:0016607|GO:0030529|GO:0031625|GO:0043066|GO:0043154|GO:0043234|GO:0044183|GO:0044297|GO:0047485|GO:0048471|GO:0051059	heat shock protein 1B	10179	2791.68	12.8671	11.6152	6074.23	9124.5	15338.3	3312.47	2600.29	2462.29	12.8408	12.7882	12.9723	11.7481	11.4387	11.6589
ASMM10P009088	0.0221236	0.151171	2.26286	up	protein_coding	NM_153804	CCDS25994.1	Plekhg3	RefSeq	4955	chr12	+	76533559	76579039		chr12:76572662+76573246	TGGCGGAGCAGGGGAAGAGACACAGGGAGTCTGAAGGCTCTAAAGGCTGCAGAAGGCCCA	263406	Mm.291854	GO:0003674|GO:0005089|GO:0005575|GO:0008150|GO:0035023	pleckstrin homology domain containing, family G (with RhoGef domain) member 3	305.486	102.278	7.98636	6.80821	221.042	255.285	440.131	87.3597	115.557	103.918	7.89159	7.75201	8.31547	6.48561	6.92515	7.01388
ASMM10P018682	0.0156435	0.140813	2.74722	up	protein_coding	NM_001042660	CCDS37860.1	Smad7	RefSeq	4441	chr18	+	75367364	75395934		chr18:75395578+75395934	CTCATTGGAAATTTAGCATTGTAGTGCTTTGAGAGAGGAAAGGACTCCTTAAAAGAAAAA	17131	Mm.34407	GO:0000122|GO:0003677|GO:0003700|GO:0005515|GO:0005518|GO:0005622|GO:0005634|GO:0005634|GO:0005667|GO:0005737|GO:0005886|GO:0005913|GO:0006351|GO:0006355|GO:0007179|GO:0008013|GO:0010801|GO:0010944|GO:0016342|GO:0017015|GO:0017015|GO:0022409|GO:0030512|GO:0030514|GO:0030514|GO:0030617|GO:0031397|GO:0031398|GO:0031625|GO:0032436|GO:0032925|GO:0033137|GO:0034333|GO:0034629|GO:0034713|GO:0035556|GO:…	SMAD family member 7	15184.8	2972.25	13.176	11.718	6529.12	9064.3	29961.1	2896.78	2908.5	3111.47	12.9394	12.7733	13.8153	11.5479	11.5965	12.0097
ASMM10P055672	0.00704071	0.120574	2.6553	up	protein_coding	NM_001122758	CCDS51505.1	Pcdh7	RefSeq	7741	chr5	+	57718020	58132240		chr5:57913312+57913372	ACAACTATGAGAGGACCACGCCGGATGGCAGTGTTGGTGAGGCAGAGCATATGGAAAATG	54216	Mm.332387	GO:0005515|GO:0005887|GO:0007155|GO:0008150|GO:0016020|GO:0016021	protocadherin 7	142.19	42.1322	6.91479	5.50592	98.5868	139.319	188.663	36.7561	36.8221	52.8183	6.67774	6.88921	7.17742	5.23727	5.29211	5.98836
ASMM10P039913	0.044541	0.1875	3.07176	up	protein_coding	NM_026758	CCDS22702.1	Mphosph6	RefSeq	1054	chr8	-	117791644	117801929		chr8:117791689-117792318	GTTGAGTAGTGTGGGGTTTGTGTATTTTAAACAGTCATCTGGGTCATTTTTCTAATGTTC	68533	Mm.181836	GO:0000178|GO:0000178|GO:0000460|GO:0003674|GO:0003723|GO:0005634|GO:0005730|GO:0005737|GO:0006364	M phase phosphoprotein 6	49294.7	7356.7	14.6724	13.0534	13902.9	29696.2	104285	8033.75	6910.3	7126.07	14.0733	14.4925	15.4515	13.0597	12.8872	13.2132
ASMM10P023590	0.00860877	0.1253	2.57261	up	protein_coding	NM_026929	CCDS16601.1	Chac1	RefSeq	1583	chr2	+	119351241	119354327		chr2:119351527+119351636	AGTGTGGAAGCCGGACTTTGCCTATAGTGACAGCCGTGTGGGCTTCGTTCGTGGCTATAG	69065	Mm.35083	GO:0005112|GO:0005737|GO:0005794|GO:0005802|GO:0005829|GO:0006915|GO:0006986|GO:0007219|GO:0007399|GO:0010955|GO:0022008|GO:0045746|GO:0070059	ChaC, cation transport regulator 1	111.875	34.8446	6.59323	5.23	105.893	85.2209	144.51	35.2299	29.4131	39.8906	6.78907	6.16798	6.82264	5.17403	4.9633	5.55267
ASMM10P033104	0.032877	0.168587	52.6998	up	protein_coding	NM_146174	CCDS20075.1	Fam115c	RefSeq	4257	chr6	-	42623042	42645041		chr6:42623059-42624615	GAGGACATGGGAAATGGTTTTGATCAAAGCACCTTATATACATGTATAGAATTCTCAACT	232748	Mm.279659	GO:0003674|GO:0005575|GO:0008150	family with sequence similarity 115, member C	1174.69	20.3635	9.67787	3.95814	467.541	950.833	2105.68	41.1626	5	14.9278	9.00737	9.6383	10.3879	5.40107	2.65398	3.81937
ASMM10P054272	0.00625999	0.119592	11.1864	up	protein_coding	NM_001168404	CCDS49364.1	Ankrd55	RefSeq	1005	chr13	+	112288517	112356181		chr13:112356066+112356126	GCAGGCTCTGGATGTGGATGACAGGTATCCATGGCAACTCAGGAAGTGCTGAGAATTGCC	77318	Mm.159895	GO:0003674|GO:0005575|GO:0008150	ankyrin repeat domain 55	532.183	34.2004	8.68974	5.20606	263.471	525.623	807.454	36.3048	31.313	34.9834	8.15061	8.78514	9.13347	5.21942	5.05902	5.33975
ASMM10P053968	0.00144154	0.106284	3.57948	up	protein_coding	NM_008921	CCDS36086.1	Prim1	RefSeq	1533	chr10	+	128015214	128030030		chr10:128029947+128030019	GTGTCAAGAGCCCTGAAACAATAAATCAAGAATAAGTGAACTGCAGAAGTTTGTAAAATG	19075	Mm.2903	GO:0003896|GO:0003899|GO:0005515|GO:0006260|GO:0006269|GO:0006351|GO:0016740|GO:0016779|GO:0046872|GO:1990077	DNA primase, p49 subunit	13162.4	2375.93	13.2233	11.3836	8065.46	11454.2	19967.6	2554.03	2544.18	2029.6	13.2542	13.1145	13.3012	11.3661	11.4126	11.372
ASMM10P025796	0.011997	0.134819	2.92194	up	protein_coding	NM_001008502	CCDS38417.1	Bbs12	RefSeq	2463	chr3	+	37312553	37321451		chr3:37319075+37319135	GGGTCATAAACAGAAGAAGGCATGTGGGACTTCAACAACTTTTGTCATTTGCACAAACAG	241950	Mm.32171	GO:0000166|GO:0003674|GO:0005524|GO:0005622|GO:0005623|GO:0005929|GO:0005929|GO:0042073|GO:0042755|GO:0042995|GO:0044267|GO:0045494|GO:0045599|GO:0045599|GO:0051131	Bardet-Biedl syndrome 12 (human)	118.246	33.2559	6.67567	5.12874	97.425	105.847	151.464	41.0834	23.2645	35.4198	6.66083	6.48268	6.88349	5.39763	4.62859	5.36001
ASMM10P005897	0.00520562	0.117902	2.46598	up	protein_coding	NM_001190857		Pdlim5	RefSeq	1995	chr3	-	142302079	142391850		chr3:142304705-142312122	ACAGAGAAGAGGATCCCAGGGTGACATTAAGCAGCAAAATGGGAAAATTCCACCTAAACG	56376	Mm.117709	GO:0003779|GO:0005080|GO:0005515|GO:0005737|GO:0005829|GO:0005886|GO:0008270|GO:0014069|GO:0015629|GO:0016020|GO:0030018|GO:0030054|GO:0042805|GO:0043005|GO:0045202|GO:0045211|GO:0046872|GO:0047485|GO:0051963|GO:0061001	PDZ and LIM domain 5	626.003	193.972	9.05105	7.74889	497.138	578.708	802.163	190.973	205.176	185.768	9.10165	8.92607	9.12543	7.61695	7.75636	7.87336
ASMM10P017368	0.0111819	0.133899	2.14995	up	protein_coding	NM_013733	CCDS28892.1	Chaf1a	RefSeq	3308	chr17	+	56040415	56068026		chr17:56046900+56047634	AAAGCAAAGTCCCGGATCTACAATTGTCTTTGGGCACTTTTGAAAGCCAGTGTCACACAG	27221	Mm.391010	GO:0005515|GO:0005634|GO:0006260|GO:0006281|GO:0006351|GO:0006355|GO:0006974|GO:0007049|GO:0031497|GO:0033186|GO:0042802|GO:0070087|GO:0071778	chromatin assembly factor 1, subunit A (p150)	94.4591	36.9807	6.38248	5.27818	89.7916	90.0301	103.555	47.2172	34.6442	29.0807	6.53658	6.24859	6.36228	5.59669	5.20813	5.02972
ASMM10P037372	0.00408128	0.115138	3.0429	up	protein_coding	NM_010715		Lig1	RefSeq	3111	chr7	+	13278825	13311427	NM_001083188, NM_001199310	chr7:13311015+13311101	AAGAAAAAGGGATCTCTCTTCGTTTTCCTCGGTTCATTCGTGTCCGTAAAGACAAGCAGC	16881	Mm.288179	GO:0000166|GO:0003677|GO:0003909|GO:0003910|GO:0005524|GO:0005634|GO:0005634|GO:0005634|GO:0005694|GO:0005739|GO:0006260|GO:0006266|GO:0006273|GO:0006281|GO:0006281|GO:0006303|GO:0006310|GO:0006974|GO:0007049|GO:0016874|GO:0042542|GO:0046872|GO:0051103|GO:0051301	ligase I, DNA, ATP-dependent	28280.3	6076.94	14.342	12.7365	19683.9	25539.1	39617.8	7151.43	6846.04	4233.34	14.5713	14.2734	14.1811	12.8861	12.8721	12.4513
ASMM10P000986	0.0182689	0.144134	2.05564	up	protein_coding	NM_010256	CCDS28329.1	Gart	RefSeq	3329	chr16	-	91621396	91646972		chr16:91643097-91646883	GGGCTTGCAGCAGGTGGTTGCATTTTGTTTCTGAATCCCTGCTTCGGAGACAGCCATGGC	14450	Mm.4505	GO:0000166|GO:0003824|GO:0004637|GO:0004641|GO:0004644|GO:0005524|GO:0005737|GO:0006164|GO:0006189|GO:0006544|GO:0008152|GO:0008168|GO:0009058|GO:0009113|GO:0009156|GO:0010033|GO:0010035|GO:0016740|GO:0016742|GO:0016874|GO:0046654|GO:0046872	phosphoribosylglycinamide formyltransferase	311.895	120.74	8.06678	7.02719	244.459	370.583	320.644	148.805	122.318	91.0971	8.03328	8.2841	7.88295	7.25201	7.01119	6.81836
ASMM10P052064	0.00710892	0.120574	2.85411	up	protein_coding	NM_001081176	CCDS36738.1	Polr3g	RefSeq	3060	chr13	-	81673836	81711013		chr13:81689210-81689256	ATGATATTGAAAGGTATAGCAAACGATACATGAAGGTCTATAAAGAAGAATGGGTACCAG	67486	Mm.279781	GO:0005634|GO:0006351|GO:0032728|GO:0045087|GO:0045089|GO:0051607	polymerase (RNA) III (DNA directed) polypeptide G	1740.56	420.449	10.3685	8.85546	1065.89	1326.74	2829.06	484.684	367.147	409.515	10.2528	10.0963	10.7563	8.95288	8.60041	9.01308
ASMM10P004046	0.00496959	0.116395	7.73346	up	protein_coding	NM_001004174	CCDS38224.1	AA467197	RefSeq	672	chr2	+	122637886	122641076		chr2:122637946+122638071	GCCGCCCTAGATTTGGAATTCTACACTAAAGTCATCATGGGCGTTTTCCAGATATTGATG	433470	Mm.36783	GO:0003674|GO:0005634|GO:0005739|GO:0008150	expressed sequence AA467197	580.858	58.5612	8.94955	5.99843	523.989	475.158	743.425	59.9221	63.9691	51.7924	9.18395	8.63889	9.02581	5.94797	6.0947	5.95263
ASMM10P018536	0.00707462	0.120574	5.99649	up	protein_coding	NM_010721	CCDS29261.1	Lmnb1	RefSeq	2871	chr18	+	56707812	56753424		chr18:56748036+56748096	CAGAACTCTTGGGGTACTGGTGAAGATGTGAAGGTTATATTGAAGAATTCTCAGGGAGAG	16906	Mm.4105	GO:0005198|GO:0005634|GO:0005635|GO:0005638|GO:0005654|GO:0005882|GO:0008432|GO:0016020|GO:0016363|GO:0031662|GO:0043274|GO:0046330	lamin B1	2733.7	328.354	11.0872	8.50308	2245.46	2030.33	3925.3	350.089	349.299	285.675	11.3642	10.6894	11.208	8.48348	8.53152	8.49423
ASMM10P054103	0.0462168	0.189743	3.31019	up	protein_coding	NM_010431	CCDS25977.1	Hif1a	RefSeq	4775	chr12	+	73907866	73947530		chr12:73941705+73941765	GTAAACACTCCTAACTTTTCCCAGCCTAACAGTCCCAGTGAATATTGCTTTGATGTGGAT	15251	Mm.3879	GO:0000988|GO:0001076|GO:0001077|GO:0001525|GO:0001568|GO:0001666|GO:0001666|GO:0001666|GO:0001666|GO:0001755|GO:0001837|GO:0001892|GO:0001892|GO:0001922|GO:0001944|GO:0001947|GO:0002052|GO:0002248|GO:0003151|GO:0003208|GO:0003677|GO:0003677|GO:0003700|GO:0003700|GO:0003705|GO:0003705|GO:0004871|GO:0005515|GO:0005634|GO:0005634|GO:0005667|GO:0005730|GO:0005737|GO:0006089|GO:0006110|GO:0006351|GO:…	hypoxia inducible factor 1, alpha subunit	15939.5	3288.98	13.5342	11.8073	10028.8	16333.1	21456.6	4479.11	2100.76	3287.07	13.5748	13.6324	13.3955	12.1913	11.1374	12.0932
ASMM10P016222	0.00780367	0.122554	4.85897	up	protein_coding	NM_144856	CCDS28829.1	Slc22a7	RefSeq	2007	chr17	-	46432184	46438477		chr17:46432232-46432517	AAATAAAGATAGATGCTCATGGGTTGGGGCAGCTGTGGCATTTGGGGAAGTCATTGACTT	108114	Mm.387538	GO:0005886|GO:0005887|GO:0006810|GO:0006811|GO:0008514|GO:0008514|GO:0008514|GO:0015075|GO:0015711|GO:0015711|GO:0015711|GO:0016020|GO:0016021|GO:0022857|GO:0034220|GO:0055085	solute carrier family 22 (organic anion transporter), member 7	506.876	73.3211	8.60698	6.32633	347.788	312.005	860.836	63.3446	66.6484	89.9702	8.56575	8.03328	9.22191	6.02646	6.15221	6.80031
ASMM10P039207	0.0285853	0.162321	3.04191	up	protein_coding	NM_001122893	CCDS48538.1	Fyn	RefSeq	3544	chr10	+	39369798	39565374		chr10:39529509+39529601	TGTCAAAACCAAAGATGTCTGGGAAATCCCTCGAGAATCCCTGCAGTTGATCAAGAGACT	14360	Mm.4848	GO:0000166|GO:0001764|GO:0001764|GO:0001948|GO:0004672|GO:0004672|GO:0004713|GO:0004713|GO:0004715|GO:0005102|GO:0005515|GO:0005524|GO:0005634|GO:0005737|GO:0005739|GO:0005768|GO:0005886|GO:0006468|GO:0007166|GO:0007275|GO:0008360|GO:0010629|GO:0010976|GO:0014069|GO:0015631|GO:0016020|GO:0016301|GO:0016310|GO:0016740|GO:0016772|GO:0018108|GO:0018108|GO:0018108|GO:0030900|GO:0030900|GO:0032403|GO:…	Fyn proto-oncogene	264.44	67.3059	7.79296	6.18798	206.018	213.755	373.548	72.3885	76.582	52.9473	7.78544	7.49654	8.0969	6.21996	6.35096	5.99303
ASMM10P043093	0.0312406	0.165982	8.09452	up	protein_coding	NM_172925	CCDS23352.1	Klhl31	RefSeq	6260	chr9	+	77636731	77660122		chr9:77651067+77651175	TTTTAATCAGTGTGTGGCTGTGATGGATGGATTCCTTTATGTAGCAGGTGGTGAGGACCA	244923	Mm.138238	GO:0003674|GO:0005575|GO:0006351|GO:0006355|GO:0008150	kelch-like 31	31186.6	1396.8	13.5266	10.5096	3274.81	16731.4	73553.5	1012.03	1019.86	2158.5	11.9331	13.6638	14.9827	10.0074	10.0592	11.4622
ASMM10P039874	0.00803868	0.123348	7.83369	up	protein_coding	NM_001198839		Bcar1	RefSeq	3146	chr8	-	111710474	111732136	NM_009954	chr8:111710531-111711394	CACACCTCTGCACCAAGAAAAACCCTAAAGAACTATTTTTCACTATTGATTTTTCCAATC	12927	Mm.3758	GO:0001726|GO:0005515|GO:0005737|GO:0005886|GO:0005886|GO:0005925|GO:0005925|GO:0007015|GO:0007155|GO:0007173|GO:0007186|GO:0007229|GO:0008286|GO:0010595|GO:0016477|GO:0016477|GO:0017124|GO:0019901|GO:0019904|GO:0030027|GO:0030036|GO:0030054|GO:0030335|GO:0035729|GO:0048008|GO:0048010|GO:0048011|GO:0048012|GO:0050851|GO:0050853|GO:0060326	breast cancer anti-estrogen resistance 1	12984.5	917.768	12.8833	9.9136	6553.77	5218.94	27180.9	1271.58	548.247	933.477	12.9451	12.0039	13.7008	10.3538	9.17355	10.2135
ASMM10P041577	0.046093	0.189411	6.73708	up	protein_coding	NM_007810	CCDS23187.1	Cyp19a1	RefSeq	2373	chr9	-	54165936	54193442		chr9:54165950-54167005	CTCTATGTGTGGTGTAGGGGGAAAAATCACATGGTGCATTTCAAATAAAGAAGTCTTTTT	13075	Mm.478781	GO:0004497|GO:0005506|GO:0005783|GO:0008209|GO:0016020|GO:0016491|GO:0016705|GO:0016712|GO:0020037|GO:0046872|GO:0055114|GO:0060736|GO:0070330	cytochrome P450, family 19, subfamily a, polypeptide 1	834.771	64.0668	8.64813	5.896	184.471	305.666	2014.18	22.2852	82.3781	87.5369	7.61374	8.00644	10.3242	4.47632	6.45351	6.75817
ASMM10P050478	0.00177265	0.109872	2.95639	up	protein_coding	NM_175207	CCDS26174.1	Ankrd9	RefSeq	2558	chr12	-	110975352	110979021		chr12:110975367-110976425	TTGTCAAGGGATTTTAGGCCATTTCCTAGGCCTGAAAAAGAAAGGGTACTTGCTGGTACG	74251	Mm.250989	GO:0003674|GO:0005575|GO:0008150|GO:0016787	ankyrin repeat domain 9	184.446	49.45	7.31517	5.75134	144.667	186.568	222.102	55.1732	48.5936	44.5832	7.25515	7.30567	7.3847	5.81935	5.70511	5.72955
ASMM10P026342	0.0107829	0.133899	5.8484	up	protein_coding	NM_009196	CCDS17702.1	Slc16a1	RefSeq	4426	chr3	+	104638667	104658462		chr3:104653472+104653587	TCTGTATTATTTGAAACATTGATGGACCTCATTGGACCCCAGAGGTTCTCCAGTGCTGTG	20501	Mm.9086	GO:0005739|GO:0005886|GO:0006810|GO:0015293|GO:0015355|GO:0015711|GO:0016020|GO:0016021|GO:0035873|GO:0035879|GO:0042803|GO:0055085|GO:0071407|GO:0097159	solute carrier family 16 (monocarboxylic acid transporters), member 1	937.374	123.572	9.58654	7.0385	658.128	830.369	1323.62	168.744	112.71	89.2638	9.51866	9.44473	9.79623	7.43564	6.89066	6.7892
ASMM10P054205	0.0141517	0.139156	2.20491	up	protein_coding	NM_001078167	CCDS36274.1	Srsf1	RefSeq	5560	chr11	+	88047372	88053757		chr11:88049180+88049251	GAAAACTGGATAACACTAAGTTTAGATCTCACGAGGTAGGTTATACACTTATTCTTTTTT	110809	Mm.391719	GO:0000166|GO:0000395|GO:0001701|GO:0003676|GO:0003723|GO:0005515|GO:0005634|GO:0005654|GO:0005681|GO:0005737|GO:0006397|GO:0008380|GO:0008380|GO:0016607|GO:0016607|GO:0035145|GO:0050733|GO:0060048|GO:0071013	serine/arginine-rich splicing factor 1	7958.11	2352.99	12.5057	11.365	4418.24	7567.45	11888.6	2810.63	2172.19	2076.15	12.3793	12.5181	12.6198	11.5042	11.1852	11.4056
ASMM10P021111	0.0298008	0.164406	3.27453	up	protein_coding	NM_001177536	CCDS50647.1	Prdm11	RefSeq	1870	chr2	-	92974905	93046144		chr2:92974950-92975861	TAAAATATGTCCCATTTGCAGGAGGGCTGTGTGCTGTGTTCTTGACCTGGTGTTTTCTCT	100042784	Mm.483087	GO:0003674|GO:0005575|GO:0008150|GO:0008168|GO:0016740|GO:0032259	PR domain containing 11	10482.5	1516.73	12.4228	10.7115	2596.1	6007.83	22843.5	1329.01	1341.62	1879.54	11.5934	12.1995	13.4756	10.4151	10.4686	11.2509
ASMM10P006743	0.00924903	0.127843	5.02715	up	protein_coding	NM_008630	CCDS40437.1	Mt2	RefSeq	556	chr8	+	94172617	94173567		chr8:94173181+94173335	ATGCAAATGTACTTCCTGCAAGAAAAGCTGCTGCTCCTGCTGCCCCGTGGGCTGTGCGAA	17750	Mm.147226	GO:0005622|GO:0006882|GO:0007263|GO:0008270|GO:0008270|GO:0010273|GO:0046870|GO:0046872	metallothionein 2	43156.6	4576.85	14.6835	12.3537	23414.2	21996.4	84059.2	4517.84	4285.45	4927.26	14.8349	14.0595	15.156	12.2	12.1702	12.691
ASMM10P005777	0.00733454	0.120589	3.07684	up	protein_coding	NM_001177379	CCDS51487.1	Cpeb2	RefSeq	6757	chr5	+	43233462	43289724		chr5:43261763+43268868	CACATCCAGGAACCGACAATCTGTTAATGTTAAATGCAAGGAGTTATGGGCGAAGACGAG	231207	Mm.7233	GO:0000166|GO:0003676|GO:0003723|GO:0005515|GO:0005737|GO:0005844|GO:0006417|GO:0008187|GO:0033125|GO:0045900	cytoplasmic polyadenylation element binding protein 2	1063.98	264.173	9.79208	8.17063	796.122	971.035	1424.77	309.729	280.985	201.805	9.81647	9.667	9.89277	8.30724	8.21092	7.99375
ASMM10P052678	0.00601019	0.11959	2.08499	up	protein_coding	NM_007772	CCDS36643.1	Hivep1	RefSeq	8753	chr13	+	42052020	42185026		chr13:42181665+42181931	TACATACAGACCCAATGGACATTCTACCTAGAGCACTGCTCACCAAGATGACTGTTCTGA	110521	Mm.4808	GO:0000122|GO:0000122|GO:0003676|GO:0003677|GO:0003677|GO:0005515|GO:0005634|GO:0005634|GO:0006351|GO:0006355|GO:0045892|GO:0046872|GO:0071837	human immunodeficiency virus type I enhancer binding protein 1	373.367	141.912	8.33402	7.27398	315.26	362.581	442.26	161.616	152.372	111.747	8.42509	8.25518	8.32179	7.37123	7.33493	7.11577
ASMM10P004194	0.00324276	0.11313	2.68365	up	protein_coding	NM_001029843	CCDS26157.1	Vrk1	RefSeq	3724	chr12	+	106010262	106077410		chr12:106070620+106073618	GCACAGACCCGTTCCAGGAGGCAGCAGCATTTGGGATTGGAACAAGACATGCTAAGGCTA	22367	Mm.2981	GO:0000166|GO:0004672|GO:0004674|GO:0004674|GO:0005524|GO:0005634|GO:0005634|GO:0005737|GO:0005795|GO:0005856|GO:0006468|GO:0007049|GO:0007067|GO:0016301|GO:0016310|GO:0016740|GO:0016772|GO:0046777|GO:0046777|GO:0051301|GO:0090166	vaccinia related kinase 1	1738.41	467.312	10.4382	9.01404	1074.76	1854.55	2285.93	425.893	498.264	477.777	10.2632	10.5526	10.4989	8.77047	9.03504	9.23662
ASMM10P010270	0.0165765	0.141683	2.97656	up	protein_coding	NM_001029984	CCDS15475.1	Fcrlb	RefSeq	1284	chr1	-	170907272	170912941		chr1:170907303-170907703	AGACACCCAATTCTCACGTTACTGTGAACCCCGCAACCCCAGAGACCACTGTCATGGAGG	435653	Mm.337931	GO:0003674|GO:0005737|GO:0005783|GO:0050777	Fc receptor-like B	429.101	109.71	8.47593	6.90228	319.136	356.353	611.814	119.103	119.732	90.2939	8.44333	8.22543	8.75901	6.92232	6.97789	6.80663
ASMM10P007269	0.0250878	0.156515	5.45861	up	protein_coding	NM_011961	CCDS23408.1	Plod2	RefSeq	3656	chr9	+	92542222	92608427		chr9:92600887+92602947	TAGAGATATGGGTGTGTTTATGTACATTTCTAACAGACATGAATTTGGACGGCTGATATC	26432	Mm.79983	GO:0005506|GO:0005783|GO:0008475|GO:0016020|GO:0016491|GO:0016705|GO:0016706|GO:0031418|GO:0046872|GO:0051213|GO:0055114	procollagen lysine, 2-oxoglutarate 5-dioxygenase 2	6465.44	592.999	11.7908	9.34224	2767.01	2164.02	14465.3	614.574	484.934	679.489	11.7002	10.7787	12.8933	9.2939	8.9928	9.74001
ASMM10P004394	0.0264953	0.158606	2.75159	up	protein_coding	NM_001039351		Nolc1	RefSeq	3646	chr19	+	46075862	46085531	NM_053086	chr19:46079254+46079910	AAAGAAAAAGCCTGTCCAGAAGGCAGCTAAGCCCCAAGCCAAGGCAGTCAGACCTCCTGC	70769	Mm.402190	GO:0003677|GO:0003700|GO:0005515|GO:0005654|GO:0005654|GO:0005730|GO:0005737|GO:0007000|GO:0008134|GO:0008139|GO:0008284|GO:0015030|GO:0019904|GO:0030532|GO:0033979|GO:0034512|GO:0034513|GO:0042306|GO:0045893	nucleolar and coiled-body phosphoprotein 1	208.743	61.4598	7.51764	6.05738	224.45	235.017	166.763	62.3153	70.84	51.224	7.9103	7.63223	7.01038	6.00126	6.2369	5.93396
ASMM10P006781	0.00645692	0.119592	2.63801	up	protein_coding	NM_008853	CCDS41071.1	Pja1	RefSeq	2151	chrX	-	99465733	99470735		chrX:99467533-99468122	AGAGTGAGGATTATTCCAGGTGGCGGGATGCTGCCGATGCTGAGGAGGCTCATGCCGAGG	18744	Mm.8211	GO:0004842|GO:0005515|GO:0005737|GO:0008270|GO:0016567|GO:0016874|GO:0030163|GO:0046872	praja1, RING-H2 motif containing	974.008	283.129	9.67653	8.27708	793.2	832.004	1296.82	336.707	285.015	227.665	9.81005	9.44773	9.77181	8.43168	8.23261	8.16696
ASMM10P031343	0.000554665	0.10562	14.2743	up	protein_coding	NM_007513	CCDS19882.1	Slc7a1	RefSeq	7195	chr5	-	148327409	148399904		chr5:148327433-148332543	TCAAAGCTGTTTTGTGGTACATTGTGTCATGCTCCTGCAGACGCTAATAAACCCTGTCTG	11987	Mm.275489	GO:0003333|GO:0005886|GO:0006810|GO:0006865|GO:0015171|GO:0015181|GO:0015181|GO:0015809|GO:0015809|GO:0016020|GO:0016021|GO:0032006	solute carrier family 7 (cationic amino acid transporter, y+ system), member 1	12993.1	622.396	13.2352	9.39986	8096.81	12721.4	18161	660.169	740.314	466.705	13.261	13.2691	13.1754	9.3937	9.60384	9.20204
ASMM10P052077	0.00305568	0.11313	13.7912	up	protein_coding	NM_172955	CCDS49321.1	Vcan	RefSeq	3745	chr13	-	89709947	89742512		chr13:89709964-89710682	TACCTTTGGCAAACATAGAAAGTGTATTTTTAGGCCACACCGTGAATAAACATTCCAAAT	13003	Mm.158700	GO:0005509|GO:0005540|GO:0005576|GO:0005578|GO:0005615|GO:0007155|GO:0007507|GO:0008347|GO:0030246|GO:0031012	versican	124.01	7.28562	6.70229	2.91661	76.8332	135.737	159.46	5	5	11.8569	6.30548	6.84949	6.95189	2.6472	2.65398	3.44864
ASMM10P023846	0.00839713	0.124884	5.22674	up	protein_coding	NM_019677	CCDS16787.1	Plcb1	RefSeq	7116	chr2	+	134786163	135475258	NM_001145830	chr2:135475169+135475258	GTGGCATGATGTTTCTTCCACTTGTAATTTTATGTGCTTTCATCACACAAAAATTGTCCA	18795	Mm.330607	GO:0000086|GO:0000086|GO:0000790|GO:0001556|GO:0004435|GO:0004435|GO:0004871|GO:0005096|GO:0005509|GO:0005515|GO:0005516|GO:0005521|GO:0005546|GO:0005634|GO:0005634|GO:0005737|GO:0005737|GO:0005737|GO:0005829|GO:0006397|GO:0006629|GO:0007155|GO:0007165|GO:0007213|GO:0007215|GO:0007420|GO:0007613|GO:0008081|GO:0008277|GO:0008286|GO:0016020|GO:0016042|GO:0016607|GO:0016607|GO:0016787|GO:0019899|GO:…	phospholipase C, beta 1	1120.64	155.696	9.80018	7.41427	734.614	917.246	1710.05	159.559	178.518	129.01	9.69111	9.59034	10.1191	7.35273	7.55953	7.33056
ASMM10P006631	0.0108444	0.133899	2.85038	up	protein_coding	NM_007781	CCDS27611.1	Csf2rb2	RefSeq	4619	chr15	-	78282509	78305603		chr15:78292580-78292707	CTCCTGGGAGGATGCCTCCAGTCTCCACACTAGCAACTTTCAGGTGAATTTAGAGCCAAA	12984	Mm.1940	GO:0004896|GO:0016020|GO:0016021|GO:0019221	colony stimulating factor 2 receptor, beta 2, low-affinity (granulocyte-macrophage)	2361.07	613.035	10.9126	9.40147	2068.51	2004.05	3010.65	666.613	632.03	540.464	11.2288	10.6702	10.8389	9.4084	9.37537	9.42065
ASMM10P004183	0.000294594	0.10562	2.12616	up	protein_coding	NM_001025587		Nr2c2ap	RefSeq	1182	chr8	+	70131332	70133748	NM_001025586	chr8:70132522+70132586	TGCCTGGAAGGTTCACGGGGTGGGGAGGCACTCAGCAAGATTGTAGATTTCTACCCTGAG	75692	Mm.390045	GO:0003674|GO:0005575|GO:0005634|GO:0007155|GO:0008150	nuclear receptor 2C2-associated protein	1173.99	428.891	9.96296	8.87471	963.763	1176.42	1381.79	497.256	435.824	353.592	10.1092	9.92653	9.85311	8.98873	8.83806	8.79733
ASMM10P040899	0.00883569	0.126576	2.08725	up	protein_coding	NM_133792	CCDS22630.1	Pla2g15	RefSeq	2721	chr8	+	106150398	106164715		chr8:106161088+106161208	AACGGGCCCTACTTCTTGGCCCTGCGAGAGATGATCGAGGAGATGTACCAGATGTATGGG	192654	Mm.284770	GO:0004622|GO:0005576|GO:0005739|GO:0005764|GO:0006629|GO:0006631|GO:0006672|GO:0008374|GO:0016740|GO:0016746|GO:0016787|GO:0046470|GO:0047499|GO:0047499	phospholipase A2, group XV	2151.18	820.33	10.8234	9.76182	2022.88	2174.76	2255.9	1021.72	927.259	512.017	11.2001	10.7859	10.4842	10.0239	9.92453	9.33704
ASMM10P054531	0.00995544	0.13111	2.09376	up	protein_coding	NM_008364	CCDS28089.1	Il1rap	RefSeq	4576	chr16	+	26581704	26717748		chr16:26715044+26715104	TACTCATCCCTGAAAAACGTATGAAAGGAGAAGTGAGGGGGTACAAAGAACAAGGCGGTT	16180	Mm.253424	GO:0004871|GO:0004908|GO:0005149|GO:0005515|GO:0005576|GO:0005737|GO:0005886|GO:0007165|GO:0016020|GO:0016021|GO:0019221|GO:0042094|GO:0043234	interleukin 1 receptor accessory protein	181.528	67.7735	7.29039	6.2243	150.153	167.867	226.563	64.3074	64.3029	74.7102	7.30844	7.14987	7.41287	6.04815	6.1023	6.52245
ASMM10P036818	0.000586887	0.10562	9.45495	up	protein_coding	NM_007587	CCDS21763.1	Calca	RefSeq	926	chr7	-	114633290	114636357		chr7:114633447-114633785	AAGAATGGTATCTGAAATCCCCAGTGGGTGAGGAGAAAGTCCCACAGGCTAAAAGAGAAT	12310	Mm.4361	GO:0001935|GO:0001944|GO:0001976|GO:0001984|GO:0002027|GO:0002031|GO:0002548|GO:0005102|GO:0005102|GO:0005102|GO:0005179|GO:0005576|GO:0005576|GO:0005615|GO:0005615|GO:0005622|GO:0005634|GO:0005737|GO:0005737|GO:0006468|GO:0006874|GO:0006954|GO:0007159|GO:0007189|GO:0007190|GO:0007190|GO:0007190|GO:0007204|GO:0007218|GO:0007528|GO:0007566|GO:0007631|GO:0008016|GO:0008217|GO:0009408|GO:0010523|GO:…	calcitonin/calcitonin-related polypeptide, alpha	242.6	20.0579	7.45537	4.2143	191.254	99.184	437.361	21.3601	6.62531	32.1883	7.66529	6.39402	8.30681	4.41506	3.02171	5.20614
ASMM10P025469	0.0209826	0.149002	3.32788	up	protein_coding	NM_019808	CCDS17875.1	Pdlim5	RefSeq	5039	chr3	-	142239584	142395696	NM_019809	chr3:142312237-142312541	AATCTTAGTGCTGACCAGTGTTCATCTCCACCGAACACTGGTAAACCTGCAGTTAATGTC	56376	Mm.117709	GO:0003779|GO:0005080|GO:0005515|GO:0005737|GO:0005829|GO:0005886|GO:0008270|GO:0014069|GO:0015629|GO:0016020|GO:0030018|GO:0030054|GO:0042805|GO:0043005|GO:0045202|GO:0045211|GO:0046872|GO:0047485|GO:0051963|GO:0061001	PDZ and LIM domain 5	615.711	134.493	8.93675	7.20215	348.607	581.393	917.133	147.685	145.502	110.293	8.57026	8.93387	9.30613	7.23909	7.26858	7.09878
ASMM10P029274	0.00102263	0.10562	13.0136	up	protein_coding	NM_011015	CCDS18453.1	Orc1	RefSeq	3027	chr4	+	108579453	108614831		chr4:108590706+108590777	GTTTGTATTGATTCAGGGGGAAGATAATAAAAAGCCCTATGTGGCTAAACTGATTGAATT	18392	Mm.294154	GO:0000166|GO:0000808|GO:0003677|GO:0005524|GO:0005634|GO:0005634|GO:0005664|GO:0005730|GO:0005737|GO:0005886|GO:0006260|GO:0017111	origin recognition complex, subunit 1	110.052	6.5939	6.57193	2.86999	88.5194	100.583	141.053	5	5.93426	8.84743	6.51548	6.41356	6.78675	2.6472	2.94093	3.02183
ASMM10P005449	0.00241397	0.111272	2.08037	up	protein_coding	NM_001164169		Pias2	RefSeq	2073	chr18	+	77065207	77146939	NM_001164170	chr18:77145147+77146702	GATTTGCCAGGAGAACAAAGAAGAAATGATATTAATAACGAAGTGCAGCTTGGAGCATCT	17344	Mm.6370	GO:0003676|GO:0003677|GO:0005515|GO:0005634|GO:0005634|GO:0006351|GO:0006355|GO:0006357|GO:0008270|GO:0016604|GO:0016605|GO:0016874|GO:0016925|GO:0016925|GO:0019789|GO:0019789|GO:0019904|GO:0030331|GO:0030521|GO:0031625|GO:0035259|GO:0045667|GO:0045893|GO:0045893|GO:0045944|GO:0046872|GO:0050681|GO:0050775|GO:0060765|GO:0060766	protein inhibitor of activated STAT 2	1225.9	436.489	9.96915	8.91231	862.198	1121.71	1693.79	490.475	396.546	422.446	9.94046	9.8608	10.1062	8.97031	8.71079	9.05582
ASMM10P045914	0.0395157	0.179461	8.21396	up	protein_coding	NM_009484	CCDS41216.1	Uty	RefSeq	5228	chrY	-	1097143	1245738	ENSMUST00000154666	chrY:1097164-1097670	CCTGCTTGTTCAATCTGGTGTGTGTTGGGAGACTTACGCATTAAAATTTATTATTAGTAA	22290	Mm.20477	GO:0000978|GO:0001701|GO:0005515|GO:0005575|GO:0005634|GO:0007507|GO:0016491|GO:0016568|GO:0031935|GO:0045184|GO:0046872|GO:0051213|GO:0051864|GO:0060070|GO:0086003	ubiquitously transcribed tetratricopeptide repeat gene, Y chromosome	26138	1112.26	13.2467	10.2086	2519.27	14205	61689.8	848.995	880.616	1607.18	11.5524	13.441	14.7466	9.75673	9.85225	11.0169
ASMM10P033172	0.0136576	0.138131	6.87844	up	protein_coding	NM_010453	CCDS20143.1	Hoxa5	RefSeq	1877	chr6	-	52201753	52204587		chr6:52201878-52202831	TTTGTGAAAAAGTTACAAATATTGTCCAAGTCTGGCTGTTTAAGCAAACTGTGATCAGCT	15402	Mm.173	GO:0001501|GO:0002009|GO:0003016|GO:0003677|GO:0003677|GO:0003700|GO:0005515|GO:0005634|GO:0005634|GO:0006351|GO:0006355|GO:0007275|GO:0007389|GO:0007585|GO:0009952|GO:0009952|GO:0010870|GO:0016477|GO:0016525|GO:0030324|GO:0030878|GO:0033599|GO:0035264|GO:0043065|GO:0043565|GO:0045639|GO:0045647|GO:0045944|GO:0045944|GO:0048286|GO:0048704|GO:0048706|GO:0060435|GO:0060439|GO:0060441|GO:0060480|GO:…	homeobox A5	304.235	31.5237	7.86177	5.07968	144.721	279.517	488.468	33.3174	29.738	31.5156	7.25571	7.87682	8.45276	5.09151	4.97922	5.16832
ASMM10P052092	0.00191512	0.110199	2.1082	up	protein_coding	NM_010829	CCDS49326.1	Msh3	RefSeq	3945	chr13	-	92211880	92355003		chr13:92285890-92286009	AACCTTCTTCGTAAGTTACCGGATGTCGAGAGAGGACTATGTAGCATTTATCACAAGAAG	17686	Mm.343101	GO:0000166|GO:0000228|GO:0000403|GO:0000404|GO:0000406|GO:0000710|GO:0003677|GO:0003684|GO:0003697|GO:0005524|GO:0005634|GO:0006281|GO:0006298|GO:0006298|GO:0006298|GO:0006974|GO:0007131|GO:0008094|GO:0016446|GO:0016447|GO:0019237|GO:0019899|GO:0030983|GO:0032139|GO:0032142|GO:0032181|GO:0032302|GO:0032302|GO:0043570|GO:0043570|GO:0045910|GO:0051096	mutS homolog 3 (E. coli)	1924.69	668.258	10.596	9.52	1330.9	1855.91	2587.26	764.519	663.042	577.212	10.5841	10.554	10.65	9.60131	9.44378	9.51491
ASMM10P031786	0.0151814	0.139769	2.11952	up	protein_coding	ENSMUST00000113865	CCDS51504.1	Rbpj	Ensembl	5420	chr5	+	53590573	53657445		chr5:53590663+53590724	AATCTCGCGAGGGTTGGAGTTTTGGCGAGAGTTTGTGGAAGATGGCGCCTGTTGTGACAG	19664	Mm.209292	GO:0000122|GO:0000122|GO:0000978|GO:0000979|GO:0000982|GO:0001077|GO:0001103|GO:0001228|GO:0001525|GO:0001756|GO:0001756|GO:0001837|GO:0001947|GO:0001974|GO:0002193|GO:0002437|GO:0003151|GO:0003157|GO:0003160|GO:0003198|GO:0003214|GO:0003222|GO:0003256|GO:0003677|GO:0003677|GO:0003682|GO:0003700|GO:0005515|GO:0005634|GO:0005634|GO:0005634|GO:0005634|GO:0005667|GO:0005730|GO:0005737|GO:0006351|GO:…	recombination signal binding protein for immunoglobulin kappa J region	6534.35	2121.06	12.293	11.2092	4641.24	5670.96	9290.84	2288.79	2361.8	1712.59	12.4597	12.1119	12.3073	11.2112	11.2959	11.1205
ASMM10P019120	0.0228477	0.15239	2.21149	up	protein_coding	NM_013754	CCDS29732.1	Insl6	RefSeq	660	chr19	-	29321353	29325318		chr19:29321370-29321739	ACATCACTGGTGATAGAGATGTACAAACTGTCGTAGGAACTATGCTCGCTTAATAAAAGC	27356	Mm.306511	GO:0005179|GO:0005576|GO:0007283|GO:0007286|GO:0008584|GO:0009566|GO:0030317|GO:0043066	insulin-like 6	34373.2	9760.89	14.6018	13.4568	23493.2	29384.4	50242.1	9893.77	9906.59	9482.31	14.8395	14.4808	14.4852	13.3649	13.3929	13.6126
ASMM10P037084	0.0356188	0.174118	2.53826	up	protein_coding	NM_009760	CCDS40168.1	Bnip3	RefSeq	1756	chr7	-	138890835	138909506		chr7:138890866-138891960	GGAGCAAGATCCTACAGGATGTAATAGTCAATAGGTGTTTTCTTGCTTCATTCAGTAAAG	12176	Mm.378890	GO:0001666|GO:0005622|GO:0005634|GO:0005635|GO:0005654|GO:0005737|GO:0005739|GO:0005739|GO:0005740|GO:0005741|GO:0006309|GO:0006338|GO:0006915|GO:0008219|GO:0008626|GO:0010637|GO:0016020|GO:0016021|GO:0030425|GO:0031307|GO:0031966|GO:0031966|GO:0035694|GO:0042802|GO:0042803|GO:0042803|GO:0043065|GO:0043243|GO:0043653|GO:0045837|GO:0046902|GO:0046982|GO:0048102|GO:0050873|GO:0051020|GO:0051402|GO:…	BCL2/adenovirus E1B interacting protein 3	10651	2844.27	12.9509	11.6071	8311.44	7651.14	15990.4	3155.15	1849.99	3527.67	13.2965	12.531	13.0252	11.6818	10.9369	12.2025
ASMM10P033990	0.0219668	0.150947	2.88781	up	protein_coding	NM_011374	CCDS20689.1	St8sia1	RefSeq	8995	chr6	-	142821540	142964452		chr6:142821565-142828860	TCTACCTCCCTTCCTTGGAGAATATTTGGAAACGTACCCTGTGAATAAAATGGCTTTTTT	20449	Mm.260838	GO:0003828|GO:0005794|GO:0006486|GO:0006629|GO:0006665|GO:0008284|GO:0008373|GO:0016020|GO:0016021|GO:0016740|GO:0016757|GO:0030173|GO:0034605|GO:0097503	ST8 alpha-N-acetyl-neuraminide alpha-2,8-sialyltransferase 1	1218.4	305.084	9.90888	8.3789	647.476	1563.56	1444.18	335.102	351.514	228.635	9.49484	10.321	9.91078	8.42532	8.53883	8.17256
ASMM10P035639	0.0133658	0.138084	20.9198	up	protein_coding	NM_001080815	CCDS39795.1	Gipr	RefSeq	1792	chr7	-	19157124	19166127		chr7:19157138-19157568	GGCAATTGGGATAGACATGATGCTTAGGTCATGGGTCATGTTTGAAAGAAGTGACTGGAG	381853	Mm.333633	GO:0002029|GO:0004871|GO:0004872|GO:0004888|GO:0004930|GO:0005886|GO:0007165|GO:0007166|GO:0007186|GO:0007204|GO:0007218|GO:0016020|GO:0016021|GO:0016519|GO:0017046|GO:0030819|GO:0031018|GO:0032024|GO:0038192|GO:0051592	gastric inhibitory polypeptide receptor	920.264	15.7861	8.09362	3.70682	162.645	89.3386	2508.81	8.72567	5	33.6328	7.42955	6.23615	10.6152	3.18981	2.65398	5.27669
ASMM10P016807	0.00589605	0.119407	3.59358	up	protein_coding	NM_025954	CCDS28482.1	Pgp	RefSeq	1038	chr17	+	24470472	24471596		chr17:24471034+24471122	TTCAGCTACATGAAGCTCACCAAGGCCGTGCGGTACCTGCAGCAGCCCGACTGTCTGCTC	67078	Mm.28541	GO:0003674|GO:0005575|GO:0005975|GO:0008152|GO:0008967|GO:0016787|GO:0016791	phosphoglycolate phosphatase	5193.35	968.272	11.909	10.0636	3474.47	3663.33	8442.25	1014.29	946.199	944.327	12.0291	11.5159	12.182	10.0109	9.95279	10.2271
ASMM10P036559	0.0128168	0.137342	2.11629	up	protein_coding	NM_028292	CCDS40036.1	Ppme1	RefSeq	2361	chr7	-	100326736	100371896		chr7:100326772-100327882	CACGGTCCAGAGTCTGGGACCGACTTTGTTTCTTTGTTATTTATGATCTTGTTTAAAGAA	72590	Mm.490280	GO:0003824|GO:0006482|GO:0016787|GO:0019901|GO:0019903|GO:0051721|GO:0051722|GO:0052689	protein phosphatase methylesterase 1	68571.4	16568.1	15.2928	14.2113	29617.2	38528.8	137568	18295.8	13931.1	17477.3	15.1894	14.8747	15.8144	14.2465	13.9011	14.4862
ASMM10P007151	0.0285319	0.16227	4.45149	up	protein_coding	NM_011170	CCDS16766.1	Prnp	RefSeq	2206	chr2	+	131909927	131938431		chr2:131912297+131936419	CAAGCAGACTATCAGTCATCATGGCGAACCTTGGCTACTGGCTGCTGGCCCTCTTTGTGA	19122	Mm.648	GO:0001933|GO:0005507|GO:0005507|GO:0005515|GO:0005634|GO:0005730|GO:0005737|GO:0005783|GO:0005794|GO:0005886|GO:0005886|GO:0006139|GO:0006878|GO:0006979|GO:0007611|GO:0008017|GO:0015631|GO:0016020|GO:0031225|GO:0032689|GO:0032700|GO:0032703|GO:0042802|GO:0042802|GO:0043008|GO:0043066|GO:0043066|GO:0043231|GO:0043433|GO:0045121|GO:0045121|GO:0046007|GO:0046686|GO:0046688|GO:0046872|GO:0050860|GO:…	prion protein	1249.93	185.55	9.82347	7.66918	648.702	857.655	2243.44	213.653	189.872	153.124	9.49799	9.49593	10.4765	7.77626	7.64938	7.58191
ASMM10P024065	0.00357734	0.114347	2.41451	up	protein_coding	NM_010863	CCDS14942.1	Myo1b	RefSeq	4965	chr1	-	51749765	51915974	NM_001161817	chr1:51749832-51749981	TAACAGATTTCCACTGATCTTTTTGTACCACTATCAGTCAATGAAAAAGTTCTCTGGGGA	17912	Mm.3390	GO:0000146|GO:0000166|GO:0003774|GO:0003779|GO:0005516|GO:0005524|GO:0005546|GO:0005547|GO:0005737|GO:0005886|GO:0005903|GO:0016459|GO:0030048|GO:0030175|GO:0030898|GO:0051017|GO:0071944	myosin IB	763.79	240.751	9.31727	8.04554	671.1	578.455	1041.82	289.357	212.909	219.987	9.55083	8.92559	9.47538	8.21506	7.80577	8.11577
ASMM10P046164	0.0015752	0.108576	5.52142	up	protein_coding	NM_009447	CCDS35623.1	Tuba4a	RefSeq	2053	chr1	-	75214973	75219253		chr1:75216841-75216975	TGGTCATTACACCATTGGCAAGGAGATCATCGACCCAGTGCTGGACCGGATCCGCAAGCT	22145	Mm.1155	GO:0000166|GO:0003924|GO:0005200|GO:0005525|GO:0005737|GO:0005856|GO:0005874|GO:0006184|GO:0007017|GO:0015630|GO:0043234|GO:0051258	tubulin, alpha 4A	53694.1	6173.83	15.2411	12.7761	38640.8	44876.1	77565.5	7424.53	6305.26	4791.69	15.5847	15.0766	15.0621	12.9331	12.7566	12.6385
ASMM10P036409	0.0386828	0.178513	24.2131	up	protein_coding	NM_001164087	CCDS52284.1	Homer2	RefSeq	10982	chr7	-	81600480	81692965		chr7:81692829-81692965	GTGTGGACCTCAGCTAGAGCTTTCGTGAGTGTGAGAACGACCTGGGAATTTCCAGAGTTG	26557	Mm.228	GO:0003779|GO:0005515|GO:0005737|GO:0005737|GO:0005886|GO:0007216|GO:0008277|GO:0016020|GO:0019904|GO:0030054|GO:0030160|GO:0030425|GO:0035254|GO:0035256|GO:0035584|GO:0042803|GO:0043025|GO:0045177|GO:0045202|GO:0045211|GO:0046982|GO:0048148|GO:0048875	homer homolog 2 (Drosophila)	9050.09	103.752	11.3342	6.73646	398.606	4465.03	22286.6	62.2384	90.2789	158.739	8.7657	11.7967	13.4401	5.99957	6.57849	7.63133
ASMM10P019195	0.00586125	0.119407	4.57515	up	protein_coding	NM_016861	CCDS37977.1	Pdlim1	RefSeq	1524	chr19	-	40222238	40271616		chr19:40222273-40222771	CATTGGTCCATTGGAACTAAGCCAAATGTAGTATCTCTGATGTTACTTGGTTTTACTTAA	54132	Mm.5567	GO:0003713|GO:0005515|GO:0005667|GO:0005737|GO:0005856|GO:0006355|GO:0008270|GO:0046872	PDZ and LIM domain 1 (elfin)	10198.8	1454.93	12.8631	10.6693	5300	11193.2	14103.1	1364.72	1465.85	1534.21	12.6472	13.0864	12.8557	10.4568	10.5987	10.9523
ASMM10P054528	0.00418908	0.115138	4.17802	up	protein_coding	NM_009605	CCDS28075.1	Adipoq	RefSeq	1233	chr16	+	23146535	23157968		chr16:23157264+23157328	TTCTACAACCAACAGAATCATTATGACGGCAGCACTGGCAAGTTCTACTGCAACATTCCG	11450	Mm.3969	GO:0001934|GO:0005102|GO:0005179|GO:0005179|GO:0005179|GO:0005515|GO:0005576|GO:0005581|GO:0005615|GO:0005615|GO:0005783|GO:0006006|GO:0006006|GO:0006635|GO:0009749|GO:0009749|GO:0009967|GO:0009986|GO:0010642|GO:0010642|GO:0010739|GO:0010745|GO:0010804|GO:0010875|GO:0010906|GO:0014912|GO:0019395|GO:0030336|GO:0030853|GO:0031953|GO:0032270|GO:0032720|GO:0032757|GO:0032869|GO:0032869|GO:0033034|GO:…	adiponectin, C1Q and collagen domain containing	113.065	23.2354	6.6043	4.54148	96.4806	157.206	85.5095	27.3297	25.2459	17.1305	6.64513	7.0604	6.10738	4.79355	4.74932	4.08159
ASMM10P038409	0.000479781	0.10562	2.59271	up	protein_coding	NM_001146010	CCDS52328.1	Fchsd2	RefSeq	4360	chr7	+	101108774	101284405	NM_199012	chr7:101278591+101278654	TCACCAGGATTCTCACAGGCCTCAAGACAGACTCCTGACACCTCATATGGCAAGCTGCGG	207278	Mm.263041	GO:0003674|GO:0005575|GO:0008150	FCH and double SH3 domains 2	1077.37	325.087	9.8458	8.47134	867.059	1134.5	1230.55	387.657	340.24	247.364	9.95059	9.87984	9.70696	8.63354	8.49246	8.28801
ASMM10P006950	0.00310284	0.11313	12.8669	up	protein_coding	NM_009830	CCDS17966.1	Ccne2	RefSeq	3023	chr4	+	11191708	11204779		chr4:11192686+11192817	TTCATAGTCCTTGAAGAGAATGTCAAGACGCAGCCGTTTACAAGCTAAGCAACATGCCCA	12448	Mm.35867	GO:0000079|GO:0005634|GO:0006270|GO:0007049|GO:0016538|GO:0019901|GO:0051301|GO:0051726	cyclin E2	3386.4	170.155	11.2362	7.55064	1743.08	2573.33	5842.77	153.464	193.307	163.694	10.982	11.0038	11.7229	7.29813	7.67377	7.68002
ASMM10P007063	0.0152683	0.139899	2.18897	up	protein_coding	NM_010578	CCDS22791.1	Itgb1	RefSeq	4194	chr8	+	128685653	128733579		chr8:128710480+128713207	TTGAGATCAGGAGAACCACAGAAGTTTACATTAAAATTCAAGAGGGCTGAAGATTACCCT	16412	Mm.263396	GO:0000082|GO:0001669|GO:0001701|GO:0001708|GO:0001894|GO:0001948|GO:0001968|GO:0002020|GO:0002042|GO:0003779|GO:0004872|GO:0005102|GO:0005178|GO:0005178|GO:0005515|GO:0005518|GO:0005604|GO:0005737|GO:0005768|GO:0005886|GO:0005886|GO:0005911|GO:0005912|GO:0005925|GO:0006874|GO:0007155|GO:0007159|GO:0007160|GO:0007160|GO:0007160|GO:0007161|GO:0007229|GO:0007275|GO:0008277|GO:0008284|GO:0008285|GO:…	integrin beta 1 (fibronectin receptor beta)	13808.7	4253.78	13.3656	12.2354	10413.5	12975.5	18036.9	4849.76	4094.14	3817.45	13.6301	13.3018	13.1651	12.2997	12.0989	12.3076
ASMM10P045699	0.000590029	0.10562	18.8399	up	protein_coding	NM_021463	CCDS30439.1	Prps1	RefSeq	1998	chrX	+	140456602	140476140		chrX:140476069+140476140	CCGTTTGGCCTCTCAATTGAACTTACTGTATTGTGTAGAAGAAACTTAATAAAATGTCTG	19139	Mm.287178	GO:0000166|GO:0000287|GO:0002189|GO:0004749|GO:0005524|GO:0006015|GO:0006144|GO:0006164|GO:0006167|GO:0007399|GO:0009156|GO:0009165|GO:0016208|GO:0016301|GO:0016310|GO:0016740|GO:0019003|GO:0019693|GO:0030246|GO:0034418|GO:0042803|GO:0043234|GO:0043531|GO:0044249|GO:0046101|GO:0046872	phosphoribosyl pyrophosphate synthetase 1	86331	2710.51	15.8167	11.581	41498	80923.5	136572	2865.18	2749.51	2516.83	15.6903	15.9534	15.8066	11.5336	11.5135	11.696
ASMM10P022210	0.0359835	0.174579	4.17338	up	protein_coding	NM_027656	CCDS50854.1	Zbtb46	RefSeq	2014	chr2	-	181390885	181424388		chr2:181390994-181391468	TGAGTGATGGCTGAATCGCTTTGTCCACCTGTGTGTGTGTCTTAGTGGATCTTTACTTAC	72147	Mm.486504	GO:0003676|GO:0005515|GO:0005634|GO:0006351|GO:0006355|GO:0030853|GO:0045650|GO:0045656|GO:0046872|GO:2001199|GO:2001200	zinc finger and BTB domain containing 46	90512	12056.4	15.7625	13.7012	32144.9	87287.2	152104	10767.7	8593.87	16807.7	15.3074	16.0354	15.9446	13.4868	13.1896	14.4274
ASMM10P038335	0.00296503	0.11313	12.2553	up	protein_coding	NM_021427		Fam181b	RefSeq	1853	chr7	+	93079878	93081721		chr7:93081611+93081715	CTCATCTCAGTTCAGCCAAGGTCAGTGTGTTTAATGTCATTATCCCCTTCAAACAGCTCC	58238	Mm.113787	GO:0003674|GO:0005575|GO:0008150	family with sequence similarity 181, member B	609.753	38.3347	8.96886	5.35353	438.653	511.02	879.585	47.5839	33.9071	33.5132	8.9126	8.74172	9.25227	5.60938	5.17943	5.27179
ASMM10P000353	0.038223	0.177879	2.0336	up	protein_coding	NM_175231	CCDS51468.1	Whsc1	RefSeq	6933	chr5	+	33843111	33897966	NM_001081102	chr5:33868849+33879057	TTAACAAAAGTTCATCTCCTTCTGCATCCTTAACTGAGCATGAGGTCTCAGACAGCCCAG	107823	Mm.19892	GO:0000122|GO:0003149|GO:0003289|GO:0003290|GO:0003677|GO:0003682|GO:0005634|GO:0005634|GO:0005694|GO:0005730|GO:0006351|GO:0006355|GO:0008168|GO:0008270|GO:0016568|GO:0016740|GO:0018022|GO:0018024|GO:0031965|GO:0032259|GO:0034968|GO:0046872|GO:0060348	Wolf-Hirschhorn syndrome candidate 1 (human)	250.51	94.7286	7.71092	6.68689	173.67	234.42	343.44	113.038	93.4128	77.7353	7.52933	7.62849	7.97495	6.8507	6.62676	6.5832
ASMM10P007517	0.0138706	0.138417	5.09728	up	protein_coding	NM_019487	CCDS23711.1	Hebp2	RefSeq	1910	chr10	-	18540122	18546076		chr10:18541283-18544264	TGTTCGTGCGGTCTTTTGATGGATTCTCCAGTGGCCAAAAGAATCAAGAACAACTTTTGA	56016	Mm.35551	GO:0003674|GO:0005737|GO:0005737|GO:0005739|GO:0008150	heme binding protein 2	2600.84	358.465	10.9574	8.60763	1338.4	3186.95	3277.19	435.481	375.408	264.507	10.5981	11.3158	10.9582	8.80384	8.63202	8.38704
ASMM10P043156	0.0157277	0.141019	25.5024	up	protein_coding	NM_011851	CCDS23386.1	Nt5e	RefSeq	3580	chr9	+	88327608	88372089		chr9:88369186+88369246	TGGCCAACGGTGGAGATGGATTCCAGATGATAAAAGATGAATTACTAAAGCATGACTCTG	23959	Mm.244235	GO:0000166|GO:0005737|GO:0005886|GO:0005886|GO:0006164|GO:0006196|GO:0006196|GO:0008198|GO:0008253|GO:0008253|GO:0009166|GO:0009986|GO:0016020|GO:0016311|GO:0016787|GO:0016788|GO:0031225|GO:0046085|GO:0046086|GO:0046872|GO:0050728|GO:0070062|GO:0097060	5' nucleotidase, ecto	334.945	9.74553	7.86418	3.19162	232.042	131.96	640.833	15.8171	5	8.41949	7.95832	6.80825	8.82597	3.95046	2.65398	2.97042
ASMM10P006889	0.00254858	0.111272	7.00612	up	protein_coding	NM_009486	CCDS49482.1	Vmn2r89	RefSeq	2731	chr14	+	51451962	51461292		chr14:51456492+51459949	TTGTCAGCAGATATAGAACAGTGTGTGAAATGTCCAGATGATAAGTATGCCAACATAGAA	22301	Mm.482572	GO:0003674|GO:0005575|GO:0008150	vomeronasal 2, receptor 89	166.288	17.5482	6.79649	3.98787	66.2535	96.0708	336.54	7.28491	12.935	32.4247	6.09629	6.3443	7.94888	3.01219	3.73363	5.21781
ASMM10P027865	0.0131452	0.138084	11.5129	up	protein_coding	NM_172875	CCDS18678.1	Adc	RefSeq	1917	chr4	-	128932145	128962417		chr4:128932159-128932491	AATAGGACCAGTCTTACACTCGCTGTAGTTCAAGTATGCAACATAAATCCTGCCCCTTCC	242669	Mm.215814	GO:0003824|GO:0004586|GO:0005515|GO:0005739|GO:0006591|GO:0006596|GO:0008792|GO:0042978|GO:0043085	arginine decarboxylase	7852.24	482.272	12.463	8.93786	6248.79	4402.51	12905.4	738.962	436.483	271.372	12.8811	11.7772	12.7309	9.55164	8.84056	8.42139
ASMM10P008289	0.00308883	0.11313	3.72265	up	protein_coding	NM_028244	CCDS28613.1	Rrp1b	RefSeq	4809	chr17	+	32036161	32062862		chr17:32047725+32048552	TTGTAAACAGCTTGGAGGCTCAGTACCTGTTTATTCAGACCTTCTGGCAGACCATGAATC	72462	Mm.102761	GO:0000791|GO:0000792|GO:0005515|GO:0005634|GO:0005634|GO:0005730|GO:0005829|GO:0006364|GO:0010923|GO:0030688	ribosomal RNA processing 1 homolog B (S. cerevisiae)	462.055	97.7606	8.63426	6.73793	431.809	396.729	557.626	112.827	97.4701	82.985	8.88931	8.38182	8.63164	6.84797	6.69106	6.67475
ASMM10P019779	0.00451646	0.115782	3.0705	up	protein_coding	NM_021525	CCDS29731.1	Rcl1	RefSeq	1803	chr19	+	29101374	29143843		chr19:29134442+29134503	TCATGACCCTTGGACAGCAGGACGTTTCCAAAGTCCTGCTGGGACCACTCTCACCCTACA	59028	Mm.28630	GO:0003824|GO:0003963|GO:0005634|GO:0005730|GO:0006364|GO:0006396|GO:0042254	RNA terminal phosphate cyclase-like 1	900.615	227.62	9.57942	7.96095	747.279	817.146	1137.42	254.82	246.284	181.755	9.72043	9.42215	9.59568	8.02835	8.01844	7.83605
ASMM10P040694	0.0356241	0.174118	2.53105	up	protein_coding	NM_001168244		Syce2	RefSeq	1230	chr8	+	84872257	84887446		chr8:84872377+84872437	CCTCTTGCCGGGAGAGGCGAGGTTTCCTGACTAACGAGACGGTGGGGCCTGGTGGACGAG	71846	Mm.229128	GO:0000795|GO:0000801|GO:0005515|GO:0005634|GO:0005694|GO:0007049|GO:0007126|GO:0007130|GO:0051301	synaptonemal complex central element protein 2	132.067	40.9763	6.78809	5.44835	103.077	100.333	192.792	51.2141	36.54	35.1747	6.74836	6.40972	7.20618	5.71347	5.28211	5.34949
ASMM10P034136	0.013587	0.138131	3.14757	up	protein_coding	NM_207176	CCDS39429.1	Tes	RefSeq	2442	chr6	+	17065148	17105825		chr6:17100295+17100440	TGAATATACCCAAGCAGAAAACCAGAATTGGCACCTGAAGCACTTCTGCTGCTTTGACTG	21753	Mm.436548	GO:0005737|GO:0005737|GO:0005886|GO:0008270|GO:0008285|GO:0030054|GO:0042127|GO:0043234|GO:0046872	testis derived transcript	34625.2	6874.88	14.5916	12.9374	24398.2	26178.8	53298.5	7563.26	7637.4	5423.98	14.8992	14.3136	14.562	12.9592	13.0316	12.8212
ASMM10P033905	0.0474229	0.190951	5.4696	up	protein_coding	NM_199156	CCDS20608.1	Tas2r130	RefSeq	939	chr6	-	131629891	131630830		chr6:131629912-131630830	ACTAAAACAAGCATCTGTGAGGGTGCTTTGTAGAGTAAAGACCATGTTAAAGGGAAAAAA	387355	Mm.377916	GO:0001580|GO:0003674|GO:0004871|GO:0004930|GO:0005575|GO:0007165|GO:0007186|GO:0016020|GO:0016021|GO:0050896|GO:0050909	taste receptor, type 2, member 130	61.2979	7.44646	5.39769	2.94625	28.2127	33.5565	122.124	8.15341	5	9.18597	4.76445	4.84419	6.58443	3.11443	2.65398	3.07034
ASMM10P028538	0.0261329	0.158055	2.51699	up	protein_coding	NM_015767	CCDS17995.1	Ttpa	RefSeq	3053	chr4	+	20008427	20030785		chr4:20008583+20008643	GACGCTTTCCTGCTGCGCTTCCTGCGCGCCCGGGATTTCGATCTGGATCTGGCCTGGCGC	50500	Mm.24375	GO:0001890|GO:0001892|GO:0005215|GO:0005546|GO:0005737|GO:0005770|GO:0005829|GO:0006810|GO:0008289|GO:0008431|GO:0008431|GO:0008431|GO:0009268|GO:0009636|GO:0019842|GO:0042360|GO:0042360|GO:0043325|GO:0046909|GO:0051180|GO:0051452|GO:0060548|GO:0090212	tocopherol (alpha) transfer protein	289.717	84.7099	7.87258	6.54089	189.28	236.69	443.181	89.0834	88.761	76.2852	7.65185	7.64094	8.32496	6.51415	6.5535	6.55501
ASMM10P019923	0.0179016	0.143676	2.56983	up	protein_coding	NM_009128	CCDS29848.1	Scd2	RefSeq	5453	chr19	+	44293675	44306862		chr19:44303074+44303170	TTCACCACGTTCTTCATCGATTGCATGGCTCTCCTGGGCCTGGCTTACGACCGGAAGAGA	20250	Mm.487021	GO:0004768|GO:0005506|GO:0005783|GO:0006629|GO:0006631|GO:0006633|GO:0016020|GO:0016021|GO:0016491|GO:0016717|GO:0055114|GO:0055114	stearoyl-Coenzyme A desaturase 2	1172.25	282.752	9.62511	8.26343	591.607	612.319	2312.82	252.648	235.512	360.094	9.35721	9.00546	10.5127	8.01371	7.95419	8.82241
ASMM10P004076	0.00484338	0.116213	3.29853	up	protein_coding	NM_001008700	CCDS40121.1	Il4ra	RefSeq	5122	chr7	+	125552281	125579474		chr7:125571568+125572850	TGGAGTGAGTGGAGTCCTAGCATCACGTGGTACAACCACTTCCAGCTGCCCCTGATACAG	16190	Mm.233802	GO:0002532|GO:0004896|GO:0005515|GO:0005576|GO:0005615|GO:0005886|GO:0016020|GO:0016021|GO:0042127|GO:0042832|GO:0043032|GO:0045626|GO:0045630|GO:0090197	interleukin 4 receptor, alpha	2911	647.959	11.1966	9.47478	2473.68	2293.91	3965.39	758.016	615.517	570.342	11.5176	10.8504	11.2218	9.58901	9.33845	9.49687
ASMM10P033122	0.0059259	0.11947	2.5098	up	protein_coding	NM_009787	CCDS20097.1	Pdia4	RefSeq	2610	chr6	-	47796140	47813512		chr6:47796301-47796903	GAATAGCCACGAGTGACTTGATGATAGTTTAGATCAGATTTTTATGGAGGATACATCTAT	12304	Mm.2442	GO:0003756|GO:0005783|GO:0005788|GO:0005790|GO:0006457|GO:0006662|GO:0009986|GO:0009986|GO:0015035|GO:0016853|GO:0045454	protein disulfide isomerase associated 4	86226.1	21456.5	15.9119	14.5844	58076.5	84176.3	116426	24905.3	22120.6	17343.7	16.1448	15.9943	15.5967	14.7214	14.5574	14.4743
ASMM10P006383	0.00867327	0.125856	3.24116	up	protein_coding	NM_207669	CCDS16685.1	Gabpb1	RefSeq	2709	chr2	-	126628906	126675592	NM_001271467, NM_001271470	chr2:126646696-126650067	GAAACTCCAGTGGCCACAGAGGAAGTGGTTACCGCAGAATCTGTGGATGGTGCAATTCAG	14391	Mm.293266	GO:0005634|GO:0006351|GO:0006355|GO:0044212|GO:0045944|GO:0046982	GA repeat binding protein, beta 1	933.025	207.985	9.54452	7.84801	636.546	745.547	1416.98	206.674	223.583	193.698	9.46695	9.28102	9.8856	7.7284	7.87857	7.93707
ASMM10P007200	0.00419795	0.115138	12.0184	up	protein_coding	NM_011498	CCDS20400.1	Bhlhe40	RefSeq	3113	chr6	+	108660628	108666925		chr6:108662649+108664478	TTACAAGCTGGTGATTTGTCGGGAAGAAATCTCGAGGCAGGGCAAGAAATGTTCTGCTCA	20893	Mm.2436	GO:0000122|GO:0000122|GO:0000981|GO:0001078|GO:0001078|GO:0001102|GO:0001191|GO:0003677|GO:0003705|GO:0005515|GO:0005634|GO:0005634|GO:0005730|GO:0005794|GO:0006351|GO:0006355|GO:0006366|GO:0009649|GO:0019904|GO:0032922|GO:0032922|GO:0042803|GO:0043153|GO:0043425|GO:0043426|GO:0043433|GO:0045892|GO:0046982|GO:0046982|GO:0046983|GO:0070888|GO:0070888	basic helix-loop-helix family, member e40	4266.87	244.162	11.6236	8.03645	2413.66	3519.24	6867.7	286.665	161.777	284.043	11.4787	11.4681	11.9241	8.19946	7.42368	8.48622
ASMM10P005132	0.00955872	0.128726	4.55745	up	protein_coding	NM_001159562	CCDS50520.1	Il1rn	RefSeq	2409	chr2	+	24345290	24351491		chr2:24345372+24345519	AGCACAGGCTGAGGCAGCCTGCCGCCCTTCTGGGAAAAGACCCTGCAAGATGCAAGCCTT	16181	Mm.882	GO:0001660|GO:0001960|GO:0005149|GO:0005150|GO:0005151|GO:0005152|GO:0005576|GO:0005615|GO:0005634|GO:0005737|GO:0005813|GO:0006629|GO:0006953|GO:0007613|GO:0014050|GO:0030073|GO:0030336|GO:0031982|GO:0034115|GO:0043066|GO:0043507|GO:0045352|GO:0045353|GO:0045837|GO:0051384|GO:2000272|GO:2000660	interleukin 1 receptor antagonist	913.905	150.128	9.56446	7.37624	766.072	691.072	1284.57	146.779	157.92	145.685	9.75894	9.17521	9.75923	7.23012	7.38598	7.51261
ASMM10P015787	0.0221799	0.151267	3.29214	up	protein_coding	NM_013642	CCDS28552.1	Dusp1	RefSeq	1952	chr17	-	26505590	26508472	ENSMUST00000126178	chr17:26505697-26506515	CAAAGCCAGTGTAGGTTTGTAGCTTTCAGTTATCGACAGTTGTATGTTTGTTTATTTATG	19252	Mm.239041	GO:0000188|GO:0001706|GO:0004721|GO:0004725|GO:0005634|GO:0005654|GO:0006470|GO:0006470|GO:0007049|GO:0008138|GO:0008330|GO:0016311|GO:0016787|GO:0016791|GO:0017017|GO:0035556|GO:0042981|GO:0043065|GO:0043066	dual specificity phosphatase 1	98301.5	15406.3	15.8284	14.1094	42465.1	55106	197333	15803.1	16326.6	14089.3	15.7211	15.4037	16.3606	14.0315	14.1201	14.1766
ASMM10P008058	0.00555805	0.118179	2.82373	up	protein_coding	NM_026578	CCDS38634.1	Gar1	RefSeq	1271	chr3	-	129824911	129831396		chr3:129830804-129831117	ACGTGGCGCGGCCGGAGAGAGCATGTCTTTCCGAGGCGGAGGTCGCGGAGGCTTTAATCG	68147	Mm.24873	GO:0001522|GO:0001651|GO:0003723|GO:0005634|GO:0006364|GO:0030515|GO:0030529|GO:0031429|GO:0042254	GAR1 ribonucleoprotein homolog (yeast)	387.643	109.59	8.40193	6.90433	353.728	417.647	391.555	120.43	113.209	95.1318	8.591	8.45408	8.16069	6.93679	6.89581	6.88038
ASMM10P017797	0.00777695	0.12248	2.49246	up	protein_coding	NM_029942	CCDS37794.1	Prelid2	RefSeq	724	chr18	-	41875695	41951194		chr18:41881235-41881285	TTAGAATAATGGAGATGCTGCTAAAGGAACAGTGTGGCTCCCCCTTAGTGGAATAAAAAA	77619	Mm.30649	GO:0003674|GO:0005739|GO:0008150	PRELI domain containing 2	15335.1	3754.47	13.3645	12.0469	9750.8	9766.04	26488.5	3889.33	3147.56	4226.51	13.5312	12.8947	13.6677	11.9806	11.7099	12.4503
ASMM10P025723	0.0165898	0.141683	2.17926	up	protein_coding	ENSMUST00000029194	CCDS38408.1	Skil	Ensembl	6717	chr3	+	31095060	31122577		chr3:31113580+31113640	CACTTGAGGAGCAGGAGAAAATGGATTTAAAAACCAGTAGAGAATTATACAGTTGTTTAG	20482	Mm.15406	GO:0000122|GO:0000122|GO:0000122|GO:0000166|GO:0001669|GO:0001825|GO:0002260|GO:0003682|GO:0003714|GO:0005515|GO:0005634|GO:0005634|GO:0005737|GO:0005737|GO:0007050|GO:0007179|GO:0007519|GO:0016605|GO:0019904|GO:0030512|GO:0030512|GO:0032403|GO:0045596|GO:0046332|GO:0046332|GO:0050772|GO:0070207|GO:0070208|GO:0070306|GO:0070848|GO:1902043|GO:1902231	SKI-like	283.554	101.876	7.89627	6.77243	238.708	217.287	394.666	137.247	78.793	89.5893	7.99996	7.51885	8.17001	7.13201	6.39095	6.79434
ASMM10P006650	0.0016225	0.108576	2.2911	up	protein_coding	NM_007917	CCDS38654.1	Eif4e	RefSeq	2882	chr3	+	138526190	138557599		chr3:138551011+138553581	GCTAGAGACACTGCTGTGCCTTATTGGAGAATCTTTCGATGACTACAGTGATGATGTGTG	13684	Mm.3941	GO:0000082|GO:0000932|GO:0003723|GO:0003743|GO:0003743|GO:0005515|GO:0005737|GO:0005845|GO:0005845|GO:0006412|GO:0006413|GO:0006417|GO:0010494|GO:0016281|GO:0016442|GO:0031370|GO:0033391|GO:0043234|GO:0045931	eukaryotic translation initiation factor 4E	4644.19	1446.86	11.8366	10.6406	3287.97	4257.1	6387.49	1734.23	1435.85	1170.51	11.9397	11.7292	11.841	10.8005	10.5723	10.549
ASMM10P008574	0.00342706	0.114034	3.22831	up	protein_coding	NM_031168	CCDS19153.1	Il6	RefSeq	1087	chr5	+	30013160	30019968		chr5:30018159+30019380	CAACCAAGAGGTAAAAGATTTACATAAAATAGTCCTTCCTACCCCAATTTCCAATGCTCT	16193	Mm.1019	GO:0001781|GO:0001781|GO:0001781|GO:0002384|GO:0002675|GO:0005102|GO:0005125|GO:0005125|GO:0005138|GO:0005138|GO:0005138|GO:0005515|GO:0005576|GO:0005615|GO:0005615|GO:0005896|GO:0006469|GO:0006953|GO:0006954|GO:0006955|GO:0008083|GO:0008284|GO:0008285|GO:0008360|GO:0009611|GO:0009897|GO:0010574|GO:0010628|GO:0016049|GO:0019221|GO:0031018|GO:0031175|GO:0032722|GO:0032755|GO:0032966|GO:0033138|GO:…	interleukin 6	350.141	81.9129	8.18855	6.49777	261.609	297.306	491.507	77.0348	83.2868	85.417	8.13865	7.96628	8.46072	6.30664	6.46688	6.71979
ASMM10P030660	0.0465198	0.190223	23.7618	up	protein_coding	ENSMUST00000178552	CCDS57365.1	Gm7978	Ensembl	1446	chr5	-	95732138	95734935	NM_198667, uc008yem.1	chr5:95732163-95732706	GTATATGCCACAAATGTGGTGAGTGCTGTGTCTATGGCAAGAGAGCCAGACTTTGTTTTT	666203		GO:0003674|GO:0005575|GO:0008150	predicted gene 7978	18815.7	200.907	12.2533	7.68275	801.341	7405.82	48239.8	152.502	130.553	319.667	9.8268	12.4938	14.4394	7.28677	7.10777	8.65372
ASMM10P010485	0.0181246	0.143922	2.73188	up	protein_coding	NM_001166065	CCDS49336.1	Gcnt4	RefSeq	5107	chr13	+	96924688	96950914		chr13:96950789+96950914	CCTTGTCCCTTACCATTTTAGTAACAAATCTCCCATGTATGGGTTTTGAATAGTGATTTT	218476	Mm.483490	GO:0002121|GO:0003829|GO:0005794|GO:0008375|GO:0016020|GO:0016021|GO:0016740|GO:0016757|GO:0042403|GO:0048729|GO:0048729|GO:0048872|GO:0060993	glucosaminyl (N-acetyl) transferase 4, core 2 (beta-1,6-N-acetylglucosaminyltransferase)	382.383	110.326	8.34589	6.89599	302.943	354.909	489.296	115.218	132.398	83.3611	8.36346	8.21894	8.45526	6.87974	7.12747	6.68077
ASMM10P054106	0.00597851	0.11959	4.55013	up	protein_coding	NM_023275	CCDS25981.1	Rhoj	RefSeq	2358	chr12	+	75308312	75401455		chr12:75400188+75400248	TTTTCCACCCCAAGAAAAAAAAGAAAGGCTGCTTAGGGTGTCACGGCTGCTGTGCAATTA	80837	Mm.27467	GO:0000166|GO:0003924|GO:0005515|GO:0005525|GO:0005886|GO:0006184|GO:0007264|GO:0007266|GO:0008360|GO:0016020|GO:0030036|GO:0030036|GO:0061299	ras homolog gene family, member J	1127.67	186.073	9.84248	7.65657	717.442	1143.72	1521.84	189.095	228.739	140.384	9.65907	9.89021	9.97817	7.60285	7.91122	7.45565
ASMM10P040133	0.00735773	0.120589	2.17779	up	protein_coding	NM_009361	CCDS22110.1	Tfdp1	RefSeq	1700	chr8	+	13339673	13377702		chr8:13357049+13357109	TAATTGAAGCCAACGGAGAACTAAAGGTCTTTATAGACCAGAATCTTAGTCCTGGGAAAG	21781	Mm.925	GO:0000278|GO:0003677|GO:0003700|GO:0003713|GO:0005515|GO:0005634|GO:0005667|GO:0006351|GO:0006355|GO:0007049|GO:0008134|GO:0008544|GO:0019904|GO:0043276|GO:0045893|GO:2000278	transcription factor Dp 1	697.733	254.806	9.23272	8.10985	645.891	667.276	780.031	302.044	277.594	184.782	9.49044	9.1236	9.08411	8.26971	8.19443	7.86541
ASMM10P007719	0.00131777	0.10562	2.75804	up	protein_coding	NM_022554	CCDS38656.1	Pdlim5	RefSeq	2010	chr3	-	142302079	142391850		chr3:142306284-142312122	GGGACAGAGAAGAGGATCCCAGGGTGACATTAAGCAGCAAAATGGTAACCCTGGCACTGT	56376	Mm.117709	GO:0003779|GO:0005080|GO:0005515|GO:0005737|GO:0005829|GO:0005886|GO:0008270|GO:0014069|GO:0015629|GO:0016020|GO:0030018|GO:0030054|GO:0042805|GO:0043005|GO:0045202|GO:0045211|GO:0046872|GO:0047485|GO:0051963|GO:0061001	PDZ and LIM domain 5	531.292	147.201	8.81296	7.34931	399.968	522.649	671.257	147.442	146.751	147.41	8.77295	8.77661	8.88931	7.23681	7.28181	7.52933
ASMM10P052139	0.0407925	0.181537	2.20886	up	protein_coding	NM_008255	CCDS26706.1	Hmgcr	RefSeq	4444	chr13	-	96648961	96670936		chr13:96649052-96650275	GAGTGTTTTATGCTGGTGACTGTAACCAATGTCATCTTGCTAAATTCATGTTTTGTACAA	15357	Mm.316652	GO:0004420|GO:0005778|GO:0005783|GO:0005789|GO:0006629|GO:0006694|GO:0006695|GO:0006695|GO:0006743|GO:0008202|GO:0008203|GO:0008284|GO:0008299|GO:0008542|GO:0009790|GO:0010664|GO:0010666|GO:0015936|GO:0016020|GO:0016021|GO:0016126|GO:0016491|GO:0016616|GO:0032874|GO:0042282|GO:0042803|GO:0043066|GO:0043231|GO:0043407|GO:0045908|GO:0048643|GO:0048661|GO:0050661|GO:0050662|GO:0051262|GO:0055114|GO:…	3-hydroxy-3-methylglutaryl-Coenzyme A reductase	29497.8	7246.64	14.168	13.0247	10993.6	25197.3	52302.6	7896.11	7421	6422.8	13.7135	14.2576	14.5331	13.0322	12.9842	13.0578
ASMM10P039083	0.00247345	0.111272	3.00861	up	protein_coding	NM_178708	CCDS52484.1	Pcid2	RefSeq	2408	chr8	-	13077524	13105343	ENSMUST00000168164	chr8:13077539-13078289	CGTGTACAAAAGCTCACTCAGGCAAACAGGCATGCATACATAAATAAATACACCTTTTTT	234069	Mm.103427	GO:0005575|GO:0043066|GO:0043066|GO:0043488|GO:0045579|GO:0045893|GO:0045893|GO:0048536|GO:0090267|GO:0090267|GO:2000117	PCI domain containing 2	11754	2555.21	13.087	11.4979	7591.72	10490.4	17179.9	2666.28	2568.48	2430.86	13.1638	12.9935	13.1038	11.4291	11.4234	11.6413
ASMM10P028804	0.0127163	0.137082	7.69118	up	protein_coding	NM_015743	CCDS18163.1	Nr4a3	RefSeq	1884	chr4	+	48051247	48083352		chr4:48083116+48083352	TAAAAGAACCAAAGAGAGTGGAGGAGCTATGCACCAAGATCACAAGCAGCTTAAAGGACC	18124	Mm.247261	GO:0001077|GO:0001707|GO:0003677|GO:0003700|GO:0003707|GO:0004879|GO:0005634|GO:0005667|GO:0006351|GO:0006355|GO:0007411|GO:0008270|GO:0021766|GO:0030534|GO:0042472|GO:0042542|GO:0043066|GO:0043401|GO:0043524|GO:0043565|GO:0045787|GO:0045944|GO:0045944|GO:0046872|GO:0048752|GO:0050885|GO:0060005|GO:2000108	nuclear receptor subfamily 4, group A, member 3	88.5262	10.0383	6.17214	3.22893	51.4247	81.9237	132.23	5	5	20.115	5.71284	6.10661	6.69697	2.6472	2.65398	4.38563
ASMM10P004712	0.03049	0.165731	2.58664	up	protein_coding	NM_001101486	CCDS51735.1	Fam71f2	RefSeq	1203	chr6	+	29281140	29290676		chr6:29281422+29283157	CTTTATCCAGGTCACTAAGCAAGGAAACTGGATGGATGCCTATGAAAGATCTGCCACTAT	245884	Mm.33683	GO:0003674|GO:0005575|GO:0008150	family with sequence similarity 71, member F2	27.1589	8.93509	4.48763	3.11655	23.9372	16.1607	41.3787	5	5	16.8053	4.50667	3.81622	5.14	2.6472	2.65398	4.04848
ASMM10P006236	0.0307279	0.165765	2.27622	up	protein_coding	NM_001253694	CCDS36916.1	Zfp219	RefSeq	3042	chr14	-	52006085	52019713		chr14:52015003-52019494	GAGGCGTGAGAGAGACAAATTGTAAGGGAGAGGCTTTGAGATAAAACCCCAGGAAGAACT	69890	Mm.475652	GO:0003677|GO:0003700|GO:0005634|GO:0006351|GO:0006355|GO:0045892	zinc finger protein 219	70.7784	25.6747	5.8164	4.62976	43.1623	53.0457	116.127	14.8472	19.9378	42.2389	5.44372	5.48708	6.5184	3.84842	4.40086	5.63999
ASMM10P014534	0.0025697	0.111272	8.88881	up	protein_coding	NM_010555	CCDS14909.1	Il1r2	RefSeq	1360	chr1	+	40084767	40125226		chr1:40105459+40105522	TAACATACTCTGGATTCTGCCAGCAGTGCAGCAAGACTCTGGTACCTACATTTGCACATT	16178	Mm.1349	GO:0004908|GO:0004910|GO:0005576|GO:0005886|GO:0016020|GO:0016021	interleukin 1 receptor, type II	883.251	69.5624	9.37865	6.22666	558.919	559.431	1531.4	55.635	58.9704	94.0818	9.27719	8.87414	9.98462	5.83322	5.98192	6.86485
ASMM10P006135	0.0226409	0.152022	2.23158	up	protein_coding	NM_001252202		Map4k4	RefSeq	5542	chr1	+	39900912	40026310		chr1:40007532+40009687	TCTCAAGCCTGCGGACTTGACTGCGTTGGCCAAAGAGCTTCGAGCAGTGGAAGATGTTCG	26921	Mm.491139	GO:0000166|GO:0004672|GO:0004674|GO:0005083|GO:0005524|GO:0005737|GO:0006468|GO:0006950|GO:0007243|GO:0016301|GO:0016310|GO:0016740|GO:0016772	mitogen-activated protein kinase kinase kinase kinase 4	346.513	124.412	8.20973	7.05166	410.962	241.032	387.546	170.166	110.481	92.5906	8.81342	7.66802	8.14774	7.45072	6.86303	6.84124
ASMM10P039024	0.0137434	0.138305	2.34209	up	protein_coding	NM_133238	CCDS22073.1	Cd209a	RefSeq	1484	chr8	-	3743394	3748984		chr8:3747644-3747711	AGGAAGAAAACAATCAGATGAATGTCTACCAAGAACTGACCCAGTTGAAGGCTGGCGTAG	170786	Mm.32510	GO:0005537|GO:0006897|GO:0009986|GO:0016020|GO:0016021|GO:0030246|GO:0042129|GO:0046872	CD209a antigen	71.8782	25.2762	5.94809	4.7203	55.4656	65.7528	94.4162	26.8409	18.1931	30.7945	5.82209	5.78396	6.23822	4.76665	4.26706	5.12718
ASMM10P025798	0.0273394	0.15965	2.85119	up	protein_coding	NM_008006	CCDS17320.1	Fgf2	RefSeq	695	chr3	+	37348652	37404830		chr3:37348921+37349024	TTCAAGGACCCCAAGCGGCTCTACTGCAAGAACGGCGGCTTCTTCCTGCGCATCCATCCC	14173	Mm.473689	GO:0000186|GO:0000189|GO:0001525|GO:0001525|GO:0001658|GO:0001759|GO:0001934|GO:0001938|GO:0001938|GO:0002042|GO:0005102|GO:0005104|GO:0005104|GO:0005125|GO:0005515|GO:0005576|GO:0005615|GO:0005634|GO:0005634|GO:0005737|GO:0005829|GO:0006355|GO:0006661|GO:0006700|GO:0007165|GO:0007243|GO:0007275|GO:0008083|GO:0008083|GO:0008201|GO:0008284|GO:0008284|GO:0008284|GO:0008285|GO:0008543|GO:0008543|GO:…	fibroblast growth factor 2	232.623	59.1869	7.53706	6.0255	166.201	155.401	376.267	59.3177	59.0409	59.202	7.45892	7.04481	8.10745	5.93038	5.9835	6.16261
ASMM10P006947	0.0181191	0.143922	2.70395	up	protein_coding	NM_009811	CCDS17838.1	Casp6	RefSeq	1455	chr3	+	129901424	129914102		chr3:129906478+129910522	CAAAATTCACGAGGTGTCGACTTCAAGCCACATAGATGCCGATTGCTTCATCTGTGTCTT	12368	Mm.281379	GO:0002525|GO:0004175|GO:0004197|GO:0005515|GO:0005634|GO:0005737|GO:0005829|GO:0006508|GO:0006508|GO:0006915|GO:0008233|GO:0008234|GO:0009749|GO:0010039|GO:0016787|GO:0034097|GO:0042542|GO:0042802|GO:0042981|GO:0043065|GO:0043525|GO:0046670	caspase 6	36317	8454.1	14.6843	13.2492	24933.2	31303.6	52714.1	9012.3	7648.85	8701.16	14.9377	14.5684	14.5467	13.2247	13.0332	13.4897
ASMM10P048918	0.0280992	0.161475	2.19749	up	protein_coding	NM_177325	CCDS36225.1	Tsr1	RefSeq	3395	chr11	+	74898079	74909340		chr11:74909279+74909340	CCTTGGTGATCAGAATGGAAACAAGACCTTGAAGCACTTTAATAAAAGTTGTATCTGATA	104662	Mm.220843	GO:0003674|GO:0005575|GO:0005634|GO:0008150|GO:0042254	TSR1 20S rRNA accumulation	19985.2	6139.85	13.9168	12.7809	16337.3	21463.5	22154.7	7009.08	6567.14	4843.34	14.2919	14.026	13.4324	12.8604	12.8191	12.6633
ASMM10P007025	0.00510925	0.116567	9.54712	up	protein_coding	NM_010288	CCDS23851.1	Gja1	RefSeq	3105	chr10	+	56377299	56390419		chr10:56377518+56387533	TCATTAAGTGAAAGAGAGGTGCCCAGACATGGGTGACTGGAGCGCCTTGGGGAAGCTGCT	14609	Mm.378921	GO:0001649|GO:0001701|GO:0001764|GO:0001947|GO:0002070|GO:0002088|GO:0002544|GO:0003104|GO:0003294|GO:0003347|GO:0004871|GO:0005102|GO:0005243|GO:0005243|GO:0005515|GO:0005737|GO:0005737|GO:0005741|GO:0005764|GO:0005768|GO:0005769|GO:0005770|GO:0005771|GO:0005794|GO:0005794|GO:0005829|GO:0005882|GO:0005886|GO:0005886|GO:0005911|GO:0005911|GO:0005916|GO:0005916|GO:0005921|GO:0005921|GO:0005922|GO:…	gap junction protein, alpha 1	187.033	16.3984	7.28331	4.02824	131.14	159.14	270.818	13.4822	18.4286	17.2843	7.11202	7.07929	7.6586	3.69948	4.28383	4.10141
ASMM10P051632	0.00137146	0.10562	19.9437	up	protein_coding	NM_025831	CCDS36632.1	Pxdc1	RefSeq	1872	chr13	-	34627840	34652681	ENSMUST00000021847, uc011yyh.1	chr13:34627923-34628867	CCTCACTGTGTCTACTAACGACCAGCACTTGCTAATGTAAATAATAGTAAATTATTGAGA	66895	Mm.28943	GO:0003674|GO:0005575|GO:0007154|GO:0008150|GO:0035091	PX domain containing 1	34812.6	1013.11	14.4229	10.105	16522.2	23478.1	64437.7	1208.81	718.156	1112.35	14.311	14.15	14.8077	10.2743	9.55899	10.4818
ASMM10P027638	0.00208053	0.11094	2.58918	up	protein_coding	NM_001081475	CCDS38852.1	Nasp	RefSeq	2118	chr4	-	116601051	116627497	NM_016777	chr4:116614343-116614410	GGCTAATGAGTGTGGAGAAGCCTTCTTTTTTTATGGGAAGTCACTTCTGGAGTTAGCCAG	50927	Mm.257181	GO:0001824|GO:0005515|GO:0005634|GO:0005737|GO:0006260|GO:0006810|GO:0007049|GO:0008283|GO:0015031|GO:0042393|GO:0043486|GO:0051879	nuclear autoantigenic sperm protein (histone-binding)	5691	1561.14	12.1234	10.7509	3931.45	5897.96	7243.57	1652.35	1813.99	1217.07	12.2062	12.1695	11.9944	10.7336	10.9125	10.6065
ASMM10P027375	0.00239127	0.111272	2.55199	up	protein_coding	NM_009877	CCDS18350.1	Cdkn2a	RefSeq	929	chr4	-	89274472	89294619		chr4:89294347-89294619	ACATGTTGTTGAGGCTAGAGAGGATCTTGAGAAGAGGGCCGCACCGGAATCCTGGACCAG	12578	Mm.4733	GO:0000075|GO:0000079|GO:0000082|GO:0000209|GO:0001652|GO:0001953|GO:0002039|GO:0003677|GO:0003700|GO:0004861|GO:0004861|GO:0005515|GO:0005634|GO:0005654|GO:0005654|GO:0005730|GO:0005730|GO:0005737|GO:0005737|GO:0005739|GO:0006309|GO:0006351|GO:0006355|GO:0006364|GO:0006469|GO:0006915|GO:0006919|GO:0007049|GO:0007050|GO:0007050|GO:0007568|GO:0007569|GO:0008134|GO:0008285|GO:0008544|GO:0008637|GO:…	cyclin-dependent kinase inhibitor 2A	51.5325	16.9662	5.43623	4.0846	36.9439	42.7734	74.8801	13.8535	14.9136	22.1315	5.1898	5.18498	5.9339	3.73898	3.95894	4.55589
ASMM10P007262	0.0240146	0.154561	2.12793	up	protein_coding	NM_011923	CCDS15940.1	Angptl2	RefSeq	3444	chr2	+	33215960	33247714		chr2:33243954+33246086	GTCTACACAGGAAACTGTGCCCACTATCAGAAGGGAGGATGGTGGTATAACGCCTGTGCT	26360	Mm.208919	GO:0005576	angiopoietin-like 2	926.15	331.178	9.59057	8.50113	667.809	860.961	1249.68	314.421	407.809	271.305	9.54207	9.50166	9.72799	8.3309	8.7516	8.42087
ASMM10P055386	0.0381397	0.177879	3.77611	up	protein_coding	NM_025662	CCDS17919.1	Pigk	RefSeq	4744	chr3	+	152714099	152789013	NM_178016	chr3:152785824+152785884	CACTAAAGGAAATTACTTCCGTTCATAGGTTTGTGTGTGCTGTCTTGGTCTGTTTATCTA	329777	Mm.331447	GO:0003923|GO:0004197|GO:0005783|GO:0006506|GO:0006508|GO:0008233|GO:0008234|GO:0016020|GO:0016021|GO:0016255|GO:0016787|GO:0042765	phosphatidylinositol glycan anchor biosynthesis, class K	11998.7	1442.96	12.5615	10.6446	2566.49	7162.39	26267.2	1303.1	1270.27	1755.52	11.5767	12.4503	13.6576	10.3877	10.3893	11.1569
ASMM10P019224	0.0278845	0.160822	2.11434	up	protein_coding	NM_199447	CCDS29814.1	Rrp12	RefSeq	4344	chr19	-	41862850	41896153		chr19:41862864-41863312	TCTGCGTGTGTAAGATCTGCTCTAACCAGGCGTAGAATAAATGTGCATGACCATGTTTCA	107094	Mm.276044	GO:0003674|GO:0005575|GO:0005634|GO:0008150|GO:0016020|GO:0016021	ribosomal RNA processing 12 homolog (S. cerevisiae)	14647.6	4637.14	13.4447	12.3645	9992.97	16908.2	17041.6	5126.83	4784.92	3999.67	13.5667	13.6752	13.0922	12.3862	12.338	12.3692
ASMM10P003580	0.009419	0.128313	2.4126	up	protein_coding	NM_001077265	CCDS39182.1	Hnrnpd	RefSeq	6810	chr5	-	99955935	99978938	NM_007516	chr5:99976552-99978391	TAAGAACGAGGAGGATGAAGGCCATTCAAACTCCTCCCCACGACACACTGAAGCAGCGGC	11991	Mm.150231	GO:0000166|GO:0003676|GO:0003677|GO:0003723|GO:0005515|GO:0005634|GO:0005737|GO:0005829|GO:0006351|GO:0006355|GO:0019012|GO:0019013|GO:0030529|GO:0042162|GO:0043488|GO:0048255	heterogeneous nuclear ribonucleoprotein D	640.157	204.567	9.08182	7.81123	521.396	568.297	830.779	222.089	222.11	169.501	9.1749	8.89895	9.17159	7.82798	7.87123	7.73448
ASMM10P008702	0.01575	0.141019	8.81995	up	protein_coding	NM_133774	CCDS29123.1	Stard4	RefSeq	2985	chr18	-	33201420	33213816		chr18:33203794-33205050	CTATACTGTGGGCTATGAAGAAGGACTTTTATCCTGTGGTGTGAGTGTTGAGTGGAGTGA	170459	Mm.127058	GO:0005739|GO:0006810|GO:0006869|GO:0008289|GO:0015485	StAR-related lipid transfer (START) domain containing 4	39290.4	1882.53	14.1481	11.0073	6835.96	25301.1	85734.3	1574.74	1511.05	2561.8	13.0052	14.2626	15.1764	10.6565	10.6435	11.7218
ASMM10P033518	0.0136858	0.138131	5.12171	up	protein_coding	NM_009527	CCDS39568.1	Wnt7a	RefSeq	3176	chr6	-	91363982	91411369		chr6:91365121-91366328	CCCTTTACAGTTCAAACCTCTCCGTTAGAAAAGTTCCATTGGGAATGGCGTGTGTGTGAT	22421	Mm.56964	GO:0000578|GO:0001502|GO:0002062|GO:0005102|GO:0005102|GO:0005109|GO:0005109|GO:0005125|GO:0005515|GO:0005576|GO:0005578|GO:0005615|GO:0007165|GO:0007267|GO:0007269|GO:0007275|GO:0008105|GO:0008284|GO:0009887|GO:0009953|GO:0009986|GO:0014719|GO:0014834|GO:0016055|GO:0021707|GO:0021846|GO:0022009|GO:0030010|GO:0030326|GO:0031012|GO:0031133|GO:0035019|GO:0035115|GO:0035115|GO:0035115|GO:0035116|GO:…	wingless-related MMTV integration site 7A	291.958	34.7572	7.54216	5.18553	96.7592	179.759	599.357	25.1139	31.501	47.6567	6.65002	7.24757	8.72888	4.66106	5.0696	5.82593
ASMM10P008066	0.0435871	0.186228	2.00066	up	protein_coding	NM_026631	CCDS24655.1	Nhp2	RefSeq	1004	chr11	+	51619772	51623714		chr11:51619975+51620081	CAAGTGCATCAAGAAGGCTGTGAAGCAGAAGCAGATTCGTCGCGGGGTGAAGGAGGTTCA	52530	Mm.28203	GO:0003674|GO:0003723|GO:0005575|GO:0005634|GO:0005730|GO:0006364|GO:0008150|GO:0030529|GO:0042254	NHP2 ribonucleoprotein	6192.1	2176.51	12.2584	11.258	4543.52	6663.55	7369.22	2117.71	2303.86	2107.96	12.4201	12.339	12.0162	11.0913	11.2596	11.4231
ASMM10P030519	0.0153072	0.139899	2.38119	up	protein_coding	NM_153568	CCDS19343.1	Lrrc66	RefSeq	3116	chr5	-	73606641	73632421		chr5:73606711-73608863	CACCATCCTGGGACCTAAAAGTCATAATTTCTCTTCACAAATATGAGCTCCAAAATTCAC	231296	Mm.168948	GO:0003674|GO:0005575|GO:0008150|GO:0016020|GO:0016021	leucine rich repeat containing 66	495.7	160.533	8.6967	7.44502	375.046	435.68	676.373	188.473	117.397	175.729	8.67657	8.51371	8.89983	7.59903	6.94937	7.78665
ASMM10P007228	0.0153692	0.139996	2.77785	up	protein_coding	NM_011733	CCDS20605.1	Ybx3	RefSeq	1655	chr6	-	131364857	131388450		chr6:131370365-131379357	TCCCCGTAATGCTGGTGAGATTGGGGAGATGAAGGATGGAGTCCCCGAGGGAACACAGCT	56449	Mm.458000	GO:0000122|GO:0001701|GO:0003676|GO:0003677|GO:0003697|GO:0003697|GO:0003723|GO:0003730|GO:0005515|GO:0005634|GO:0005634|GO:0005737|GO:0005737|GO:0005844|GO:0005921|GO:0006351|GO:0006355|GO:0007283|GO:0008584|GO:0009566|GO:0030529|GO:0043066|GO:0046622|GO:0048642|GO:0060547|GO:0071356|GO:0071474|GO:1902219	Y box protein 3	3748.97	1010.16	11.5939	10.12	3169.99	3892.61	4184.31	1067.59	1073.73	889.159	11.8883	11.5969	11.2966	10.0898	10.132	10.1382
ASMM10P023120	0.0214151	0.149851	3.98707	up	protein_coding	NM_013899	CCDS38161.1	Timm10	RefSeq	682	chr2	+	84827020	84830213		chr2:84830141+84830213	GGACTTGTCACGCTGGTTTGTGACTGTGTATGTGTGTATATGTATATATCTTATTAAAAC	30059	Mm.21826	GO:0005215|GO:0005739|GO:0005739|GO:0005743|GO:0006810|GO:0015031|GO:0016020|GO:0042719|GO:0042719|GO:0042803|GO:0045039|GO:0045039|GO:0046872|GO:0051087|GO:0072321	translocase of inner mitochondrial membrane 10	62344	7602.47	15.0948	13.0995	17713.5	49848.5	119470	7852	7231.82	7723.59	14.4234	15.2337	15.6273	13.0215	12.9526	13.3243
ASMM10P005049	0.00138427	0.10562	2.61357	up	protein_coding	NM_001145950	CCDS18656.1	5730409E04Rik	RefSeq	2855	chr4	+	126609853	126614371		chr4:126610017+126611675	CCTCTAGGCCTCCAGATGTTCGCTGCCATCCAGCCAGGACTAGCAGAGGGGGCCCAGTAC	230757	Mm.296838	GO:0003674|GO:0005575|GO:0008150	RIKEN cDNA 5730409E04Rik gene	455.157	130.992	8.55713	7.17111	305.34	426.041	634.089	121.359	124.321	147.295	8.37301	8.48622	8.81216	6.94861	7.03638	7.52833
ASMM10P026031	0.000942656	0.10562	102.036	up	protein_coding	NM_007759	CCDS17460.1	Crabp2	RefSeq	900	chr3	+	87948692	87953372		chr3:87948850+87948910	TTTCTGGCAACTGGAAGATCATCCGATCGGAAAACTTTGAGGAAATGCTAAAAGCTCTGG	12904	Mm.4757	GO:0001972|GO:0001972|GO:0005215|GO:0005634|GO:0005737|GO:0005737|GO:0005783|GO:0005829|GO:0006810|GO:0008289|GO:0016918|GO:0019841|GO:0030332|GO:0035115|GO:0042573	cellular retinoic acid binding protein II	735.342	5	9.32057	2.64764	749.499	695.432	761.096	5	5	5	9.72455	9.18334	9.05381	2.6472	2.65398	2.64173
ASMM10P001445	0.0237256	0.153702	2.08484	up	protein_coding	NM_001025608	CCDS18864.1	Szrd1	RefSeq	3297	chr4	-	141112977	141139796		chr4:141118733-141120323	CAAAAAGAGAGCAGGAAATCCAAATCTCCTCCCAAAGTGCCCATTGTGATTCAAGACGAT	213491	Mm.332006	GO:0003674|GO:0005575|GO:0008150	SUZ RNA binding domain containing 1	2007.61	734.594	10.6878	9.62791	1588.89	1892.19	2541.77	802.751	879.15	521.88	10.8525	10.5805	10.6305	9.67229	9.84913	9.3623
ASMM10P012189	0.0113009	0.133899	2.07801	up	protein_coding	NM_172812	CCDS27275.1	Htr2a	RefSeq	2971	chr14	+	74640839	74706859		chr14:74642256+74642344	ACCAACTATTTCCTGATGTCACTTGCCATAGCTGATATGCTGCTGGGTTTCCTTGTCATG	15558	Mm.214351	GO:0001659|GO:0001965|GO:0004871|GO:0004930|GO:0004993|GO:0005737|GO:0005829|GO:0005886|GO:0005887|GO:0006874|GO:0006939|GO:0007165|GO:0007186|GO:0007202|GO:0007204|GO:0007208|GO:0007210|GO:0007610|GO:0007613|GO:0008144|GO:0008219|GO:0008284|GO:0010513|GO:0014059|GO:0014065|GO:0014824|GO:0014832|GO:0016020|GO:0016021|GO:0019233|GO:0030425|GO:0030431|GO:0031410|GO:0032403|GO:0042493|GO:0042995|GO:…	5-hydroxytryptamine (serotonin) receptor 2A	155.09	59.2422	7.07605	6.02085	123.374	167.317	174.58	66.1311	54.4438	57.1518	7.01464	7.14589	7.06763	6.08836	5.86519	6.109
ASMM10P024074	0.0241977	0.154772	4.82521	up	protein_coding	NM_001171640	CCDS50765.1	Actl10	RefSeq	1501	chr2	+	154551775	154553276		chr2:154553160+154553276	ATTCGATTGAGTTTTATATTGAACGAGAATGGATGGTGCCACCAGGGGGGACTTCAGGAA	70362	Mm.479620	GO:0003674|GO:0005575|GO:0008150	actin-like 10	71.8244	11.2932	5.76485	3.49426	42.789	43.2193	129.465	11.0398	8.9787	13.8611	5.4289	5.19811	6.66756	3.46834	3.33482	3.67963
ASMM10P024191	0.00531962	0.117902	3.66988	up	protein_coding	NM_008261	CCDS17012.1	Hnf4a	RefSeq	4371	chr2	+	163547187	163572907		chr2:163547359+163547419	TGGACCCAGCCTACACCACCCTGGAGTTTGAAAATGTGCAGGTGTTGACCATGGGCAATG	15378	Mm.202383	GO:0000062|GO:0001077|GO:0001102|GO:0003677|GO:0003677|GO:0003700|GO:0003700|GO:0003705|GO:0003707|GO:0004879|GO:0005102|GO:0005504|GO:0005515|GO:0005634|GO:0005634|GO:0005667|GO:0005737|GO:0006351|GO:0006355|GO:0006355|GO:0006357|GO:0006366|GO:0006591|GO:0006629|GO:0006637|GO:0006805|GO:0007164|GO:0007548|GO:0007596|GO:0008134|GO:0008270|GO:0008285|GO:0009749|GO:0009749|GO:0010470|GO:0016290|GO:…	hepatic nuclear factor 4, alpha	2100.22	432.935	10.7718	8.89609	1714.91	2294.06	2291.7	474.886	444.331	379.588	10.9622	10.8508	10.5025	8.92329	8.86525	8.89974
ASMM10P019605	0.00517028	0.117398	2.1953	up	protein_coding	NM_021890	CCDS29570.1	Fads3	RefSeq	3269	chr19	+	10041547	10059671		chr19:10056490+10056550	CAAGCACGGCCTACACTACGAGGTGAAGCCTTTCCTCACCGCTCTGGTGGATATCATCGG	60527	Mm.253875	GO:0005506|GO:0005575|GO:0005783|GO:0006629|GO:0006631|GO:0006633|GO:0006810|GO:0008150|GO:0016020|GO:0016021|GO:0016491|GO:0016717|GO:0020037|GO:0055114	fatty acid desaturase 3	375.629	138.429	8.35429	7.21987	339.103	375.587	412.198	182.599	124.848	107.84	8.53109	8.30474	8.22703	7.54915	7.04231	7.06815
ASMM10P033289	0.0165392	0.141683	5.64887	up	protein_coding	NM_008354	CCDS20220.1	Il12rb2	RefSeq	2947	chr6	-	67292017	67376137		chr6:67351262-67351389	AAGCTACATCTCTCTGGAGGAAGTTGGAGTAATTGGAGTGAGTCACTGAGAACACGAACA	16162	Mm.188337	GO:0004896|GO:0005515|GO:0009897|GO:0016020|GO:0016021|GO:0018108|GO:0019901|GO:0032496|GO:0032609|GO:0032729|GO:0034097	interleukin 12 receptor, beta 2	585.642	75.3897	8.85678	6.35882	419.538	398.696	938.692	59.2958	87.2844	79.5889	8.84578	8.38753	9.33704	5.92967	6.53029	6.6165
ASMM10P009069	0.00165193	0.108576	5.70514	up	protein_coding	NM_153554	CCDS57144.1	Aldh18a1	RefSeq	3521	chr19	-	40550256	40588463		chr19:40573812-40574216	TCTTCAGGGGGTGATTAGTGTTAAGGATAATGATAGCCTGGCTGCCCGGCTGGCCGTGGA	56454	Mm.233117	GO:0000166|GO:0003824|GO:0004349|GO:0004349|GO:0004350|GO:0005524|GO:0005737|GO:0005739|GO:0005739|GO:0005743|GO:0006536|GO:0006561|GO:0006592|GO:0008152|GO:0008652|GO:0016020|GO:0016301|GO:0016310|GO:0016491|GO:0016620|GO:0016740|GO:0019240	aldehyde dehydrogenase 18 family, member A1	486.946	60.376	8.56222	6.04996	270.315	398.518	792.004	55.5029	56.7138	68.9113	8.19318	8.38704	9.10645	5.8297	5.92185	6.39833
ASMM10P001719	0.00183351	0.110154	3.24072	up	protein_coding	NM_001146689	CCDS51760.1	Ezh2	RefSeq	2653	chr6	-	47530273	47595030		chr6:47558245-47576562	CATGACTTCTTGTTCAGTCACCAGTGACTTGGATTTTCCAGCACAAGTCATCCCGTTAAA	14056	Mm.246688	GO:0000122|GO:0000790|GO:0000975|GO:0001047|GO:0001932|GO:0003682|GO:0003682|GO:0003723|GO:0003723|GO:0005515|GO:0005634|GO:0005634|GO:0005694|GO:0005737|GO:0006351|GO:0006355|GO:0008168|GO:0010468|GO:0010629|GO:0010718|GO:0014013|GO:0016568|GO:0016571|GO:0016740|GO:0018024|GO:0021695|GO:0032259|GO:0032320|GO:0034244|GO:0035098|GO:0035098|GO:0042054|GO:0042054|GO:0042127|GO:0043406|GO:0043565|GO:…	enhancer of zeste homolog 2 (Drosophila)	1242.66	284.99	9.99344	8.29712	876.322	1163.72	1687.92	298.845	309.408	246.718	9.96708	9.91396	10.0993	8.25757	8.34971	8.2841
ASMM10P007242	0.0202839	0.147559	5.9226	up	protein_coding	NM_011817	CCDS26515.1	Gadd45g	RefSeq	1081	chr13	+	51846674	51848474		chr13:51847458+51847555	TCCTGAATGTGGACCCTGACAATGTGACCTTTTGCGTGCTGGCTGCCGATGAAGAAGATG	23882	Mm.281298	GO:0000186|GO:0005515|GO:0005634|GO:0006469|GO:0006915|GO:0006950|GO:0007275|GO:0030154|GO:0042095|GO:0045063|GO:0051726	growth arrest and DNA-damage-inducible 45 gamma	3519.51	380.266	11.2639	8.69766	2158.36	1970.13	6430.05	467.173	372.049	301.575	11.2945	10.6467	11.8504	8.90223	8.61848	8.57226
ASMM10P027648	0.00841903	0.124918	18.2076	up	protein_coding	NM_146256	CCDS18519.1	Hpdl	RefSeq	1602	chr4	-	116819906	116821508		chr4:116819920-116821508	AGCAAGAACCCCTAAAATGTCTAGGTAATATCAATAAAGGAATCCGGTCGTAAGGCAACC	242642	Mm.279897	GO:0003674|GO:0003868|GO:0005575|GO:0008150|GO:0009072|GO:0016491|GO:0016701|GO:0046872|GO:0051213|GO:0055114	4-hydroxyphenylpyruvate dioxygenase-like	868.865	38.1554	9.50499	5.31852	604.333	964.97	1037.29	48.1112	24.3955	41.9596	9.38852	9.65766	9.46878	5.62655	4.69932	5.62968
ASMM10P023759	0.0115303	0.133899	2.2248	up	protein_coding	NM_015747	CCDS16722.1	Slc20a1	RefSeq	3316	chr2	+	129198772	129211612		chr2:129209896+129209956	GCCTTAACTGTGGTCATCGCATCAAACATTGGCCTTCCCATCAGCACAACACATTGCAAA	20515	Mm.272675	GO:0004871|GO:0005315|GO:0005316|GO:0005886|GO:0006810|GO:0006814|GO:0006817|GO:0007165|GO:0015293|GO:0016020|GO:0016021|GO:0043123	solute carrier family 20, member 1	10655.6	3368	13.0279	11.8742	8811.02	11326.4	11829.4	3940.25	3666.98	2496.76	13.368	13.1016	12.6141	12.0023	11.9392	11.681
ASMM10P004671	0.0187701	0.145416	3.00525	up	protein_coding	NM_001085385		1600014C10Rik	RefSeq	3357	chr7	+	38183216	38197565		chr7:38183526+38188605	GATCCTAAACGGTCTGCTGAGATGCCCATCATGGTAGATGACATCATGAGGCTTCTGTGC	72244	Mm.187554	GO:0003674|GO:0005575|GO:0005739|GO:0008150|GO:0016020|GO:0016021	RIKEN cDNA 1600014C10 gene	364.223	90.1752	8.21345	6.62597	276.012	264.336	552.322	101.178	89.4035	79.9436	8.21875	7.80151	8.62011	6.69009	6.56331	6.62451
ASMM10P039804	0.0162485	0.141558	2.32712	up	protein_coding	NM_176838	CCDS22629.1	Esrp2	RefSeq	2686	chr8	-	106131182	106136974		chr8:106131202-106131583	ATGGTGTGACAGCCAGAAAACCTTCCATCTGTCTTTGGCCCTCAAATACTGAGTTTGAAG	77411	Mm.183003	GO:0000166|GO:0003676|GO:0003723|GO:0003729|GO:0005634|GO:0005737|GO:0005739|GO:0005813|GO:0006397|GO:0008380|GO:0043484	epithelial splicing regulatory protein 2	184.266	62.3726	7.3044	6.08586	135.211	189.047	228.541	74.323	57.3686	55.4262	7.15843	7.32752	7.42726	6.25405	5.93919	6.06434
ASMM10P021457	0.00369808	0.114347	2.38719	up	protein_coding	NM_008230	CCDS16684.1	Hdc	RefSeq	2378	chr2	-	126593667	126618665		chr2:126593681-126594583	GTGGCGTGCTGTTGAGCTTGTAATGTGAAAAACAACTTAGAAATAAATTGTGCTTATATC	15186	Mm.18603	GO:0001692|GO:0001694|GO:0001694|GO:0003824|GO:0004398|GO:0004398|GO:0004398|GO:0005829|GO:0006520|GO:0006547|GO:0006548|GO:0006548|GO:0006548|GO:0016597|GO:0016829|GO:0016831|GO:0019752|GO:0030170|GO:0030425|GO:0042423|GO:0043025	histidine decarboxylase	8924.98	2436.32	12.6824	11.4271	5577.61	7408.36	13789	2551.35	2502.75	2254.84	12.7266	12.4951	12.8255	11.3648	11.3883	11.5281
ASMM10P005685	0.0132055	0.138084	6.06808	up	protein_coding	NM_001168622	CCDS52673.1	Znrf1	RefSeq	5466	chr8	+	111536639	111626030		chr8:111537569+111619205	TCGCACAGTGATGATGTGCTGACTAAAGATGCGGGTGAGTGTGTGATCTGCCTGGAGGAG	170737	Mm.271578	GO:0004842|GO:0005515|GO:0005764|GO:0005768|GO:0007010|GO:0008270|GO:0016020|GO:0016874|GO:0030054|GO:0031410|GO:0043161|GO:0045202|GO:0046872|GO:0070936	zinc and ring finger 1	50961.2	4005.94	14.7436	12.1424	12569.1	40372.9	99941.6	3646.36	3546.54	4824.94	13.9095	14.9328	15.3886	11.8852	11.8888	12.6532
ASMM10P027133	0.0219376	0.150947	3.91549	up	protein_coding	NM_011207	CCDS51181.1	Ptpn3	RefSeq	6369	chr4	-	57190840	57301837		chr4:57190854-57194362	TCGGAACTCTACTGAAAAACAACCTGATCAATATAAAAGCGTTCAAGCTATGCAACACTG	545622	Mm.246552	GO:0001784|GO:0004713|GO:0004721|GO:0004725|GO:0005737|GO:0005856|GO:0005886|GO:0006470|GO:0008092|GO:0009898|GO:0016020|GO:0016301|GO:0016310|GO:0016311|GO:0016740|GO:0016787|GO:0016791|GO:0035335|GO:0045930|GO:0051045|GO:0051117	protein tyrosine phosphatase, non-receptor type 3	825.595	162.818	9.39738	7.42819	530.96	795.07	1150.76	154.361	224.201	109.892	9.20221	9.37961	9.61032	7.30702	7.88307	7.09447
ASMM10P008694	0.00400894	0.115138	2.6841	up	protein_coding	NM_133739	CCDS22810.1	Tmem123	RefSeq	2881	chr9	+	7764076	7794332		chr9:7768345+7790841	AACATAACAGAGAATACCAACCAGACCATGAGTGTGGTTTCCAACCAGACCAGTGAAATG	71929	Mm.283293	GO:0003674|GO:0009897|GO:0016020|GO:0016021|GO:0070267	transmembrane protein 123	15243.8	3589.43	13.4191	11.9947	9707.22	12329.3	23695	3830.04	3234.68	3703.59	13.5222	13.2107	13.5245	11.959	11.755	12.27
ASMM10P028221	0.0144849	0.139307	5.98632	up	protein_coding	NM_007482	CCDS48523.1	Arg1	RefSeq	1489	chr10	-	24915206	24927470		chr10:24915240-24915779	GTATCCAGAGAGGTAGCCTATATCCACGCTGTTCAAAAGATGTATAATAAACTCTTTATA	11846	Mm.154144	GO:0000050|GO:0001938|GO:0004053|GO:0004053|GO:0005615|GO:0005737|GO:0005741|GO:0006525|GO:0010963|GO:0016787|GO:0016813|GO:0019547|GO:0030145|GO:0032964|GO:0043005|GO:0043025|GO:0046872|GO:0070207	arginase, liver	250130	32557.6	17.5931	15.0114	210645	234787	304957	56880.7	23398.5	17393.6	17.8672	17.5296	17.3825	15.9137	14.6407	14.4799
ASMM10P041915	0.000823137	0.10562	2.80998	up	protein_coding	NM_173386	CCDS40702.1	Mb21d1	RefSeq	4000	chr9	-	78430517	78443147		chr9:78430568-78431336	TAGCTGTTCCCTGTGTAACAAATAATGTCTGCCATGTATGTTGTCTTCACTTTTTAAAAG	214763	Mm.101559	GO:0000166|GO:0002218|GO:0002218|GO:0002230|GO:0002230|GO:0003677|GO:0005524|GO:0005525|GO:0005737|GO:0005829|GO:0005829|GO:0009190|GO:0009190|GO:0016740|GO:0016779|GO:0045087|GO:0046872|GO:0051607|GO:0061501|GO:0061501|GO:0071360|GO:0071360	Mab-21 domain containing 1	14309.7	3372.94	13.3771	11.8865	9129.31	14087.3	19712.3	3578.46	3832.52	2707.86	13.4212	13.4255	13.2845	11.8542	12.0066	11.7987
ASMM10P011481	0.0182701	0.144134	3.33237	up	protein_coding	NM_183031	CCDS27343.1	Gpr183	RefSeq	2942	chr14	-	121952330	121965193		chr14:121952471-121955131	CCTGCAACTCATTTTGTATCCCAGGCAAATATTAAACTAAAGATCTTCCTCAGGCACATA	321019	Mm.265618	GO:0002313|GO:0004871|GO:0004930|GO:0005886|GO:0006959|GO:0007165|GO:0007186|GO:0008142|GO:0008142|GO:0016020|GO:0016021|GO:0030890|GO:0030890|GO:0070374	G protein-coupled receptor 183	855.549	191.491	9.46043	7.72388	735.589	603.232	1227.83	206.289	200.027	168.158	9.69372	8.98367	9.7039	7.72592	7.72306	7.72267
ASMM10P053529	0.000369077	0.10562	3.64774	up	protein_coding	NM_019666	CCDS57686.1	Syncrip	RefSeq	2782	chr9	-	88455581	88482397		chr9:88456115-88456173	ACTTTTGGGCAACAGTGGAAGTAGAAACAGGAGGGCGTCTGTAAAATTAGAGACTGATAG	56403	Mm.260545	GO:0000166|GO:0003676|GO:0003723|GO:0005634|GO:0005681|GO:0005737|GO:0006397|GO:0008143|GO:0008380|GO:0017148|GO:0030529|GO:0070934|GO:0070937|GO:0071013|GO:0071204|GO:0071346	synaptotagmin binding, cytoplasmic RNA interacting protein	9509.07	1812.75	12.8272	10.9602	6440.87	9749.97	12336.4	2112.61	2000.52	1325.11	12.9201	12.8917	12.6698	11.0862	11.0633	10.7312
ASMM10P008098	0.00943799	0.128367	2.19015	up	protein_coding	NM_026851	CCDS27088.1	Mrpl52	RefSeq	412	chr14	+	54426908	54429750	uc007twa.1	chr14:54427088+54427170	TGGCCAGTGGCGACTCCAGCAAGGGCTGGCTGCCAACCCTTCCGGCTATGGGCCCCTCAC	68836	Mm.248163	GO:0003674|GO:0005739|GO:0005840|GO:0008150|GO:0030529	mitochondrial ribosomal protein L52	436.278	154.28	8.5428	7.41176	365.517	398.801	544.516	158.077	167.108	137.655	8.63889	8.3886	8.60091	7.3418	7.46732	7.42618
ASMM10P054780	0.0322943	0.167524	2.1381	up	protein_coding	NM_001110852	CCDS50212.1	Crem	RefSeq	1440	chr18	-	3294165	3337589	NM_001110851	chr18:3295017-3295075	ATCAGACTAGCACGGGGCAATACAGTATGTATGCTATGATTCCATAGACACAGTGCTAGC	12916	Mm.5244	GO:0003677|GO:0003700|GO:0005634|GO:0005667|GO:0006351|GO:0006355|GO:0006687|GO:0007283|GO:0007283|GO:0043565|GO:0045944	cAMP responsive element modulator	746.051	265.424	9.27724	8.18092	571.695	637.817	1028.64	281.548	307.175	207.549	9.30939	9.06397	9.45838	8.17504	8.33487	8.03284
ASMM10P039635	0.0322259	0.167471	2.06047	up	protein_coding	NM_030563	CCDS52625.1	N4bp1	RefSeq	6469	chr8	-	86841138	86885258		chr8:86851638-86851721	ATTATCTTTAACTCCTGCCCGGATGGTCTTTGGAGAAAGAATTGCTTCTCATGATGACAG	80750	Mm.25117	GO:0005515|GO:0005634|GO:0005730|GO:0016605|GO:0031397|GO:0032435|GO:0034644|GO:0034644	NEDD4 binding protein 1	4297.71	1469.32	11.7182	10.6752	3520.68	3151.55	6220.88	1611.6	1470.17	1326.2	12.0509	11.3011	11.8026	10.6894	10.6027	10.7336
ASMM10P005926	0.000157248	0.10562	4.16091	up	protein_coding	NM_001195485		Srsf7	RefSeq	2292	chr17	-	80200079	80207305	NM_001195487, NR_036615	chr17:80202718-80204130	AAGATCTAGGTCTGGTTCTATAATAGGATCGAGATCCCGCTCAAGGTCGAGATCAAGATC	225027	Mm.292016	GO:0000166|GO:0003676|GO:0003723|GO:0005515|GO:0005634|GO:0006397|GO:0008270|GO:0008380|GO:0046872|GO:0048025	serine/arginine-rich splicing factor 7	26214.4	3945.43	14.1857	12.1288	15454	23401.6	39787.5	4420.03	4156.22	3260.04	14.2214	14.1459	14.1897	12.1782	12.1253	12.0829
ASMM10P010828	0.00340565	0.114034	2.94846	up	protein_coding	NM_153547	CCDS26905.1	Gnl3	RefSeq	1893	chr14	-	31012432	31019089		chr14:31016406-31016454	GATTGAAGCCTCAGACATTGTGTTAGAAGTTTTGGATGCCAGAGATCCTCTTGGTTGCAG	30877	Mm.88512	GO:0000166|GO:0003924|GO:0005515|GO:0005525|GO:0005525|GO:0005634|GO:0005654|GO:0005730|GO:0005730|GO:0006184|GO:0008283|GO:0042127|GO:0042254	guanine nucleotide binding protein-like 3 (nucleolar)	4695.04	1182.39	11.8964	10.3364	3658.06	5311.4	5115.65	1399.17	1240.84	907.145	12.1074	12.0299	11.5519	10.4858	10.3519	10.1715
ASMM10P013825	0.00504285	0.116567	5.16327	up	protein_coding	NM_145478	CCDS27734.1	Pim3	RefSeq	2419	chr15	+	88862193	88865726		chr15:88864414+88864492	TGTGTGGGGACATTCCCTTTGAGCAGGATGAGGAGATCTTGCGCGGCAGGCTCTTTTTCC	223775	Mm.400129	GO:0000166|GO:0004672|GO:0004674|GO:0005515|GO:0005524|GO:0005737|GO:0006468|GO:0006915|GO:0007049|GO:0007346|GO:0016301|GO:0016310|GO:0016572|GO:0016740|GO:0016772|GO:0043066|GO:0046777|GO:0061179	proviral integration site 3	2795.1	401.619	11.1663	8.79802	2365.7	2628.38	3391.22	420.14	417.13	367.586	11.4526	11.033	11.0133	8.75062	8.78691	8.85652
ASMM10P010280	0.00843845	0.124949	2.25872	up	protein_coding	NM_023507	CCDS36701.1	Ercc6l2	RefSeq	2735	chr13	+	63815333	63869655		chr13:63869560+63869655	TTGATTAGAAGTTACAAAATACCCCCTGAGATGTACTCTCATGTCTCTGAGAGATTTTTT	76251	Mm.186610	GO:0000166|GO:0003676|GO:0003677|GO:0004386|GO:0005524|GO:0005575|GO:0005634|GO:0005737|GO:0005856|GO:0006281|GO:0006974|GO:0008026|GO:0008150|GO:0016787	excision repair cross-complementing rodent repair deficiency, complementation group 6 like 2	428.054	141.745	8.46711	7.29161	272.288	447.436	564.439	148.239	146.22	130.776	8.20408	8.55232	8.64495	7.24571	7.27657	7.35256
ASMM10P029807	0.00690172	0.12002	2.26819	up	protein_coding	NM_173867	CCDS18852.1	Rcc2	RefSeq	3790	chr4	+	140701472	140723220		chr4:140720559+140720622	AAGCCCAAGTCTTCTACTGCGGCCCAGGAGGTGAAGACTCTGGATGGCATCTTCTCCGAA	108911	Mm.253	GO:0000775|GO:0003674|GO:0005575|GO:0005634|GO:0005694|GO:0005737|GO:0005856|GO:0005874|GO:0007049|GO:0007067|GO:0008150|GO:0051301	regulator of chromosome condensation 2	2828.03	966.981	11.199	10.0175	2563.42	2837.67	3082.99	1166.67	1078.1	656.174	11.5735	11.1487	10.8749	10.2254	10.1421	9.68496
ASMM10P028895	0.0393603	0.179257	3.09965	up	protein_coding	NM_001163503	CCDS48539.1	2010001E11Rik	RefSeq	2285	chr10	-	39920381	39926923		chr10:39920430-39922191	TGGGGGAGATAGGATTAGGACCATAGTTAGGGACTTAGTGTGTGAACATTGTATAAAAAA	72045	Mm.235981	GO:0003674|GO:0005575|GO:0005886|GO:0006810|GO:0006811|GO:0006814|GO:0008150|GO:0008643|GO:0015293|GO:0016020|GO:0016021|GO:0055085	RIKEN cDNA 2010001E11 gene	63.7416	15.2492	5.55932	3.92721	28.4838	50.7555	111.986	10.9408	16.8744	17.9325	4.78083	5.42731	6.46981	3.45771	4.15309	4.17084
ASMM10P042330	0.0173245	0.14303	2.26262	up	protein_coding	NM_019814	CCDS40812.1	Higd1a	RefSeq	1873	chr9	-	121848559	121858000		chr9:121848596-121849092	TTTGAAATCCATGTCCAACCCAAACTAATATTCCATAGAGACAAGGTGTCATATGTATTG	56295	Mm.347915	GO:0003674|GO:0005739|GO:0005743|GO:0006810|GO:0006950|GO:0016020|GO:0016021|GO:0042149|GO:0043066|GO:0055114|GO:0070469|GO:0071456|GO:0090201	HIG1 domain family, member 1A	8197.27	2411.97	12.5841	11.4061	6223.09	6036.73	12332	2627.99	2025.57	2582.36	12.8767	12.2071	12.6685	11.404	11.0821	11.7323
ASMM10P031438	0.00482066	0.116213	2.69507	up	protein_coding	NM_011076	CCDS19084.1	Abcb1a	RefSeq	4977	chr5	+	8660091	8748570		chr5:8719015+8719086	AGAACAGCAACTTGTTTTCCTTGTTGTTTCTGATCCTTGGGATCATTTCTTTCATTACAT	18671	Mm.207354	GO:0000086|GO:0000139|GO:0000166|GO:0005524|GO:0005886|GO:0006200|GO:0006810|GO:0006855|GO:0008559|GO:0009986|GO:0015893|GO:0016020|GO:0016021|GO:0016324|GO:0016787|GO:0016887|GO:0017111|GO:0042623|GO:0042626|GO:0046581|GO:0055085|GO:0060548|GO:0072089	ATP-binding cassette, sub-family B (MDR/TAP), member 1A	534.585	150.234	8.80452	7.37419	377.928	517.237	708.59	170.044	137.376	143.283	8.68821	8.75987	8.96546	7.44962	7.18644	7.48652
ASMM10P034141	0.0117678	0.134072	3.66796	up	protein_coding	NM_007616	CCDS19924.1	Cav1	RefSeq	2542	chr6	+	17306334	17341328	NM_001243064	chr6:17341171+17341328	TCTGTTCTCCCTAGATACTCAGTTTTATACAAGTCAATTGCTGATCCAAAAGGTTACTGA	12389	Mm.28278	GO:0000122|GO:0000139|GO:0000149|GO:0000165|GO:0000188|GO:0001525|GO:0001570|GO:0001666|GO:0001937|GO:0001937|GO:0001938|GO:0001960|GO:0002026|GO:0002080|GO:0002931|GO:0003057|GO:0005102|GO:0005198|GO:0005515|GO:0005622|GO:0005737|GO:0005739|GO:0005768|GO:0005778|GO:0005783|GO:0005783|GO:0005794|GO:0005794|GO:0005811|GO:0005829|GO:0005886|GO:0005886|GO:0005887|GO:0005901|GO:0005901|GO:0005901|GO:…	caveolin 1, caveolae protein	42400.5	5566.71	14.5194	12.6444	14441.8	24479.3	88280.4	5365.78	5423.58	5910.76	14.1206	14.2122	15.2255	12.4605	12.5326	12.9402
ASMM10P008413	0.00173415	0.108734	2.13154	up	protein_coding	NM_029332	CCDS52276.1	Akap13	RefSeq	12543	chr7	+	75455533	75754609		chr7:75679875+75685116	TTCATAGGAGAAGTTTCAGTCTGGAAGGCTTGACAGGAGGAGGTGTTGGAAATAAGCCAT	75547	Mm.216107	GO:0005737|GO:0010611|GO:0016301|GO:0016310|GO:0016740|GO:0017048|GO:0032947|GO:0045859|GO:0046872|GO:0048471|GO:0051018|GO:0051168|GO:1900169	A kinase (PRKA) anchor protein 13	976.377	338.5	9.63547	8.54357	701.022	803.936	1424.17	343.66	296.685	375.156	9.6198	9.39451	9.8921	8.45757	8.28769	8.88545
ASMM10P053238	0.00179515	0.109872	2.0749	up	protein_coding	NM_019738	CCDS40127.1	Nupr1	RefSeq	639	chr7	-	126623245	126625470	ENSMUST00000131174	chr7:126624925-126624983	CCTGGCGGGCATGAGAGGAAGCTGCTGACCAAGTTCCAGAACTCTGAAAGGAAAAAAGCC	56312	Mm.18742	GO:0002526|GO:0003677|GO:0003682|GO:0005515|GO:0005634|GO:0006351|GO:0006355|GO:0006461|GO:0006473|GO:0008584|GO:0009636|GO:0016049|GO:0031401|GO:0035914|GO:0042771|GO:0043065|GO:0045786|GO:0048147|GO:2000194	nuclear protein transcription regulator 1	3242.69	1061.92	11.247	10.194	1904.51	2691.17	5132.38	991.65	1014.57	1179.53	11.1155	11.0693	11.5563	9.97368	10.0517	10.5565
[truncated: 216 more rows]

## Sheet: down_TgRH_vs_Medium control
# Fold Change cut-off: 2.0 # P-value cut-off: 0.05 # Condition pairs: TgRH_vs_Medium control # Column A: ProbeName it represents probe name. # Column B: P-value, P-value calculated from paired t-test. # Column C: FDR, FDR is calculated from Benjamini Hochberg FDR. # Column D: Fold Change, the absolute ratio (no log scale) of normalized intensities between two conditions. # Column E: Regulation, i…
TgRH_vs_Medium control 2.0 fold down regulated mRNAs
[truncated: 654 more rows]

## Sheet: up_TgPTG_vs_Medium control
# Fold Change cut-off: 2.0 # P-value cut-off: 0.05 # Condition pairs: TgPTG_vs_Medium control # Column A: ProbeName it represents probe name. # Column B: P-value, P-value calculated from paired t-test. # Column C: FDR, FDR is calculated from Benjamini Hochberg FDR. # Column D: Fold Change, the absolute ratio (no log scale) of normalized intensities between two conditions. # Column E: Regulation, …
[truncated: 386 more rows]

[truncated: 3 more sheets: down_TgPTG_vs_Medium control, up_TgPTG_vs_TgRH, down_TgPTG_vs_TgRH]
