# Supplementary material for: Toxoplasma gondii Manipulates Expression of Host Long Noncoding RNA during Intracellular Infection
Source: Sci Rep. 2018 Oct 9;8:15017. doi: 10.1038/s41598-018-33274-5 (PMC6177471; doi:10.1038/s41598-018-33274-5)
Supplement: Supplementary file 4 — Dataset 3 [file 41598_2018_33274_MOESM4_ESM.xlsx]

## Sheet: upPTG_upRH
seqname	GeneSymbol	P-value PTG	Fold Change PTG_up	P-value RH	Fold Change RH_up	relationship	Associated_gene_acc	Associated_gene_name	Associated_protein_name
ENSMUST00000005508	Tbl2	0.0186758	2.24938	0.0152721	3.42002	exon sense-overlapping	NM_013763	Tbl2	transducin (beta)-like 2
ENSMUST00000123145	Trib3	0.0219514	3.29421	0.000552176	5.43052	exon sense-overlapping	NM_175093	Trib3	tribbles homolog 3 (Drosophila)
ENSMUST00000125419	Ftx	0.0410155	2.0238	0.0308495	2.19626	intergenic
ENSMUST00000133563	Hsd17b7	0.0364277	2.22915	0.0207405	2.55442	exon sense-overlapping	NM_010476	Hsd17b7	hydroxysteroid (17-beta) dehydrogenase 7
ENSMUST00000140912	Crem	0.00680933	2.55972	0.000587923	4.07274	exon sense-overlapping	NM_001110850	Crem	cAMP responsive element modulator
ENSMUST00000143455	Ung	0.0184025	2.60662	0.00203947	15.2291	exon sense-overlapping	NM_001040691	Ung	uracil DNA glycosylase
ENSMUST00000144117	Cytip	0.00282492	3.75252	0.040482	2.81504	exon sense-overlapping	NM_139200	Cytip	cytohesin 1 interacting protein
ENSMUST00000144438	Ccne2	0.00583931	5.52751	0.00547422	12.606	exon sense-overlapping	NM_001037134	Ccne2	cyclin E2
ENSMUST00000149791	Mgat4a	0.0489725	2.75237	0.00558265	2.33449	exon sense-overlapping	NM_173870	Mgat4a	mannoside acetylglucosaminyltransferase 4, isoenzyme A
ENSMUST00000151911	Piga	0.0318017	2.68296	0.0424528	3.07515	exon sense-overlapping	NM_011081	Piga	phosphatidylinositol glycan anchor biosynthesis, class A
ENSMUST00000153720	Selenbp1	8.56197e-05	3.15024	0.0453002	2.66496	exon sense-overlapping	NM_009150	Selenbp1	selenium binding protein 1
ENSMUST00000155272	Ppat	0.00441242	3.17636	0.0230398	5.60136	exon sense-overlapping	NM_172146	Ppat	phosphoribosyl pyrophosphate amidotransferase
ENSMUST00000155669	Ms4a6d	0.00647916	3.15844	0.0110816	3.14514	exon sense-overlapping	NM_026835	Ms4a6d	membrane-spanning 4-domains, subfamily A, member 6D
ENSMUST00000159006	Gm15051	0.00584223	2.15414	0.0193711	2.51044	bidirectional	NM_010449	Hoxa1	homeobox A1
ENSMUST00000173249	Gm20412	0.00548969	4.1339	0.00218402	7.36927	natural antisense	NM_009373	Tgm2	transglutaminase 2, C polypeptide
ENSMUST00000174372	Slc2a1	0.0186565	3.70958	0.00725927	4.31145	exon sense-overlapping	NM_011400	Slc2a1	solute carrier family 2 (facilitated glucose transporter), member 1
ENSMUST00000176310	Six1	0.0216302	21.2367	0.00973765	71.3562	exon sense-overlapping	NM_009189	Six1	sine oculis-related homeobox 1
ENSMUST00000177234	Cav1	0.0407065	13.9842	0.0133119	4.75162	exon sense-overlapping	NM_001243064	Cav1	caveolin 1, caveolae protein
ENSMUST00000177241	Syngr2	0.0372532	2.42555	6.78992e-05	4.20282	exon sense-overlapping	NM_009304	Syngr2	synaptogyrin 2
ENSMUST00000179525	1600014C10Rik	0.00804308	3.17398	0.0275509	2.62376	exon sense-overlapping	NM_001085385	1600014C10Rik	RIKEN cDNA 1600014C10 gene
NR_038067	Gm2011	0.0291073	2.06491	0.0144353	2.15108	bidirectional	NM_028140	Mfsd8	major facilitator superfamily domain containing 8
NR_073183	Gabpb1	0.0425781	2.09606	0.00595349	3.33037	exon sense-overlapping	NM_001271467	Gabpb1	GA repeat binding protein, beta 1
NR_074084	Gpr19	0.0117531	4.78759	0.0105084	24.3766	exon sense-overlapping	NM_001167697	Gpr19	G protein-coupled receptor 19
AK161420	AK161420	0.00431288	3.63669	0.0219024	5.5848	natural antisense	NM_175494	Zfp367	zinc finger protein 367
ENSMUST00000161917	Gm4117	0.00689337	3.98222	0.0283214	2.46826	intronic antisense	NM_001081249	Vcan	versican
ENSMUST00000139124	Wdhd1	0.0149768	6.43487	0.0189568	9.86923	exon sense-overlapping	NM_172598	Wdhd1	WD repeat and HMG-box DNA binding protein 1
NR_029382	Mir17hg	0.0171103	3.54136	0.00178091	7.78466	intergenic
NR_045747	Gm10872	0.0442318	4.52596	0.0307926	2.7331	natural antisense	NM_028852	Spatc1	spermatogenesis and centriole associated 1
NR_027980	1700001L05Rik	0.0271659	3.87859	0.00282841	4.14955	intergenic
NR_033627	AA619741	0.0249362	3.22697	0.00494322	7.258	intergenic
uc007alb.1	AK205147	0.000348917	2.2269	0.00532477	2.86651	natural antisense	NM_008563	Mcm3	minichromosome maintenance deficient 3 (S. cerevisiae)
ENSMUST00000162142	Sqle	0.0142526	4.5935	0.0425262	6.16732	exon sense-overlapping	NM_009270	Sqle	squalene epoxidase
ENSMUST00000145506	Cd86	0.0239484	2.01705	0.000683353	7.53756	exon sense-overlapping	NM_019388	Cd86	CD86 antigen
ENSMUST00000123893	Donson	0.00276854	4.74341	0.0122025	16.501	exon sense-overlapping	NM_021720	Donson	downstream neighbor of SON
ENSMUST00000180991	Gm26667	0.0265284	36.0382	0.00645298	11.6	intergenic
ENSMUST00000122283	Gm15599	0.00699626	3.11881	0.00169295	5.51185	intronic antisense	NM_001085355	Arid1b	AT rich interactive domain 1B (SWI-like)
ENSMUST00000181014	D330041H03Rik	0.00971178	2.08962	0.00250195	3.08225	natural antisense	NM_013855	Abca3	ATP-binding cassette, sub-family A (ABC1), member 3
ENSMUST00000174655	Gm9577	0.00551767	4.10215	0.00852057	4.80341	intergenic
ENSMUST00000128274	Gm11587	0.00235221	2.039	0.00432486	4.05808	intergenic
ENSMUST00000074412	Tdgf1-ps2	0.0169129	10.6262	0.00430579	17.2	intron sense-overlapping	NM_026644	Agpat4	1-acylglycerol-3-phosphate O-acyltransferase 4 (lysophosphatidic acid acyltransferase, delta)
ENSMUST00000173788	H2-Q7	0.030498	2.10809	0.000667862	7.2624	exon sense-overlapping	NM_001198560	H2-Q7	histocompatibility 2, Q region locus 7
AK131850	AK131850	0.000904236	3.67717	0.0306092	2.41578	natural antisense	NM_001025250	Vegfa	vascular endothelial growth factor A
AK087996	AK087996	0.0189097	2.66031	0.0116776	3.75997	intergenic
ENSMUST00000158273	Gm22515	0.037101	2.21659	0.049995	4.2774	intergenic
uc008eyu.1	AK079263	0.00814716	3.62019	0.00937604	4.42026	exon sense-overlapping	NM_010721	Lmnb1	lamin B1
uc008gpa.1	AK192544	0.00995222	3.40503	0.0192341	4.3076	intergenic
ENSMUST00000086830	Gm6990	0.00901823	2.52633	0.028379	2.46132	intergenic
ENSMUST00000180819	Snhg1	0.0171302	3.25388	0.00149937	7.73026	bidirectional	NM_001161413	Slc3a2	solute carrier family 3 (activators of dibasic and neutral amino acid transport), member 2
ENSMUST00000181422	Snhg1	0.00322477	2.89141	8.33018e-05	7.00634	bidirectional	NM_001161413	Slc3a2	solute carrier family 3 (activators of dibasic and neutral amino acid transport), member 2
AK045073	AK045073	0.0235689	2.19552	0.00757181	2.81378	intergenic
ENSMUST00000117649	Gm13451	0.0103065	2.04166	0.000472322	4.6685	intergenic
ENSMUST00000122906	Nr4a2	0.0282433	5.73737	0.00571864	15.9065	exon sense-overlapping	NM_013613	Nr4a2	nuclear receptor subfamily 4, group A, member 2
uc008jsm.1	AF374273	0.0146983	4.11144	0.0358682	3.19029	exon sense-overlapping	NM_139200	Cytip	cytohesin 1 interacting protein
ENSMUST00000118339	Gm13549	0.0113201	2.03437	0.0273304	2.02124	intergenic
ENSMUST00000118202	Gm13914	0.0129338	3.07412	0.0328054	2.24625	intergenic
ENSMUST00000121000	Gm13937	0.00643827	2.93555	0.0199263	2.17267	intergenic
ENSMUST00000121188	Gm13365	0.00369023	2.04794	0.00544431	2.07036	intergenic
ENSMUST00000143423	Il1rn	0.0450496	17.4011	0.00276804	36.8793	exon sense-overlapping	NM_001039701	Il1rn	interleukin 1 receptor antagonist
ENSMUST00000155537	Slc43a3	0.0388121	2.68698	0.0226409	3.47714	exon sense-overlapping	NM_021398	Slc43a3	solute carrier family 43, member 3
ENSMUST00000160497	Gas5	0.0303818	2.10523	0.0158373	3.15857	intergenic
ENSMUST00000161461	Gas5	0.0280649	2.04253	0.00898541	3.3703	bidirectional	NM_173424	Zbtb37	zinc finger and BTB domain containing 37
ENSMUST00000159037	Gas5	0.0140313	2.3847	0.0103554	4.41335	intergenic
ENSMUST00000159399	Gas5	0.00453797	2.17383	0.00315138	4.29209	intergenic
ENSMUST00000119042	Gm14018	0.0226652	2.13788	0.0123507	3.11801	intergenic
ENSMUST00000130884	1700026D11Rik	0.0293294	4.88011	0.00117777	5.31073	intergenic
ENSMUST00000121686	Gm14143	0.0066048	2.28092	0.0227403	2.2025	intergenic
uc008opz.1	AK216443	0.0403615	2.78778	0.00141526	2.14618	intergenic
ENSMUST00000142932	Slc7a11	0.0417115	9.63829	0.00125395	4.0902	exon sense-overlapping	NM_011990	Slc7a11	solute carrier family 7 (cationic amino acid transporter, y+ system), member 11
ENSMUST00000136143	Psmb4	0.0178793	3.28568	0.0204702	3.10323	exon sense-overlapping	NM_008945	Psmb4	proteasome (prosome, macropain) subunit, beta type 4
ENSMUST00000107229	Pip5k1a	0.034477	2.42453	0.00431255	11.0305	exon sense-overlapping	NM_008847	Pip5k1a	phosphatidylinositol-4-phosphate 5-kinase, type 1 alpha
ENSMUST00000145727	Phtf1	0.0435241	4.22472	0.0192898	3.93824	exon sense-overlapping	NM_001163468	Phtf1	putative homeodomain transcription factor 1
ENSMUST00000143128	Chia	0.0305692	14.5787	0.0153374	133.799	exon sense-overlapping	NM_023186	Chia1	chitinase, acidic 1
ENSMUST00000129708	Psma5	0.0130564	2.03005	0.0235541	2.36742	exon sense-overlapping	NM_011967	Psma5	proteasome (prosome, macropain) subunit, alpha type 5
ENSMUST00000125412	Gm12525	0.0153371	6.12921	0.012454	27.2834	intergenic
ENSMUST00000118844	Gm11220	0.0192763	3.51511	0.0165612	4.39908	intergenic
ENSMUST00000144349	Psip1	0.0226175	3.02392	0.00776033	4.59825	exon sense-overlapping	NM_133948	Psip1	PC4 and SFRS1 interacting protein 1
ENSMUST00000117528	Gm12683	0.038089	2.55662	0.0367241	2.29846	intergenic
ENSMUST00000120431	Gm12846	0.0267512	3.24979	0.00419972	6.38724	intron sense-overlapping	NM_001005787	Inadl	InaD-like (Drosophila)
AK080195	AK080195	0.0205653	2.32278	0.00176497	2.21106	intergenic
AK142996	AK142996	0.0331972	2.48682	0.0153598	2.82169	bidirectional	NM_080708	Bmp2k	BMP2 inducible kinase
uc029qzu.1	AK008812	0.0196846	2.4181	0.0342509	2.32003	exon sense-overlapping	NM_008826	Pfkl	phosphofructokinase, liver, B-type
ENSMUST00000177510	Gm19560	0.0311103	3.48264	0.00475919	5.49973	intronic antisense	NM_001122756	Corin	corin
AK006025	AK006025	0.00797728	2.70536	0.0245126	5.45224	intergenic
AK054249	AK054249	0.00214627	2.15026	0.00377773	3.85166	intergenic
ENSMUST00000073347	Ksr2	0.0322531	3.90168	0.000346545	9.67364	exon sense-overlapping	NM_001114545	Ksr2	kinase suppressor of ras 2
ENSMUST00000118804	Gm15707	0.0401002	2.25944	0.0265586	2.20659	intergenic
AK089716	AK089716	0.0144955	3.08674	0.0108582	8.47692	bidirectional	NM_001146689	Ezh2	enhancer of zeste homolog 2 (Drosophila)
ENSMUST00000143691	Tmtc2	0.0262667	4.36507	0.00905985	3.34262	exon sense-overlapping	NM_177368	Tmtc2	transmembrane and tetratricopeptide repeat containing 2
AK088988	AK088988	0.0161927	2.51172	0.0431527	5.44559	intronic antisense	NM_007792	Csrp2	cysteine and glycine-rich protein 2
uc009dyx.2	DQ540358	0.03361	3.10857	0.0478061	3.54116	intergenic
ENSMUST00000160572	Pvr	0.0345528	5.39261	0.00138275	8.68724	exon sense-overlapping	NM_027514	Pvr	poliovirus receptor
NR_046006	2310010J17Rik	0.0462029	2.15472	0.00267231	2.0806	bidirectional	NM_001252520	Picalm	phosphatidylinositol binding clathrin assembly protein
uc007bgn.1	AK150559	0.0240375	2.85882	0.00346052	2.19662	intergenic
ENSMUST00000118665	Gm15773	0.0155824	2.12486	7.53619e-05	2.72579	intronic antisense	NM_001104644	Vmn2r53	vomeronasal 2, receptor 53
ENSMUST00000154517	Mthfd1l	0.0471353	5.75684	0.0155678	11.4173	exon sense-overlapping	NM_001170785	Mthfd1l	methylenetetrahydrofolate dehydrogenase (NADP+ dependent) 1-like
ENSMUST00000119135	Gm15470	0.0157989	3.00357	0.00145191	8.01119	intronic antisense	NM_001033530	AW146154	expressed sequence AW146154
ENSMUST00000158766	Gm23020	0.023665	2.50608	0.0188782	2.59863	intergenic
NR_040343	Gm15880	0.0139876	11.9774	0.00918375	7.43831	intronic antisense	NM_173863	Crtc3	CREB regulated transcription coactivator 3
NR_033578	Gm15645	0.0111601	2.51851	0.00028609	6.59505	intergenic
uc009izj.1	AK136817	0.00225311	2.06719	0.00165111	4.4565	natural antisense	NM_001162943	Dchs1	dachsous 1 (Drosophila)
uc009meg.2	AK141620	0.00226749	3.04356	0.0141432	2.41194	exon sense-overlapping	NM_001029873	Unc13a	unc-13 homolog A (C. elegans)
AK017364	AK017364	0.010899	3.47732	0.0241848	2.82907	intergenic
ENSMUST00000152660	Gm15654	0.00540253	4.68548	0.00335209	4.08548	intronic antisense	NM_001252623	Csgalnact1	chondroitin sulfate N-acetylgalactosaminyltransferase 1
uc029wvm.1	AK218455	0.0449468	2.60299	0.000438403	6.42713	exon sense-overlapping	NM_178798	Slc7a6	solute carrier family 7 (cationic amino acid transporter, y+ system), member 6
ENSMUST00000117850	Gm6024	0.0353787	2.1805	0.0325505	3.11463	intronic antisense	NM_183126	6030498E09Rik	RIKEN cDNA 6030498E09 gene
ENSMUST00000117636	Gm14892	0.00228593	2.12414	0.000754555	3.02863	intergenic
ENSMUST00000120611	Gm14925	0.00787731	2.97075	4.71829e-05	3.133	intergenic
ENSMUST00000121351	Gm6175	0.0419327	2.50373	0.0130323	2.59446	intergenic
ENSMUST00000120198	Gm14928	0.0194431	2.81028	0.00356536	6.11868	intergenic
ENSMUST00000117629	Gm15175	0.0277374	2.17607	0.00621754	5.79915	intergenic
ENSMUST00000133285	Prim1	0.0419606	2.21588	0.00224648	4.01442	exon sense-overlapping	NM_008921	Prim1	DNA primase, p49 subunit
NR_045893	Gm11974	0.0177728	2.02504	0.00412263	4.25706	intergenic
ENSMUST00000122413	Gm3810	0.0400516	8.5565	0.00451991	3.33418	intergenic
ENSMUST00000117387	Gm12188	0.00214052	2.32452	0.00625762	2.13628	intronic antisense	NM_001271676	Ifi47	interferon gamma inducible protein 47
ENSMUST00000156562	Kdm6b	0.000379096	2.20117	0.00153396	4.2493	exon sense-overlapping	NM_001017426	Kdm6b	KDM1 lysine (K)-specific demethylase 6B
ENSMUST00000129852	Tk1	0.0455719	2.76144	0.0351149	6.49375	exon sense-overlapping	NM_001271729	Tk1	thymidine kinase 1
TCONS_00000364	XLOC_000798	0.0147751	2.12128	0.0180071	3.19502	intergenic
ENSMUST00000141071	Csnk1d	0.0115499	2.46326	0.00579966	2.74375	exon sense-overlapping	NM_027874	Csnk1d	casein kinase 1, delta
ENSMUST00000121615	Gm11950	0.0326723	2.27178	0.00662513	2.83666	intergenic
ENSMUST00000121445	Gm11980	0.00677178	2.85507	0.0441042	2.28141	intergenic
uc029rpz.1	AK218698	0.016578	3.47356	0.00161151	21.8307	exon sense-overlapping	NM_001172472	Sphk1	sphingosine kinase 1
ENSMUST00000080271	Gm5185	0.00114388	2.78353	0.0136568	2.43227	intergenic
uc007nws.1	AK048798	0.00823808	2.87407	0.00150798	2.8122	natural antisense	NM_010431	Hif1a	hypoxia inducible factor 1, alpha subunit
ENSMUST00000149740	Hif1a	0.0364229	3.28192	0.0196963	2.79281	exon sense-overlapping	NM_010431	Hif1a	hypoxia inducible factor 1, alpha subunit
ENSMUST00000128709	Eif2b2	0.0453945	2.30842	0.0128067	6.31907	exon sense-overlapping	NM_145445	Eif2b2	eukaryotic translation initiation factor 2B, subunit 2 beta
uc007pkb.2	AK043676	0.028108	2.73412	0.000594185	5.07099	intron sense-overlapping	NM_019703	Pfkp	phosphofructokinase, platelet
uc007pnu.1	AK045681	0.0247752	17.8073	0.0401051	11.9194	intronic antisense	NM_008380	Inhba	inhibin beta-A
ENSMUST00000128380	Auh	0.0117213	2.36427	0.002531	2.87804	exon sense-overlapping	NM_016709	Auh	AU RNA binding protein/enoyl-coenzyme A hydratase
NR_015515	6430562O15Rik	0.0272481	2.04395	0.0098911	3.48976	natural antisense	NM_173757	Mrps27	mitochondrial ribosomal protein S27
uc007rwl.1	AK218261	0.00699655	2.43811	0.000366872	4.23748	intergenic
AK020242	AK020242	0.00408515	21.7141	0.00248747	23.7181	intergenic
AK078961	AK078961	0.00191462	24.0963	0.000935012	24.75	intergenic
AK018095	AK018095	0.00300268	30.7191	0.00327439	30.6553	intergenic
ENSMUST00000180836	2810429I04Rik	0.0322449	6.27491	0.0162208	5.39171	intergenic
AK035610	AK035610	0.0360228	8.03503	0.00901232	12.9515	intergenic
ENSMUST00000127190	Mb21d1	0.029782	3.18167	0.000564106	5.19669	exon sense-overlapping	NM_173386	Mb21d1	Mab-21 domain containing 1
ENSMUST00000162289	Gas5	0.000117453	2.50034	0.00862403	4.81058	bidirectional	NM_173424	Zbtb37	zinc finger and BTB domain containing 37
ENSMUST00000163081	Gas5	0.00130589	2.14828	0.00610529	4.30545	intergenic
uc029qup.1	Cd244	0.0215562	3.84035	0.0216002	4.11202	exon sense-overlapping	NM_018729	Cd244	CD244 natural killer cell receptor 2B4
TCONS_00008288	XLOC_006733	0.0278189	2.65883	0.0218441	4.06404	intergenic
ENSMUST00000167221	Gm6047	0.0274023	2.12712	0.00277704	2.85516	exon sense-overlapping	NM_194347	AY358078	cDNA sequence AY358078
uc029syw.1	AK219094	0.00547865	2.72536	0.00512339	3.29548	exon sense-overlapping	NM_028083	Chaf1b	chromatin assembly factor 1, subunit B (p60)
AK157254	AK157254	0.0479873	2.33755	0.00425037	4.9666	intronic antisense	NM_001177480	Gm14391	predicted gene 14391
TCONS_00012284	XLOC_009567	0.0103349	2.8298	0.0350131	2.17765	intronic antisense	NM_207244	Cd200r4	CD200 receptor 4
TCONS_00032513	XLOC_024527	0.0453248	3.58232	0.0195414	4.31891	intergenic
uc007ryd.2	Pelo	0.00461419	2.19665	0.0112153	2.14918	exon sense-overlapping	NM_001033228	Itga1	integrin alpha 1
uc008nps.1	Tgm2	0.00965003	14.0619	0.00426902	39.9243	exon sense-overlapping	NM_009373	Tgm2	transglutaminase 2, C polypeptide
uc008rie.1	Elovl6	0.0338198	2.04749	0.0111011	4.45965	exon sense-overlapping	NM_130450	Elovl6	ELOVL family member 6, elongation of long chain fatty acids (yeast)
uc009luk.1	AK015772	0.0150355	10.5246	0.0156975	13.7952	intergenic
uc011xdx.1	Man1a	0.0219455	2.56126	0.0174117	2.13188	exon sense-overlapping	NM_008548	Man1a	mannosidase 1, alpha
uc012cmt.2	Samd10	0.0294829	3.04928	0.00733213	9.18813	exon sense-overlapping	NM_172676	Samd10	sterile alpha motif domain containing 10
DT905422	mouselincRNA0660	0.0237557	20.9401	0.00513983	7.68229	intergenic
humanlincRNA0966-	humanlincRNA0966	0.0426053	4.56841	0.00927071	2.45115	intergenic
humanlincRNA2313+	humanlincRNA2313	0.0375165	15.4976	0.0229931	139.035	intergenic

## Sheet: downPTG_downRH
seqname	GeneSymbol	P-value PTG	Fold Change PTG_down	P-value RH	Fold Change RH_down	relationship	Associated_gene_acc	Associated_gene_name	Associated_protein_name
ENSMUST00000122033	Klra11-ps	0.00121429	2.18056	0.00323232	2.76903	intron sense-overlapping	NM_010646	Klra12	killer cell lectin-like receptor subfamily A, member 12
ENSMUST00000126173	Plxdc2	0.011474	2.65059	0.0219757	2.03346	exon sense-overlapping	NM_026162	Plxdc2	plexin domain containing 2
ENSMUST00000129854	Serinc3	0.00727527	2.0807	0.0123866	2.79766	exon sense-overlapping	NM_012032	Serinc3	serine incorporator 3
ENSMUST00000159555	Gulp1	0.0267161	6.55266	0.0325099	3.03905	exon sense-overlapping	NM_028450	Gulp1	GULP, engulfment adaptor PTB domain containing 1
ENSMUST00000173505	Klra11	0.01402	2.28338	0.000779617	3.4448	intron sense-overlapping	NM_010646	Klra12	killer cell lectin-like receptor subfamily A, member 12
ENSMUST00000173869	Angptl4	0.0398104	2.92126	0.0237597	5.3941	exon sense-overlapping	NM_020581	Angptl4	angiopoietin-like 4
ENSMUST00000174247	Dusp7	0.0318576	2.54371	0.00190061	3.03128	exon sense-overlapping	NM_153459	Dusp7	dual specificity phosphatase 7
NR_027289	Gm16119	0.0480118	2.16505	0.0138828	2.15162	natural antisense	NM_001164597	Znf512b	zinc finger protein 512B
NR_074089	Wwp1	0.0242849	3.33729	0.0204328	4.84202	exon sense-overlapping	NM_001276292	Wwp1	WW domain containing E3 ubiquitin protein ligase 1
NR_074090	Wwp1	0.0328637	2.94601	0.0232596	5.39682	exon sense-overlapping	NM_001276292	Wwp1	WW domain containing E3 ubiquitin protein ligase 1
NR_046157	Gm5086	0.0362334	2.76216	0.00323005	3.26326	intergenic
uc007drx.1	Mnda	0.0394292	3.0757	0.00842715	5.06496	exon sense-overlapping	NM_001033450	Mnda	myeloid cell nuclear differentiation antigen
ENSMUST00000127429	Gm10371	0.0475972	3.37539	0.00988792	2.97243	intronic antisense	NM_001037221	Samd4	sterile alpha motif domain containing 4
uc007tqc.1	TCRA	0.0172436	4.57657	0.00929366	5.01405	intergenic
uc029skf.1	TCRA	0.0270057	14.0226	0.00493809	8.93652	intergenic
AK036595	AK036595	0.00886052	2.66543	0.0204012	2.34265	intergenic
AK142186	AK142186	0.0189715	2.00784	0.0144455	3.95857	bidirectional	NM_026002	Mtdh	metadherin
ENSMUST00000125286	Hrsp12	0.000343586	2.01089	0.0112026	2.37478	exon sense-overlapping	NM_008287	Hrsp12	heat-responsive protein 12
NR_002864	Peg13	0.000986981	2.49643	0.00950112	2.50104	intron sense-overlapping	NM_001164641	Trappc9	trafficking protein particle complex 9
AK134032	AK134032	0.0471269	2.19959	0.0180924	4.59316	natural antisense	NM_011206	Ptpn18	protein tyrosine phosphatase, non-receptor type 18
ENSMUST00000123397	Rapgef3	0.0470631	2.7582	0.00475857	3.95787	exon sense-overlapping	NM_001177810	Rapgef3	Rap guanine nucleotide exchange factor (GEF) 3
ENSMUST00000161529	Gm16537	0.0199329	2.19125	0.0140631	2.79553	natural antisense	NM_010271	Gpd1	glycerol-3-phosphate dehydrogenase 1 (soluble)
ENSMUST00000159247	Sepp1	0.0368144	2.84557	0.0338272	11.0169	exon sense-overlapping	NM_001042614	Sepp1	selenoprotein P, plasma, 1
AK140035	AK140035	9.42207e-05	2.06342	0.00618434	2.87129	bidirectional	NM_001174086	Shisa9	shisa homolog 9 (Xenopus laevis)
AK041870	AK041870	0.0319621	3.51422	0.0230389	3.42558	natural antisense	NM_198112	Ostn	osteocrin
uc008bjv.2	AB251281	0.0005639	4.90538	0.00211353	5.18141	intergenic
NR_015470	2610203C22Rik	0.0164259	3.48106	0.0158036	3.45656	natural antisense	NM_175236	Adhfe1	alcohol dehydrogenase, iron containing, 1
AK039852	AK039852	0.00717781	2.65435	0.00818395	3.42973	intergenic
AK089896	AK089896	0.0470163	2.19704	0.0336706	3.18807	intergenic
ENSMUST00000132340	Trem2	0.00868314	2.53474	0.00251374	2.97726	exon sense-overlapping	ENSMUST00000024791	Trem2	triggering receptor expressed on myeloid cells 2
AK038355	AK038355	0.00059025	2.29036	0.00254718	2.22488	intergenic
ENSMUST00000132571	Gm15972	0.00901885	2.24938	0.000153208	2.77221	bidirectional	NM_001162942	Mapre2	microtubule-associated protein, RP/EB family, member 2
NR_045403	A830052D11Rik	0.027655	2.36357	0.0228719	2.3435	intronic antisense	NM_001083334	Bin1	bridging integrator 1
uc008faf.1	BC023105	0.0435249	3.89077	0.00866578	5.03437	intergenic
uc008jnj.1	AK052627	0.0199802	2.41851	0.00108177	2.31557	intron sense-overlapping	NM_146122	Dennd1a	DENN/MADD domain containing 1A
NR_046046	Gm13710	0.0055503	3.17208	0.0100335	5.37859	intergenic
ENSMUST00000143525	Gm13963	0.0129983	3.51086	0.0443559	4.47885	intronic antisense	NM_001043322	Fmn1	formin 1
ENSMUST00000154237	Cyb5r1	0.0150724	3.56657	0.00800774	5.00537	exon sense-overlapping	NM_028057	Cyb5r1	cytochrome b5 reductase 1
AK014679	AK014679	0.0490809	2.41943	0.00604363	4.3519	intergenic
AK153666	AK153666	0.0280925	2.82081	0.00555602	3.49231	natural antisense	NM_029512	Ttpal	tocopherol (alpha) transfer protein-like
ENSMUST00000124315	Uckl1	0.0408374	2.03625	0.0482336	2.89865	exon sense-overlapping	NM_026765	Uckl1	uridine-cytidine kinase 1-like 1
ENSMUST00000146134	Gm13920	0.00460846	3.34314	0.0324608	6.91778	intronic antisense	NM_178886	Ldlrad3	low density lipoprotein receptor class A domain containing 3
NR_015558	5031425F14Rik	0.0146563	3.38182	0.00551559	4.91103	intergenic
uc007dup.1	AK156859	0.0306078	2.71311	0.00434667	3.74429	intergenic
TCONS_00021092	XLOC_016174	0.0259255	2.72007	0.0190267	2.08623	intergenic
uc008oyi.2	DQ567628	0.000822049	2.18602	0.00269281	2.39373	intergenic
ENSMUST00000151832	Txnip	0.0339395	2.38807	0.0227481	7.3022	exon sense-overlapping	NM_001009935	Txnip	thioredoxin interacting protein
ENSMUST00000117612	Gm11880	0.00119468	5.57851	0.00563555	3.45853	intergenic
ENSMUST00000142425	4930430J20Rik	0.0427772	2.76506	0.029591	3.10635	intronic antisense	NM_001080926	Lrp8	low density lipoprotein receptor-related protein 8, apolipoprotein e receptor
ENSMUST00000154561	Gm12750	0.0155103	2.13853	0.0343475	2.67177	intergenic
TCONS_00002383	XLOC_002292	0.00135678	3.62142	0.0183549	3.41789	intronic antisense	NM_001164433	Mical1	microtubule associated monooxygenase, calponin and LIM domain containing 1
uc008tus.1	Angptl3	0.00337459	4.17187	0.0153888	5.64461	exon sense-overlapping	NM_013913	Angptl3	angiopoietin-like 3
ENSMUST00000082613	Gm22982	0.014093	2.3489	0.00976646	2.00634	intergenic
ENSMUST00000159629	Gm16113	0.00186463	4.41839	0.00372459	3.51317	intron sense-overlapping	NM_011261	Reln	reelin
AK082416	AK082416	0.0216542	4.90272	0.0117667	6.51085	natural antisense	NM_001001985	Nat8l	N-acetyltransferase 8-like
uc008xbx.1	AK189470	0.0223136	2.04307	0.0177749	2.6187	intergenic
AK143003	AK143003	0.0364666	2.22482	0.0144047	3.31183	intergenic
uc029vqh.1	AK203921	0.0169763	2.49606	0.0125065	3.51831	exon sense-overlapping	NM_027410	Tecpr1	tectonin beta-propeller repeat containing 1
AK044613	AK044613	0.0131579	4.49914	0.00218865	7.15376	bidirectional	NM_027410	Tecpr1	tectonin beta-propeller repeat containing 1
AK079740	AK079740	0.0135936	2.83617	0.00320176	3.61899	intergenic
ENSMUST00000170252	Hpgds	0.0400563	2.33674	0.000262143	2.88819	exon sense-overlapping	NM_019455	Hpgds	hematopoietic prostaglandin D synthase
ENSMUST00000139652	Gm16176	0.000600888	2.48066	0.0144857	2.05225	intergenic
ENSMUST00000138275	Gm14546	0.00404202	2.98826	0.00826036	3.42483	intronic antisense	NM_009658	Akr1b3	aldo-keto reductase family 1, member B3 (aldose reductase)
AK149311	AK149311	0.0102633	5.24277	0.0120066	4.82589	intergenic
AK008157	AK008157	0.00193967	2.00777	0.0129943	3.66531	intergenic
AK018502	AK018502	0.0153855	2.49154	0.0395582	3.07705	intergenic
AK014059	AK014059	0.0187414	2.68468	0.0316162	2.40708	intergenic
ENSMUST00000107533	A230006K03Rik	0.0136609	4.67911	0.000240332	4.5928	intergenic
ENSMUST00000154958	A230006K03Rik	0.00608097	4.76055	0.00507002	4.77344	intergenic
ENSMUST00000146911	9130208D14Rik	0.0337327	2.80158	0.0062623	3.08628	intergenic
AK156384	AK156384	0.0147285	5.62186	0.00725856	3.54095	natural antisense	NM_001164195	Pex3	peroxisomal biogenesis factor 3
uc009hus.2	DQ540260	0.0419867	3.03366	0.0428171	3.29912	intergenic
ENSMUST00000141439	Setd1a	0.0355286	3.22263	0.0199888	3.98399	exon sense-overlapping	NM_178029	Setd1a	SET domain containing 1A
AK039645	AK039645	0.0192356	2.74227	0.0191511	3.30798	intergenic
AK048553	AK048553	0.0111823	3.29915	0.0131013	2.56235	intergenic
ENSMUST00000150169	Psd3	0.022341	2.16756	0.00818603	2.19784	exon sense-overlapping	NM_027626	Psd3	pleckstrin and Sec7 domain containing 3
AK080764	AK080764	0.0317615	2.46723	0.00387976	3.55724	intronic antisense	NM_009677	Ap1g1	adaptor protein complex AP-1, gamma 1 subunit
uc009kty.1	AK030646	0.0226289	2.05186	0.0297718	2.06914	intergenic
AK018981	AK018981	0.0364461	2.18326	0.0305914	2.57723	intergenic
uc009lws.1	AK170106	0.0327718	11.1396	0.00895599	16.9868	exon sense-overlapping	NM_008509	Lpl	lipoprotein lipase
ENSMUST00000144879	Cacna1a	0.0497776	3.13125	0.00724367	7.50883	exon sense-overlapping	NM_001252059	Cacna1a	calcium channel, voltage-dependent, P/Q type, alpha 1A subunit
NR_038041	2310015B20Rik	0.00587467	2.43822	0.00325879	2.67264	intergenic
uc007fop.1	AK158974	0.017405	3.34445	0.0208438	2.05241	intergenic
AK142168	AK142168	0.0299393	2.29667	0.00284184	4.57395	intergenic
AK035437	AK035437	0.0133277	4.22608	0.0356464	2.7203	intergenic
uc009qdk.1	AK153351	0.0276241	3.31253	0.000545347	2.30988	intergenic
uc009qhm.1	DQ552245	0.047985	3.01083	0.0150548	2.30925	intergenic
AK089637	AK089637	0.00509705	4.80746	0.00377289	4.79196	intronic antisense	NM_023277	Jam3	junction adhesion molecule 3
ENSMUST00000171277	BC049352	0.00419536	2.41537	0.0255662	10.3573	intronic antisense	NM_145403	Tmprss4	transmembrane protease, serine 4
ENSMUST00000153841	2810417H13Rik	0.0403622	2.63763	0.0313767	2.13148	exon sense-overlapping	NM_026515	2810417H13Rik	RIKEN cDNA 2810417H13 gene
uc009qri.1	BC031353	0.0164855	4.49937	0.0113842	5.43426	exon sense-overlapping	NM_001113283	Fam214a	family with sequence similarity 214, member A
ENSMUST00000156260	Gm16104	0.00983843	2.53249	0.00993144	4.41079	natural antisense	NM_008688	Nfic	nuclear factor I/C
ENSMUST00000148826	AW822252	0.00411126	2.854	0.0049572	3.84613	intergenic
uc007gkp.1	AK054042	0.00338756	2.35	0.0133008	2.23316	intergenic
ENSMUST00000122015	Gm6325	0.00630736	2.99636	0.00894263	2.90321	intergenic
ENSMUST00000147142	Gm15020	0.04523	2.60635	0.0251879	2.26925	intergenic
AK079345	AK079345	0.0160312	2.11134	0.0337594	2.64863	bidirectional	NM_026887	Ap1s2	adaptor-related protein complex 1, sigma 2 subunit
ENSMUST00000149507	Tlr7	0.00356616	3.13882	0.00466378	4.97061	exon sense-overlapping	NM_133211	Tlr7	toll-like receptor 7
ENSMUST00000117866	Gm14677	0.0240628	2.71053	0.0136402	2.68942	intergenic
ENSMUST00000121852	Gm15157	0.00673587	5.60362	0.00696601	4.56535	intergenic
AK020770	AK020770	0.0305239	4.39315	0.0256468	2.89948	intergenic
TCONS_00004273	XLOC_003979	0.0252247	2.04958	0.00484071	2.69991	intergenic
AK157381	AK157381	0.0108661	13.4424	0.0101192	14.0952	intronic antisense	NM_001252494	Rapgef6	Rap guanine nucleotide exchange factor (GEF) 6
ENSMUST00000148502	Krt15	0.0362443	2.81379	0.0130743	3.64905	exon sense-overlapping	NM_008469	Krt15	keratin 15
AK135795	AK135795	0.0212105	2.08318	0.044425	2.28753	intergenic
NR_045876	F630206G17Rik	0.00223236	5.56741	0.0025058	5.90784	intergenic
ENSMUST00000145435	2010012P19Rik	0.0432592	2.69196	0.0160168	3.32882	natural antisense	NM_001034097	Tnfsf12Tnfsf13	Tnfsf12-Tnfsf13 readthrough transcript
ENSMUST00000180805	2210008F06Rik	0.0367075	2.69885	0.0306741	2.13986	bidirectional	NM_172945	Ankrd13b	ankyrin repeat domain 13b
ENSMUST00000153245	Cd300a	0.0234886	2.14725	0.0048807	2.40325	exon sense-overlapping	NM_170758	Cd300a	CD300A antigen
ENSMUST00000134448	Gm15208	0.0113073	3.33386	0.0374331	3.40198	intergenic
ENSMUST00000180988	Gm26912	0.0257574	2.10958	0.0172583	3.01717	intergenic
uc007pgs.1	V00821	0.0330925	5.48435	0.00876149	5.88995	intergenic
uc007pgt.1	M13680	0.0264811	3.22968	0.0125614	2.87947	intergenic
TCONS_00006750	XLOC_005131	0.00380478	2.13184	5.90624e-05	2.04383	intergenic
NR_046184	4930447K03Rik	0.0317613	2.22421	0.0382448	2.84849	intergenic
ENSMUST00000181309	Gm16701	0.000462329	4.0417	0.0441031	2.71725	bidirectional	NM_001160262	Fam78b	family with sequence similarity 78, member B
AK019200	AK019200	0.00947084	2.01905	0.00377093	2.86002	intergenic
uc007qho.1	AK053225	0.00857647	5.70497	0.0219596	5.56753	intergenic
ENSMUST00000060680	2010001K21Rik	0.0231123	10.9598	0.0189472	35.3482	intergenic
ENSMUST00000164575	Ap2a1	0.0159164	2.56992	0.0148278	4.23134	exon sense-overlapping	NM_001077264	Ap2a1	adaptor-related protein complex 2, alpha 1 subunit
uc009hey.1	DOKist4	0.00143953	5.39581	0.00175067	4.18619	intergenic
ENSMUST00000127361	Stard8	0.006556	3.15847	0.00727043	6.59604	exon sense-overlapping	NM_199018	Stard8	START domain containing 8
uc007gsq.1	AK085365	0.0270767	2.13027	0.000753941	2.296	bidirectional	NM_198021	Scyl2	SCY1-like 2 (S. cerevisiae)
uc008yra.2	Galnt9	0.0289077	2.10986	0.0397701	2.81703	exon sense-overlapping	NM_001122639	Galnt9	UDP-N-acetyl-alpha-D-galactosamine:polypeptide N-acetylgalactosaminyltransferase 9
TCONS_00017300	XLOC_012999	0.0234492	5.26005	0.0027604	6.95098	intergenic
CJ322009	mouselincRNA0437	0.0247803	3.02144	0.0247434	3.26771	intergenic
AV274366	mouselincRNA1438	0.00229105	2.26396	0.025861	2.28593	intergenic
humanlincRNA1016-	humanlincRNA1016	0.0211813	5.10127	0.0008748	3.10918	intergenic

## Sheet: downPTG_upRH
seqname	GeneSymbol	P-value PTG	Fold Change PTG_down	P-value RH	Fold Change RH_up	relationship	Associated_gene_acc	Associated_gene_name	Associated_protein_name
uc007ecc.1	Batf3	0.0154677	3.63245	0.020323	8.07214	exon sense-overlapping	NM_030060	Batf3	basic leucine zipper transcription factor, ATF-like 3
AK086192	AK086192	0.00157778	2.75446	0.0172363	3.67501	intergenic
AK086961	AK086961	0.00152427	2.54252	0.0138107	3.637	intergenic
ENSMUST00000109960	Serpina3i	0.0199856	2.04157	0.0394387	2.64664	exon sense-overlapping	NM_001199940	Serpina3i	serine (or cysteine) peptidase inhibitor, clade A, member 3I

## Sheet: upPTG_downRH
NONE
