# Supplementary material for: Toxoplasma gondii Manipulates Expression of Host Long Noncoding RNA during Intracellular Infection
Source: Sci Rep. 2018 Oct 9;8:15017. doi: 10.1038/s41598-018-33274-5 (PMC6177471; doi:10.1038/s41598-018-33274-5)
Supplement: Supplementary file 5 — Dataset 5 [file 41598_2018_33274_MOESM5_ESM.xlsx]

## Sheet: upPTG_upRH
Seqname	GeneSymbol	P-value PTG	Fold Change PTG up	P-value RH	Fold Change RH up	Description
NM_178591	Nrg1	0.00432362	104.882	0.00744771	230.384	neuregulin 1
NM_011851	Nt5e	0.0033218	52.1522	0.000530828	104.535	5' nucleotidase, ecto
NM_010809	Mmp3	0.0185942	49.9322	0.00676942	101.105	matrix metallopeptidase 3
NM_019389	Vcan	0.00204322	47.6514	0.00362718	79.0417	versican
NM_001081249	Vcan	0.000897808	41.2131	0.00725137	75.2966	versican
NM_001080815	Gipr	0.0110927	32.623	0.00105226	45.9217	gastric inhibitory polypeptide receptor
NM_008361	Il1b	0.00915352	32.091	0.00124236	41.5298	interleukin 1 beta
NM_001172160	Flrt3	0.0056706	29.952	0.00179395	39.3505	fibronectin leucine rich transmembrane protein 3
NM_172955	Vcan	0.00595422	26.5138	0.0101538	37.1924	versican
NM_001134475	Vcan	0.000390884	25.6662	0.00237877	29.2995	versican
NM_001134474	Vcan	0.00473053	21.132	0.0013003	28.6186	versican
NM_001033228	Itga1	0.00472513	19.3291	0.0157277	25.5024	integrin alpha 1
NM_009705	Arg2	0.000446598	18.6342	0.00225992	23.599	arginase type II
NM_133219	Gcnt2	0.00294079	18.6227	0.00126182	22.5269	glucosaminyl (N-acetyl) transferase 2, I-branching enzyme
NM_001167996	1110032F04Rik	0.0356241	15.4355	0.0133658	20.9198	RIKEN cDNA 1110032F04 gene
NM_009398	Tnfaip6	0.0370371	14.0057	0.0186234	20.3014	tumor necrosis factor alpha induced protein 6
NM_212444	Gyk	0.0275113	13.1385	0.0162556	20.1324	glycerol kinase
NM_007413	Adora2b	0.0465405	11.3175	0.00137146	19.9437	adenosine A2b receptor
NM_001001488	Atp8b1	0.0156877	9.75995	0.0160224	19.7594	ATPase, class I, type 8B, member 1
NM_001159407	B3gnt5	0.00153007	8.71004	0.0311521	19.2773	UDP-GlcNAc:betaGal beta-1,3-N-acetylglucosaminyltransferase 5
NM_009504	Vdr	0.0150654	8.61307	0.000739433	18.8211	vitamin D receptor
NM_009373	Tgm2	0.0321956	7.77191	0.00135598	17.7106	transglutaminase 2, C polypeptide
NM_008194	Gyk	0.0105766	7.59243	0.00078989	16.1006	glycerol kinase
NM_019820	Cbln3	0.0279925	7.54801	0.000881439	16.0319	cerebellin 3 precursor protein
NM_007707	Socs3	0.000698352	7.40801	0.00184404	15.9296	suppressor of cytokine signaling 3
NM_177776	Smtnl2	0.00591308	7.40475	0.00299332	15.8011	smoothelin-like 2
NM_023396	Rprm	0.0120362	7.29172	0.00256667	15.7527	reprimo, TP53 dependent G2 arrest mediator candidate
NM_146162	Tmem119	0.0437763	7.19797	0.025497	14.7448	transmembrane protein 119
NM_213616	Atp2b4	0.012656	7.13954	0.0121228	14.6909	ATPase, Ca++ transporting, plasma membrane 4
NM_153782	Fam20a	0.0410935	7.11906	0.00769035	14.627	family with sequence similarity 20, member A
NM_026358	Mgarp	0.00374126	6.90139	0.000554665	14.2743	mitochondria localized glutamic acid rich protein
NM_008380	Inhba	0.0445542	6.59113	0.00305568	13.7912	inhibin beta-A
NM_001164197	Mmp19	0.0101108	6.56331	0.00310284	12.8669	matrix metallopeptidase 19
NM_019807	Acpp	0.0209769	6.32853	0.000715613	12.6927	acid phosphatase, prostate
NM_001167949	Atp2b4	0.0312978	6.3138	0.00205127	12.4923	ATPase, Ca++ transporting, plasma membrane 4
NM_010431	Hif1a	0.0208544	6.15662	0.0226984	12.3771	hypoxia inducible factor 1, alpha subunit
NM_009368	Tgfb3	0.0123657	6.07056	0.00768041	12.3466	transforming growth factor, beta 3
NM_007719	Ccr7	0.0251677	6.04397	0.0112232	12.0605	chemokine (C-C motif) receptor 7
NM_172598	Wdhd1	0.0199232	6.02318	0.00419795	12.0184	WD repeat and HMG-box DNA binding protein 1
NM_001037987	Edil3	0.0194001	6.01431	0.0178938	11.7542	EGF-like repeats and discoidin I-like domains 3
NM_009830	Ccne2	0.00530963	6.00236	0.000514882	11.6142	cyclin E2
NM_001110854	Crem	0.0420624	5.96194	0.0342124	11.3743	cAMP responsive element modulator
NM_029035	Spsb1	0.0469061	5.87957	0.00635261	11.2421	splA/ryanodine receptor domain and SOCS box containing 1
NM_010555	Il1r2	0.0167313	5.86311	0.00336727	10.9275	interleukin 1 receptor, type II
NM_021406	Trem1	0.0195255	5.69387	0.0311017	10.8749	triggering receptor expressed on myeloid cells 1
NM_011961	Plod2	0.0222262	5.66533	0.0076165	10.3064	procollagen lysine, 2-oxoglutarate 5-dioxygenase 2
NM_030724	Uck2	0.0114427	5.6275	0.000806608	10.2067	uridine-cytidine kinase 2
NM_011056	Pde4d	0.0168688	5.61973	0.00135579	10.1981	phosphodiesterase 4D, cAMP specific
NM_025465	Tma16	0.0436873	5.59272	0.000295165	9.74731	translation machinery associated 16 homolog (S. cerevisiae)
NM_172579	Sipa1l1	0.0071622	5.55922	0.00463475	9.59867	signal-induced proliferation-associated 1 like 1
NM_008564	Mcm2	0.00107531	5.4014	0.000157274	9.55113	minichromosome maintenance deficient 2 mitotin (S. cerevisiae)
NM_001136076	P4ha2	0.00918378	5.39725	0.000586887	9.45495	procollagen-proline, 2-oxoglutarate 4-dioxygenase (proline 4-hydroxylase), alpha II polypeptide
NM_198894	Abr	0.0104214	5.30288	0.0288972	8.90515	active BCR-related gene
NM_026037	Mboat2	0.0283824	5.29306	0.0025697	8.88881	membrane bound O-acyltransferase domain containing 2
NM_001167983	Sipa1l1	0.00138317	5.29299	0.00557723	8.77161	signal-induced proliferation-associated 1 like 1
NM_001005423	Mreg	0.0214399	5.2641	0.00636572	8.7661	melanoregulin
NM_001177352	Myc	0.0492177	5.19559	0.00121352	8.64468	myelocytomatosis oncogene
NM_007482	Arg1	0.0421126	5.17886	0.00230452	8.46172	arginase, liver
NM_025427	Rgcc	0.00734754	5.14622	0.0148058	8.32851	regulator of cell cycle
NM_010904	Nefh	0.0129912	5.10522	0.0105172	8.2598	neurofilament, heavy polypeptide
NM_030710	Slamf6	0.0397049	5.10056	0.00131869	7.87295	SLAM family member 6
NM_178395	Zdhhc2	0.0174415	4.93569	0.00336253	7.85093	zinc finger, DHHC domain containing 2
NM_010721	Lmnb1	0.000463552	4.9099	0.00803868	7.83369	lamin B1
NM_133662	Ier3	0.00578726	4.77946	0.0297104	7.62907	immediate early response 3
NM_001198839	Bcar1	0.0333617	4.74067	0.000937062	7.59482	breast cancer anti-estrogen resistance 1
NM_008567	Mcm6	0.00189471	4.71259	0.00784349	7.1238	minichromosome maintenance deficient 6 (MIS5 homolog, S. pombe) (S. cerevisiae)
NM_130905	Cd209e	0.0212022	4.70246	0.0216385	7.08712	CD209e antigen
NM_007513	Slc7a1	0.0230909	4.68517	0.0141709	6.92314	solute carrier family 7 (cationic amino acid transporter, y+ system), member 1
NM_011031	P4ha2	0.00971998	4.6371	0.00349113	6.89703	procollagen-proline, 2-oxoglutarate 4-dioxygenase (proline 4-hydroxylase), alpha II polypeptide
NM_001113529	Csf1	0.0108436	4.62716	0.000314448	6.61004	colony stimulating factor 1 (macrophage)
NM_025866	Cdca7	0.00367723	4.60946	0.00118627	6.4106	cell division cycle associated 7
NM_011825	Grem2	0.0415966	4.56836	0.004941	6.37995	gremlin 2 homolog, cysteine knot superfamily (Xenopus laevis)
NM_173398	Gpr171	0.00847398	4.48526	0.00216285	6.31401	G protein-coupled receptor 171
NM_011498	Bhlhe40	0.00118895	4.40401	0.000325663	6.27187	basic helix-loop-helix family, member e40
NM_021457	Fzd1	0.00014653	4.37178	0.00119749	6.24572	frizzled homolog 1 (Drosophila)
NM_178890	Abtb2	0.00489489	4.36515	0.0154367	6.21649	ankyrin repeat and BTB (POZ) domain containing 2
NM_019677	Plcb1	0.0273247	4.3402	0.00647862	6.19363	phospholipase C, beta 1
NM_007778	Csf1	0.0256108	4.32263	0.000174914	6.11242	colony stimulating factor 1 (macrophage)
NM_001164080	Timeless	0.00295013	4.30058	0.0156225	6.08583	timeless circadian clock 1
NM_008816	Pecam1	0.0193129	4.26604	0.000178113	6.05272	platelet/endothelial cell adhesion molecule 1
NM_019388	Cd86	0.00101949	4.25533	0.00707462	5.99649	CD86 antigen
NM_025831	Pxdc1	0.0444971	4.2418	0.0144849	5.98632	PX domain containing 1
NM_001252651	Csf3r	0.00418333	4.16233	0.00601535	5.97819	colony stimulating factor 3 receptor (granulocyte)
NM_054048	Rcor2	0.0129908	4.06863	0.00108851	5.88207	REST corepressor 2
NM_001032378	Pecam1	0.0229778	4.04738	0.00610055	5.8349	platelet/endothelial cell adhesion molecule 1
NM_001083188	Lig1	0.00506639	3.94978	0.000637878	5.83315	ligase I, DNA, ATP-dependent
NM_008568	Mcm7	0.00695935	3.92054	0.0116093	5.75686	minichromosome maintenance deficient 7 (S. cerevisiae)
NM_009189	Six1	0.0461894	3.89717	0.0125731	5.68709	sine oculis-related homeobox 1
NM_018825	Sh2b2	0.00196314	3.88919	0.00177674	5.63807	SH2B adaptor protein 2
NM_009627	Adm	0.00336588	3.86064	0.0108068	5.56107	adrenomedullin
NM_009516	Wee1	0.00192438	3.83244	0.0063749	5.5269	WEE 1 homolog 1 (S. pombe)
NM_001172216	Fam221a	0.00561295	3.76754	0.0015752	5.52142	family with sequence similarity 221, member A
NM_144856	Slc22a7	0.00216942	3.75786	0.0250878	5.45861	solute carrier family 22 (organic anion transporter), member 7
NM_001101486	Fam71f2	0.00563249	3.75472	0.00615453	5.40316	family with sequence similarity 71, member F2
NM_001085390	Dusp5	0.0171961	3.69842	0.00272255	5.28214	dual specificity phosphatase 5
NM_011404	Slc7a5	0.00186958	3.68261	0.00436126	5.2517	solute carrier family 7 (cationic amino acid transporter, y+ system), member 5
NM_013498	Crem	0.000235062	3.68214	0.00283352	5.2269	cAMP responsive element modulator
NM_001110858	Crem	0.00425831	3.67971	0.00839713	5.22674	cAMP responsive element modulator
NM_146320	Olfr1145	0.0360515	3.65746	0.00292526	5.22598	olfactory receptor 1145
NM_015774	Ero1l	4.03615e-06	3.62672	0.0193246	4.95429	ERO1-like (S. cerevisiae)
NM_007587	Calca	0.046276	3.60371	0.00780367	4.85897	calcitonin/calcitonin-related polypeptide, alpha
NM_030678	Gys1	0.0107917	3.58412	0.0288302	4.84873	glycogen synthase 1, muscle
NM_029083	Ddit4	0.0317461	3.52993	0.00542524	4.84211	DNA-damage-inducible transcript 4
NM_027238	Ttc39b	0.00348407	3.52809	0.0375182	4.81225	tetratricopeptide repeat domain 39B
NM_010715	Lig1	0.00221542	3.52788	0.00560177	4.72334	ligase I, DNA, ATP-dependent
NM_021720	Donson	0.00292047	3.52325	0.0030265	4.62721	downstream neighbor of SON
NM_029796	Lrg1	0.0210354	3.50796	0.00207924	4.56351	leucine-rich alpha-2-glycoprotein 1
NM_008234	Hells	0.000622661	3.46703	0.00808108	4.55924	helicase, lymphoid specific
NM_028013	Endod1	0.0271223	3.45733	0.00604576	4.54	endonuclease domain containing 1
NM_013614	Odc1	0.0127491	3.44696	0.000348567	4.48375	ornithine decarboxylase, structural 1
NM_001177981	Pde4b	0.0166613	3.38787	0.0371695	4.46959	phosphodiesterase 4B, cAMP specific
NM_001085385	1600014C10Rik	0.00426454	3.37996	0.000969926	4.38296	RIKEN cDNA 1600014C10 gene
NM_009760	Bnip3	0.0124171	3.37422	0.00448437	4.37508	BCL2/adenovirus E1B interacting protein 3
NM_028132	Pgm2	0.0150212	3.36567	0.00438543	4.31469	phosphoglucomutase 2
NM_023516	Hilpda	0.0149646	3.35298	0.00140488	4.27984	hypoxia inducible lipid droplet associated
NM_009270	Sqle	0.0147781	3.33894	0.00133639	4.23043	squalene epoxidase
NM_009150	Selenbp1	0.0038473	3.33195	0.00623372	4.18825	selenium binding protein 1
NM_172435	P2ry10	0.020614	3.26596	0.000370301	4.18346	purinergic receptor P2Y, G-protein coupled 10
NM_008037	Fosl2	0.0124081	3.25255	0.000157248	4.16091	fos-like antigen 2
NM_032004	Tssk6	0.00527037	3.241	0.000160356	4.11154	testis-specific serine kinase 6
NM_011133	Pole2	0.0020447	3.23414	0.00889021	4.0965	polymerase (DNA directed), epsilon 2 (p59 subunit)
NM_008022	Foxd4	0.00179291	3.2207	0.00162959	4.09105	forkhead box D4
NM_030024	Prr15	0.00561931	3.19654	0.00455759	4.06116	proline rich 15
NM_001161362	Ppp2r3a	0.0101229	3.18081	0.0338735	4.05278	protein phosphatase 2, regulatory subunit B'', alpha
NM_008826	Pfkl	0.0151099	3.15868	0.000978906	4.0007	phosphofructokinase, liver, B-type
NM_172728	Creb5	0.00155594	3.12402	0.0195847	3.98937	cAMP responsive element binding protein 5
NM_027342	Fam162a	0.00464399	3.06961	0.000983809	3.98763	family with sequence similarity 162, member A
NM_008563	Mcm3	0.00856533	3.05937	0.00161733	3.97515	minichromosome maintenance deficient 3 (S. cerevisiae)
NM_008565	Mcm4	0.00464527	3.05371	0.0101788	3.9711	minichromosome maintenance deficient 4 homolog (S. cerevisiae)
NM_009017	Raet1b	0.00619322	3.04179	0.00010044	3.88441	retinoic acid early transcript beta
NM_019814	Higd1a	0.0108829	3.02879	0.0154827	3.87216	HIG1 domain family, member 1A
NM_001136082	Timeless	0.00771788	3.01284	0.00286553	3.8648	timeless circadian clock 1
NM_001136069	Ldha	0.00194095	3.00164	0.0216133	3.8387	lactate dehydrogenase A
NM_008713	Nos3	0.0239271	2.99377	0.00184945	3.82511	nitric oxide synthase 3, endothelial cell
NM_133739	Tmem123	0.028094	2.98877	3.64005e-05	3.75557	transmembrane protein 123
NM_053261	Impa2	0.000105972	2.95535	0.0074852	3.73653	inositol (myo)-1(or 4)-monophosphatase 2
NM_025288	Stfa3	0.0440559	2.89941	0.00525425	3.71327	stefin A3
NM_198620	Rundc3b	0.00405123	2.88273	0.00366718	3.70222	RUN domain containing 3B
NM_022995	Pmepa1	0.0289714	2.87437	0.0320114	3.64266	prostate transmembrane protein, androgen induced 1
NM_145494	Me2	0.0189085	2.87327	0.00945875	3.62225	malic enzyme 2, NAD(+)-dependent, mitochondrial
NM_008479	Lag3	0.0373479	2.86466	0.00589605	3.59358	lymphocyte-activation gene 3
NM_001008700	Il4ra	0.00524918	2.85293	0.00418548	3.53414	interleukin 4 receptor, alpha
NM_025372	Tipin	0.0112598	2.8387	0.0176029	3.49004	timeless interacting protein
NM_001002786	Rab44	0.0032869	2.80668	0.00962871	3.45222	RAB44, member RAS oncogene family
NM_001110850	Crem	0.0138832	2.80343	0.00347694	3.42799	cAMP responsive element modulator
NM_001113470	Ctdsp2	0.0410411	2.79593	0.00286574	3.42316	CTD (carboxy-terminal domain, RNA polymerase II, polypeptide A) small phosphatase 2
NM_001008542	Mxi1	0.00868664	2.78672	0.0160563	3.40089	Max interacting protein 1
NM_023438	Tmem132e	0.00487597	2.78273	6.54779e-05	3.38564	transmembrane protein 132E
NM_177845	Pla2g4e	0.0145732	2.75559	0.0020156	3.34653	phospholipase A2, group IVE
NM_007987	Fas	0.0312198	2.75559	0.0462168	3.31019	Fas (TNF receptor superfamily member 6)
NM_007781	Csf2rb2	0.00811207	2.75091	0.00484338	3.29853	colony stimulating factor 2 receptor, beta 2, low-affinity (granulocyte-macrophage)
NM_173386	Mb21d1	0.0407462	2.74533	0.00748935	3.2974	Mab-21 domain containing 1
NM_145158	Emilin2	0.000831017	2.72917	0.0247998	3.25156	elastin microfibril interfacer 2
NM_028083	Chaf1b	0.00603862	2.70772	0.0149434	3.21795	chromatin assembly factor 1, subunit B (p60)
NM_001252438	D16Ertd472e	0.0129752	2.70237	0.0219863	3.20022	DNA segment, Chr 16, ERATO Doi 472, expressed
NM_009447	Tuba4a	0.00478957	2.67626	0.0169741	3.19821	tubulin, alpha 4A
NM_026384	Dgat2	0.0407246	2.67491	0.00354662	3.19607	diacylglycerol O-acyltransferase 2
NM_001110855	Crem	0.00750198	2.66285	0.00217699	3.1704	cAMP responsive element modulator
NM_025954	Pgp	0.0276915	2.64576	0.019779	3.15067	phosphoglycolate phosphatase
ENSMUST00000029194	Skil	0.0244338	2.62611	0.00266223	3.13679	SKI-like
NM_009415	Tpi1	0.00443207	2.61876	0.0161374	3.13308	triosephosphate isomerase 1
NM_173870	Mgat4a	0.0388119	2.61035	0.0142304	3.1014	mannoside acetylglucosaminyltransferase 4, isoenzyme A
NM_053269	Rad51c	0.0109215	2.59947	0.00408128	3.0429	RAD51 homolog C
NM_033398	Jmjd6	0.0118894	2.59041	0.00662984	3.04218	jumonji domain containing 6
NM_018729	Cd244	0.00805581	2.5807	0.000783502	3.03343	CD244 natural killer cell receptor 2B4
NM_001013365	Osm	0.00490772	2.57989	0.000174286	3.02272	oncostatin M
NM_010496	Id2	0.0395585	2.57663	0.00247345	3.00861	inhibitor of DNA binding 2
NM_145836	Irf2bpl	0.0193876	2.5699	0.0187701	3.00525	interferon regulatory factor 2 binding protein-like
NM_001253883	Pkm	0.0211654	2.5621	0.0299516	2.93513	pyruvate kinase, muscle
NM_153424	Nphp4	0.00207072	2.56106	0.0132614	2.91731	nephronophthisis 4 (juvenile) homolog (human)
NM_001080132	Tmpo	0.00104652	2.55283	0.000130604	2.88326	thymopoietin
NM_001252659	Ldlr	0.00974773	2.54813	0.0200429	2.87759	low density lipoprotein receptor
NM_009128	Scd2	0.00854921	2.52833	0.00143592	2.85622	stearoyl-Coenzyme A desaturase 2
NM_007633	Ccne1	0.0126735	2.52428	0.00320127	2.85214	cyclin E1
NM_172727	Fam221a	0.0169212	2.51289	0.0108444	2.85038	family with sequence similarity 221, member A
NM_029942	Prelid2	0.00870005	2.50991	0.00138661	2.83692	PRELI domain containing 2
NM_133196	Cstf2	0.0125316	2.50846	0.0248585	2.83678	cleavage stimulation factor, 3' pre-RNA subunit 2
NM_013613	Nr4a2	0.0381316	2.493	0.00634138	2.81667	nuclear receptor subfamily 4, group A, member 2
NM_011076	Abcb1a	0.0196946	2.48847	0.00384812	2.81002	ATP-binding cassette, sub-family B (MDR/TAP), member 1A
NM_145630	Pdk3	0.00996882	2.48543	0.000823137	2.80998	pyruvate dehydrogenase kinase, isoenzyme 3
NM_019703	Pfkp	0.0232115	2.48406	0.00251496	2.80025	phosphofructokinase, platelet
NM_001039239	Zfp808	0.00905359	2.47926	0.0115084	2.74423	zinc finger protein 80
NM_001080131	Tmpo	0.001896	2.46352	0.0271034	2.7141	thymopoietin
NM_001255992	Bbs12	0.0428229	2.45669	0.00482066	2.69507	Bardet-Biedl syndrome 12 (human)
NM_001080130	Tmpo	0.00161041	2.43232	0.0134053	2.69277	thymopoietin
NM_001081102	Whsc1	0.00830078	2.42417	0.00400894	2.6841	Wolf-Hirschhorn syndrome candidate 1 (human)
NM_026845	Ppil1	0.0266418	2.41431	0.00129249	2.65544	peptidylprolyl isomerase (cyclophilin)-like 1
NM_013898	Timm8a1	0.0283814	2.40906	0.00704071	2.6553	translocase of inner mitochondrial membrane 8A1
NM_172939	Sowahc	0.0261955	2.40799	0.022834	2.61772	sosondowah ankyrin repeat domain family member C
NM_001033550	Lrrc8b	0.0109502	2.40636	0.00850712	2.61016	leucine rich repeat containing 8 family, member B
NM_146083	Srsf7	0.0387031	2.39564	0.0126536	2.60608	serine/arginine-rich splicing factor 7
NM_172146	Ppat	0.00530942	2.39316	0.045503	2.60042	phosphoribosyl pyrophosphate amidotransferase
NM_001122758	Pcdh7	0.0247966	2.38329	0.0252264	2.59269	protocadherin 7
NM_019738	Nupr1	0.0198717	2.37626	0.00113748	2.59197	nuclear protein transcription regulator 1
NM_013562	Ifrd1	0.0156076	2.3583	0.03049	2.58664	interferon-related developmental regulator 1
NM_023136	Dtymk	0.0048486	2.355	0.0472196	2.58457	deoxythymidylate kinase
NM_031166	Id4	0.0353416	2.3301	0.0198929	2.58006	inhibitor of DNA binding 4
NM_007918	Eif4ebp1	0.00245709	2.32579	0.0179016	2.56983	eukaryotic translation initiation factor 4E binding protein 1
NM_146206	Tpcn2	0.00202621	2.3173	0.029595	2.55571	two pore segment channel 2
NM_001139516	Rbl1	0.023767	2.30368	0.0115104	2.54139	retinoblastoma-like 1 (p107)
NM_133934	Isy1	0.0117537	2.2757	0.0356188	2.53826	ISY1 splicing factor homolog (S. cerevisiae)
NM_177763	Lhfpl4	0.0169014	2.275	0.0182498	2.52481	lipoma HMGIC fusion partner-like protein 4
NM_018868	Nop58	0.019109	2.25268	0.0469612	2.5054	NOP58 ribonucleoprotein
NM_011159	Prkdc	0.0211053	2.24472	0.00777695	2.49246	protein kinase, DNA activated, catalytic polypeptide
NM_013847	Gcat	0.0242664	2.24365	0.013597	2.48633	glycine C-acetyltransferase (2-amino-3-ketobutyrate-coenzyme A ligase)
NM_181415	Atrnl1	0.0282922	2.23745	0.0300078	2.47555	attractin like 1
NM_007792	Csrp2	0.0076904	2.23535	0.013636	2.41073	cysteine and glycine-rich protein 2
NM_009863	Cdc7	0.0463378	2.23227	0.00662284	2.40527	cell division cycle 7 (S. cerevisiae)
NM_001167922	Gtf2e2	0.0327005	2.20885	0.0177876	2.40492	general transcription factor II E, polypeptide 2 (beta subunit)
NM_175512	Dhrs9	0.0440921	2.20879	0.0109871	2.3996	dehydrogenase/reductase (SDR family) member 9
NM_001271506	Crem	0.0179772	2.20866	0.0116117	2.37869	cAMP responsive element modulator
NM_172205	Sbsn	0.00464652	2.19588	0.00755718	2.36203	suprabasin
NM_013745	Nufip1	0.0307538	2.19541	0.0173245	2.26262	nuclear fragile X mental retardation protein interacting protein 1
NM_001080129	Tmpo	0.00146651	2.18629	0.0409569	2.24147	thymopoietin
NM_001195486	Srsf7	0.02788	2.18587	0.0191175	2.23692	serine/arginine-rich splicing factor 7
NM_011249	Rbl1	0.00439335	2.17778	0.012566	2.22984	retinoblastoma-like 1 (p107)
NM_029508	Pcgf5	0.0235003	2.17508	0.0115303	2.2248	polycomb group ring finger 5
NM_053207	Egln1	0.000400411	2.16884	0.00153696	2.21619	EGL nine homolog 1 (C. elegans)
NM_009977	Cst7	0.0415387	2.1491	0.00680406	2.20548	cystatin F (leukocystatin)
NM_013763	Tbl2	0.0341385	2.13044	0.00835511	2.18199	transducin (beta)-like 2
NM_001195485	Srsf7	0.0336888	2.12786	0.0165898	2.17926	serine/arginine-rich splicing factor 7
NM_025809	Clec14a	0.0233111	2.10159	0.00704728	2.16304	C-type lectin domain family 14, member a
NM_011081	Piga	0.0406972	2.09875	0.0163822	2.15595	phosphatidylinositol glycan anchor biosynthesis, class A
NM_001195487	Srsf7	0.0136089	2.09661	0.0277501	2.14907	serine/arginine-rich splicing factor 7
NM_020047	Tacstd2	0.000352329	2.08531	0.00886268	2.1413	tumor-associated calcium signal transducer 2
NM_013602	Mt1	0.00726051	2.08022	0.0352788	2.11238	metallothionein 1
NM_031198	Tfec	0.00616403	2.07685	0.00399535	2.08084	transcription factor EC
NM_001100449	Taf4b	0.0180511	2.07283	0.00179515	2.0749	TAF4B RNA polymerase II, TATA box binding protein (TBP)-associated factor
NM_178708	Pcid2	0.008643	2.06225	0.0246797	2.06659	PCI domain containing 2
NM_010146	Epm2a	0.00283505	2.05099	0.0294014	2.06187	epilepsy, progressive myoclonic epilepsy, type 2 gene alpha
NM_015747	Slc20a1	0.014766	2.04655	0.0162802	2.01141	solute carrier family 20, member 1
NM_023525	Cad	0.0375986	2.00501	0.0208329	2.01052	carbamoyl-phosphate synthetase 2, aspartate transcarbamylase, and dihydroorotase
NM_001077189	Fcgr2b	0.048771	2.00295	0.00241409	2.0053	Fc receptor, IgG, low affinity IIb
NM_198937	Hn1l	0.0261711	2.00183	0.0257209	2.00041	hematological and neurological expressed 1-like

## Sheet: downPTG_downRH
Seqname	GeneSymbol	P-value PTG	Fold Change PTG down	P-value RH	Fold Change RH down	Description
NM_001159957	Pde1c	0.00356068	9.15326	0.0133747	11.4627	phosphodiesterase 1C
NM_175413	Lrrc39	0.00745866	9.05613	0.0269212	10.407	leucine rich repeat containing 39
NM_010149	Epor	0.00695253	8.98402	0.0011676	8.86658	erythropoietin receptor
NM_007493	Asgr2	0.0334838	8.14232	0.0387822	8.84934	asialoglycoprotein receptor 2
NM_001166210	Myh15	0.0155221	7.87049	0.0389532	8.63345	myosin, heavy chain 15
NM_027884	Tns1	0.0447691	7.13373	0.0156474	8.42535	tensin 1
NM_001164412	Cnot4	0.0136177	6.92478	0.0110878	8.0068	CCR4-NOT transcription complex, subunit 4
NM_008509	Lpl	0.0167221	6.90661	0.00189219	7.9526	lipoprotein lipase
NM_001190297	Gpr155	0.00218631	6.84769	0.0311642	7.63637	G protein-coupled receptor 155
NM_007631	Ccnd1	0.00721197	6.66035	0.0228237	7.63019	cyclin D1
NM_008763	Olfr16	0.0491783	6.62288	0.0398642	7.57815	olfactory receptor 16
NM_172573	Engase	0.0381742	5.85209	0.0025866	7.50425	endo-beta-N-acetylglucosaminidase
NM_177755	Klhl38	0.00462238	5.73483	0.000542408	7.33034	kelch-like 38
NM_001039554	Angptl7	3.00957e-05	5.33265	0.00711974	7.1902	angiopoietin-like 7
NM_201367	Gpr176	0.0200213	5.27422	0.00591358	6.66317	G protein-coupled receptor 176
NM_028746	Slc7a13	0.00178569	5.17097	0.00132197	6.60751	solute carrier family 7, (cationic amino acid transporter, y+ system) member 13
NM_133995	Upb1	0.0335036	5.13426	0.00166106	6.41821	ureidopropionase, beta
NM_001166493	Rasgrp3	0.0364217	5.12552	0.00654534	6.3993	RAS, guanyl releasing protein 3
NM_027872	Slc46a3	0.0227668	4.72291	0.00617474	6.2095	solute carrier family 46, member 3
NM_008417	Kcna2	0.0170419	4.51139	0.0163634	6.13137	potassium voltage-gated channel, shaker-related subfamily, member 2
NM_177327	Wwp1	0.0157745	4.44701	0.00469018	5.12601	WW domain containing E3 ubiquitin protein ligase 1
NM_025557	Pcp4l1	0.01143	4.40402	0.00820193	5.02198	Purkinje cell protein 4-like 1
NM_001113283	Fam214a	0.0347399	4.24436	0.0448458	5.01747	family with sequence similarity 214, member A
NM_009910	Cxcr3	0.00961827	4.1953	0.0118207	4.71625	chemokine (C-X-C motif) receptor 3
NM_026280	Mxra7	0.0217494	4.19215	0.0112693	4.51646	matrix-remodelling associated 7
NM_153054	Slc18a1	0.00795622	4.04634	0.0105537	4.40542	solute carrier family 18 (vesicular monoamine), member 1
NM_145142	Chst10	0.0134389	4.02387	0.011861	4.40217	carbohydrate sulfotransferase 10
NM_001195529	Gm4980	0.020166	3.98958	0.0131485	4.34066	predicted gene 4980
NM_019455	Hpgds	0.0289954	3.95159	0.0261652	4.31155	hematopoietic prostaglandin D synthase
NM_001135198	Ccdc36	0.0459593	3.88891	0.0135863	4.30515	coiled-coil domain containing 36
NM_201352	Gdpd5	0.0325307	3.8718	0.00436399	4.29794	glycerophosphodiester phosphodiesterase domain containing 5
NM_007491	Art5	0.0434061	3.83371	0.0302266	4.27247	ADP-ribosyltransferase 5
NM_001276292	Wwp1	0.0183282	3.75737	0.00569038	4.23233	WW domain containing E3 ubiquitin protein ligase 1
NM_080444	Asb10	0.0333906	3.70224	0.0133785	4.18794	ankyrin repeat and SOCS box-containing 10
NM_001165944	Olfr819	0.0358108	3.65124	0.0264688	4.08193	olfactory receptor 819
NM_001033042	Lrrc14b	0.00653459	3.65021	0.00439454	4.06234	leucine rich repeat containing 14B
NM_027667	Arhgap19	0.0263087	3.64559	0.000622858	3.93024	Rho GTPase activating protein 19
NM_001033324	Zbtb16	0.0330273	3.53118	0.00650488	3.83121	zinc finger and BTB domain containing 16
NM_028735	Ttc21a	0.0389524	3.40763	0.00418198	3.82071	tetratricopeptide repeat domain 21A
NM_008737	Nrp1	0.012019	3.40655	0.0234743	3.72403	neuropilin 1
NM_177167	Ppm1e	0.00668631	3.30786	0.0132469	3.66248	protein phosphatase 1E (PP2C domain containing)
NM_024226	Rtn4	0.0267421	3.28441	0.0102799	3.53965	reticulon 4
NM_026915	Lyzl4	0.0100794	3.27166	0.0122957	3.52599	lysozyme-like 4
NM_027032	Pacrg	0.00335419	3.21451	0.00344748	3.44805	PARK2 co-regulated
NM_029884	Hgsnat	0.00414207	3.16866	0.00301126	3.39834	heparan-alpha-glucosaminide N-acetyltransferase
NM_001177502	1700013D24Rik	0.0310703	3.05112	0.00147519	3.3462	RIKEN cDNA 1700013D24 gene
NM_009897	Ckmt1	0.0383284	2.97662	0.0024624	3.32068	creatine kinase, mitochondrial 1, ubiquitous
NM_183390	Klhl6	0.013348	2.97534	0.0326618	3.29502	kelch-like 6
NM_001136236	Fcrl1	0.0480555	2.94276	0.00415539	3.29008	Fc receptor-like 1
NM_054059	Ceacam3	0.0458212	2.89834	0.00459717	3.27131	carcinoembryonic antigen-related cell adhesion molecule 3
NM_027759	Fsip1	0.0214903	2.88733	0.0344586	3.26659	fibrous sheath-interacting protein 1
NM_178165	Fcrl1	0.012051	2.86895	0.0361245	3.22898	Fc receptor-like 1
NM_026162	Plxdc2	0.00195807	2.85927	0.00131581	3.22149	plexin domain containing 2
NM_013851	Abca8b	0.0440126	2.85071	0.00206392	3.16063	ATP-binding cassette, sub-family A (ABC1), member 8b
NM_011819	Gdf15	0.00938789	2.84984	0.00127395	3.13079	growth differentiation factor 15
NM_001159505	Tnfsf13	0.0107848	2.84911	0.0192423	3.12315	tumor necrosis factor (ligand) superfamily, member 13
NM_007642	Cd28	0.0478577	2.82212	0.00732212	3.09419	CD28 antigen
NM_001164433	Mical1	0.021157	2.80987	0.000570279	3.08961	microtubule associated monooxygenase, calponin and LIM domain containing 1
NM_016894	Ramp1	0.0421326	2.80938	0.0284111	3.07381	receptor (calcitonin) activity modifying protein 1
NM_205823	Tlr12	0.0113137	2.78765	0.0421255	3.00845	toll-like receptor 12
NM_152923	Kcnq3	0.024688	2.7772	0.0116703	2.97321	potassium voltage-gated channel, subfamily Q, member 3
NM_001024474	Diras2	0.0108525	2.6125	0.0187117	2.92974	DIRAS family, GTP-binding RAS-like 2
NM_010650	Klra8	0.0169297	2.59447	0.00236791	2.92732	killer cell lectin-like receptor, subfamily A, member 8
NM_016694	Park2	0.00517555	2.58793	0.000225547	2.9229	Parkinson disease (autosomal recessive, juvenile) 2, parkin
NM_144915	Daglb	0.0331589	2.57926	0.00214712	2.91791	diacylglycerol lipase, beta
NM_138315	Mical1	0.0270453	2.52329	0.0205982	2.87977	microtubule associated monooxygenase, calponin and LIM domain containing 1
NM_026514	Cdc42ep3	0.0110446	2.51971	0.00249684	2.87579	CDC42 effector protein (Rho GTPase binding) 3
NM_008461	Klra14	0.0281259	2.50889	0.0197226	2.84393	killer cell lectin-like receptor subfamily A, member 14, pseudogene
NM_183019	Arhgef4	0.0197261	2.50252	0.0163635	2.80901	Rho guanine nucleotide exchange factor (GEF) 4
NM_001109657	Gas7	0.0137243	2.37254	0.000218219	2.78341	growth arrest specific 7
NM_147220	Abca9	0.0231352	2.36401	0.00310459	2.78046	ATP-binding cassette, sub-family A (ABC1), member 9
NM_001195421	Hist1h4m	0.0272381	2.35331	0.00233063	2.77715	histone cluster 1, H4m
NM_011542	Tcea3	0.00509964	2.33521	0.0153251	2.77605	transcription elongation factor A (SII), 3
NM_174857	Mamdc2	0.00407254	2.31419	0.00219626	2.76861	MAM domain containing 2
NM_020026	B3galnt1	0.0318916	2.31229	0.00112989	2.75646	UDP-GalNAc:betaGlcNAc beta 1,3-galactosaminyltransferase, polypeptide 1
NM_001163314	Pgap1	0.0291941	2.30896	0.0341335	2.75142	post-GPI attachment to proteins 1
NM_008621	Mpp1	0.0373566	2.29414	0.00787005	2.67629	membrane protein, palmitoylated
NM_027571	P2ry12	0.0145537	2.29383	0.0480938	2.66327	purinergic receptor P2Y, G-protein coupled 12
NM_053151	Klra21	0.0184527	2.28144	0.00232492	2.65974	killer cell lectin-like receptor subfamily A, member 21
NM_178743	Slc26a11	0.0474933	2.28044	0.0113427	2.6584	solute carrier family 26, member 11
NM_001252059	Cacna1a	0.0383643	2.2664	0.0134808	2.6564	calcium channel, voltage-dependent, P/Q type, alpha 1A subunit
NM_199225	Cd300c	0.0327172	2.25769	0.0156316	2.654	CD300C antigen
NM_177922	Mapk15	0.0318912	2.25574	0.0101248	2.60218	mitogen-activated protein kinase 15
NM_001033874	Ak8	0.0419105	2.24512	0.0142759	2.58959	adenylate kinase 8
NM_010302	Gna12	0.0316167	2.23137	0.000919246	2.583	guanine nucleotide binding protein, alpha 12
NM_177646	Dgkd	0.0300181	2.21706	0.0392762	2.53168	diacylglycerol kinase, delta
NM_008463	Klra5	0.0308308	2.18217	0.0115932	2.52256	killer cell lectin-like receptor, subfamily A, member 5
NM_024245	Kif23	0.00979289	2.17139	0.0485199	2.50343	kinesin family member 23
NM_010769	Matn1	0.0128481	2.17021	0.023183	2.47933	matrilin 1, cartilage matrix protein
NM_008110	Gdf9	0.0317918	2.16947	0.0159841	2.474	growth differentiation factor 9
NM_008623	Mpz	0.0101691	2.16646	0.00787066	2.45656	myelin protein zero
NM_172450	4930539E08Rik	0.0301656	2.15821	0.0167031	2.45105	RIKEN cDNA 4930539E08 gene
NM_172779	Ddx26b	0.0261162	2.15592	0.0119331	2.43208	DEAD/H (Asp-Glu-Ala-Asp/His) box polypeptide 26B
NM_001039000	Kif5a	0.0117548	2.14401	0.00492197	2.42128	kinesin family member 5A
NM_011067	Per3	0.0410045	2.14012	0.00994391	2.41333	period circadian clock 3
NM_011823	Gpr34	0.00824959	2.11657	0.00896605	2.31749	G protein-coupled receptor 34
NM_013781	Sh2d3c	0.0460913	2.09898	0.0419938	2.31199	SH2 domain containing 3C
NM_001142969	A630073D07Rik	0.00960263	2.09789	0.0158058	2.21813	RIKEN cDNA A630073D07 gene
NM_028037	Acad10	0.0182651	2.08579	0.0123076	2.1891	acyl-Coenzyme A dehydrogenase family, member 10
NM_028832	Mterfd3	0.00442628	2.07473	0.025346	2.17462	MTERF domain containing 3
NM_177603	Frat2	0.00515246	2.0621	0.00673901	2.16139	frequently rearranged in advanced T cell lymphomas 2
ENSMUST00000016399	Tubb1	0.0368101	2.05385	0.0392869	2.12351	tubulin, beta 1 class VI
NM_177293	Mtap7d3	0.0173827	2.04071	0.00393859	2.11385	MAP7 domain containing 3
NM_080575	Acss1	0.0245384	2.03914	0.00739726	2.11289	acyl-CoA synthetase short-chain family member 1
NM_026251	Patl2	0.0305142	2.03086	0.00328533	2.06945	protein associated with topoisomerase II homolog 2 (yeast)
NM_016974	Dbp	0.00465468	2.0272	0.0103782	2.06319	D site albumin promoter binding protein
NM_010753	Mxd4	0.0190934	2.02129	0.0271773	2.00677	Max dimerization protein 4
NM_022411	Slc13a2	0.0102164	2.00173	0.026692	2.00236	solute carrier family 13 (sodium-dependent dicarboxylate transporter), member 2

## Sheet: upPTG_downRH
Seqname	GeneSymbol	P-value PTG	Fold Change PTG up	P-value RH	Fold Change RH down	Description
NM_011784	Aplnr	0.0380759	6.11925	0.0324698	2.23303	apelin receptor

## Sheet: downPTG_upRH
Seqname	GeneSymbol	P-value PTG	Fold Change PTG down	P-value RH	Fold Change RH up	Description
NM_008354	Il12rb2	0.00319002	2.74772	0.0165392	5.64887	interleukin 12 receptor, beta 2
