# Supplementary material for: Toxoplasma gondii Manipulates Expression of Host Long Noncoding RNA during Intracellular Infection
Source: Sci Rep. 2018 Oct 9;8:15017. doi: 10.1038/s41598-018-33274-5 (PMC6177471; doi:10.1038/s41598-018-33274-5)
Supplement: Supplementary file 6 — Dataset 6 [file 41598_2018_33274_MOESM6_ESM.xlsx]

## Sheet: RH_upup
ProbeName--lncRNA	Fold Change--lncRNA	seqname--lncRNA	GeneSymbol--lncRNA	Associated_gene_acc--lncRNA	Associated_gene_name--lncRNA	ProbeName--mRNA	Fold Change--mRNA	seqname--mRNA	GeneSymbol--mRNA	description--mRNA
ASMM10P029582	2.02253	ENSMUST00000148619	Yars	ENSMUST00000001365	Yars	ASMM10P000048	2.29357	ENSMUST00000001365	Yars	tyrosyl-tRNA synthetase
ASMM10P002139	3.48718	ENSMUST00000139931	Rab44	NM_001002786	Rab44	ASMM10P016957	4.18825	NM_001002786	Rab44	RAB44, member RAS oncogene family
ASMM10P003766	6.33003	ENSMUST00000175727	AA467197	NM_001004174	AA467197	ASMM10P004046	7.73346	NM_001004174	AA467197	expressed sequence AA467197
ASMM10P029149	6.38724	ENSMUST00000120431	Gm12846	NM_001005787	Inadl	ASMM10P055475	13.5961	NM_001005787	Inadl	InaD-like (Drosophila)
ASMM10P010197	2.28694	NR_102344	Szrd1	NM_001025608	Szrd1	ASMM10P001445	2.08484	NM_001025608	Szrd1	SUZ RNA binding domain containing 1
ASMM10P056735	2.14918	uc007ryd.2	Pelo	NM_001033228	Itga1	ASMM10P052298	22.5269	NM_001033228	Itga1	integrin alpha 1
ASMM10P051688	2.55304	uc007qfy.1	Gfod1	NM_001033399	Gfod1	ASMM10P051687	2.33079	NM_001033399	Gfod1	glucose-fructose oxidoreductase domain containing 1
ASMM10P018019	2.23979	NR_045376	4930549G23Rik	NM_001039088	Seh1l	ASMM10P004364	2.12972	NM_001039088	Seh1l	SEH1-like (S. cerevisiae
ASMM10P022421	36.8793	ENSMUST00000143423	Il1rn	NM_001039701	Il1rn	ASMM10P022420	4.13837	NM_001039701	Il1rn	interleukin 1 receptor antagonist
ASMM10P010324	3.70128	ENSMUST00000160106	Fcgr2b	NM_001077189	Fcgr2b	ASMM10P010317	5.83315	NM_001077189	Fcgr2b	Fc receptor, IgG, low affinity IIb
ASMM10P003513	2.28932	ENSMUST00000168396	Hnrnpd	NM_001077265	Hnrnpd	ASMM10P003580	2.4126	NM_001077265	Hnrnpd	heterogeneous nuclear ribonucleoprotein D
ASMM10P003513	2.28932	ENSMUST00000168396	Hnrnpd	NM_001077267	Hnrnpd	ASMM10P055700	2.57297	NM_001077267	Hnrnpd	heterogeneous nuclear ribonucleoprotein D
ASMM10UP848	2.09425	uc.419-	uc.419	NM_001078167	Srsf1	ASMM10P054205	2.20491	NM_001078167	Srsf1	serine/arginine-rich splicing factor 1
ASMM10P032090	3.3474	ENSMUST00000126335	Aff1	NM_001080798	Aff1	ASMM10P032091	2.67208	NM_001080798	Aff1	AF4/FMR2 family, member 1
ASMM10P010435	2.46826	ENSMUST00000161917	Gm4117	NM_001081249	Vcan	ASMM10P004583	11.7542	NM_001081249	Vcan	versican
ASMM10P019125	2.13663	ENSMUST00000181726	A930007I19Rik	NM_001081319	C030046E11Rik	ASMM10P019785	2.29313	NM_001081319	C030046E11Rik	RIKEN cDNA C030046E11 gene
ASMM10P040467	5.17133	uc009luj.1	AK084432	NM_001081390	Palld	ASMM10P004609	4.89799	NM_001081390	Palld	palladin, cytoskeletal associated protein
ASMM10P003898	2.62376	ENSMUST00000179525	1600014C10Rik	NM_001085385	1600014C10Rik	ASMM10P004671	3.00525	NM_001085385	1600014C10Rik	RIKEN cDNA 1600014C10 gene
ASMM10P019350	3.31625	AK153769	AK153769	NM_001085390	Dusp5	ASMM10P020011	14.627	NM_001085390	Dusp5	dual specificity phosphatase 5
ASMM10P002190	4.07274	ENSMUST00000140912	Crem	NM_001110850	Crem	ASMM10P001119	4.62721	NM_001110850	Crem	cAMP responsive element modulator
ASMM10P002190	4.07274	ENSMUST00000140912	Crem	NM_001110852	Crem	ASMM10P054780	2.1381	NM_001110852	Crem	cAMP responsive element modulator
ASMM10P002190	4.07274	ENSMUST00000140912	Crem	NM_001110854	Crem	ASMM10P002581	18.8211	NM_001110854	Crem	cAMP responsive element modulator
ASMM10P002190	4.07274	ENSMUST00000140912	Crem	NM_001110855	Crem	ASMM10P002160	4.56351	NM_001110855	Crem	cAMP responsive element modulator
ASMM10P002190	4.07274	ENSMUST00000140912	Crem	NM_001110856	Crem	ASMM10P001560	2.07792	NM_001110856	Crem	cAMP responsive element modulator
ASMM10P002190	4.07274	ENSMUST00000140912	Crem	NM_001110858	Crem	ASMM10P001120	6.61004	NM_001110858	Crem	cAMP responsive element modulator
ASMM10P002190	4.07274	ENSMUST00000140912	Crem	NM_001110859	Crem	ASMM10P000395	2.11813	NM_001110859	Crem	cAMP responsive element modulator
ASMM10P025242	9.5547	ENSMUST00000155557	Csf1	NM_001113529	Csf1	ASMM10P000992	28.6186	NM_001113529	Csf1	colony stimulating factor 1 (macrophage)
ASMM10P028801	2.81458	ENSMUST00000147879	Gm6963	NM_001122893	Fyn	ASMM10P039207	3.04191	NM_001122893	Fyn	Fyn proto-oncogene
ASMM10P010435	2.46826	ENSMUST00000161917	Gm4117	NM_001134474	Vcan	ASMM10P004968	4.84873	NM_001134474	Vcan	versican
ASMM10P010435	2.46826	ENSMUST00000161917	Gm4117	NM_001134475	Vcan	ASMM10P004969	8.32851	NM_001134475	Vcan	versican
ASMM10P034416	8.47692	AK089716	AK089716	NM_001146689	Ezh2	ASMM10P001719	3.24072	NM_001146689	Ezh2	enhancer of zeste homolog 2 (Drosophila)
ASMM10P033117	2.9836	ENSMUST00000165492	Ezh2	NM_001146689	Ezh2	ASMM10P001719	3.24072	NM_001146689	Ezh2	enhancer of zeste homolog 2 (Drosophila)
ASMM10P022421	36.8793	ENSMUST00000143423	Il1rn	NM_001159562	Il1rn	ASMM10P005132	4.55745	NM_001159562	Il1rn	interleukin 1 receptor antagonist
ASMM10P021515	2.19923	AK042594	AK042594	NM_001159593	Slc20a1	ASMM10P005138	2.75846	NM_001159593	Slc20a1	solute carrier family 20, member 1
ASMM10P001159	2.09256	ENSMUST00000124347	Spata5	NM_001163511	Spata5	ASMM10P005349	2.2084	NM_001163511	Spata5	spermatogenesis associated 5
ASMM10P016286	9.78876	uc008czh.1	AK088368	NM_001163630	Satb1	ASMM10P005382	3.50119	NM_001163630	Satb1	special AT-rich sequence binding protein 1
ASMM10P049375	3.54239	ENSMUST00000154087	Stat5a	NM_001164062	Stat5a	ASMM10P005432	3.30734	NM_001164062	Stat5a	signal transducer and activator of transcription 5A
ASMM10P047886	24.7998	uc007mlf.1	AK009121	NM_001172472	Sphk1	ASMM10P002501	3.07581	NM_001172472	Sphk1	sphingosine kinase 1
ASMM10P049656	21.8307	uc029rpz.1	AK218698	NM_001172472	Sphk1	ASMM10P002501	3.07581	NM_001172472	Sphk1	sphingosine kinase 1
ASMM10P012629	3.51687	AF425381	AF425381	NM_001177352	Myc	ASMM10P005765	14.7448	NM_001177352	Myc	myelocytomatosis oncogene
ASMM10UP454	2.26097	uc.50-	uc.50	NM_001195485	Srsf7	ASMM10P005926	4.16091	NM_001195485	Srsf7	serine/arginine-rich splicing factor 7
ASMM10P016481	2.16533	NR_036615	Srsf7	NM_001195485	Srsf7	ASMM10P005926	4.16091	NM_001195485	Srsf7	serine/arginine-rich splicing factor 7
ASMM10UP454	2.26097	uc.50-	uc.50	NM_001195486	Srsf7	ASMM10P005927	3.88441	NM_001195486	Srsf7	serine/arginine-rich splicing factor 7
ASMM10P016481	2.16533	NR_036615	Srsf7	NM_001195486	Srsf7	ASMM10P005927	3.88441	NM_001195486	Srsf7	serine/arginine-rich splicing factor 7
ASMM10UP454	2.26097	uc.50-	uc.50	NM_001195487	Srsf7	ASMM10P005928	2.69277	NM_001195487	Srsf7	serine/arginine-rich splicing factor 7
ASMM10P016481	2.16533	NR_036615	Srsf7	NM_001195487	Srsf7	ASMM10P005928	2.69277	NM_001195487	Srsf7	serine/arginine-rich splicing factor 7
ASMM10P054136	3.67501	ENSMUST00000109960	Serpina3i	NM_001199940	Serpina3i	ASMM10P051160	9.45792	NM_001199940	Serpina3i	serine (or cysteine) peptidase inhibitor, clade A, member 3I
ASMM10P001267	2.46892	ENSMUST00000125824	Set	NM_001204875	Set	ASMM10P022571	2.03343	NM_001204875	Set	SET nuclear oncogene
ASMM10P010162	3.33037	NR_073183	Gabpb1	NM_001271468	Gabpb1	ASMM10P000015	3.36314	NM_001271468	Gabpb1	GA repeat binding protein, beta 1
ASMM10P002190	4.07274	ENSMUST00000140912	Crem	NM_001271503	Crem	ASMM10P000098	2.10813	NM_001271503	Crem	cAMP responsive element modulator
ASMM10P002190	4.07274	ENSMUST00000140912	Crem	NM_001271506	Crem	ASMM10P000100	3.04218	NM_001271506	Crem	cAMP responsive element modulator
ASMM10P010197	2.28694	NR_102344	Szrd1	NM_001277195	Szrd1	ASMM10P006536	2.29892	NM_001277195	Szrd1	SUZ RNA binding domain containing 1
ASMM10P003513	2.28932	ENSMUST00000168396	Hnrnpd	NM_007516	Hnrnpd	ASMM10P003589	2.15628	NM_007516	Hnrnpd	heterogeneous nuclear ribonucleoprotein D
ASMM10P003845	4.75162	ENSMUST00000177234	Cav1	NM_007616	Cav1	ASMM10P034141	3.66796	NM_007616	Cav1	caveolin 1, caveolae protein
ASMM10P034535	64.9658	uc007gwf.2	Socs2	NM_007706	Socs2	ASMM10P034580	4.10047	NM_007706	Socs2	suppressor of cytokine signaling 2
ASMM10P025242	9.5547	ENSMUST00000155557	Csf1	NM_007778	Csf1	ASMM10P025241	41.5298	NM_007778	Csf1	colony stimulating factor 1 (macrophage)
ASMM10P035125	5.44559	AK088988	AK088988	NM_007792	Csrp2	ASMM10P046015	3.75557	NM_007792	Csrp2	cysteine and glycine-rich protein 2
ASMM10P034416	8.47692	AK089716	AK089716	NM_007971	Ezh2	ASMM10P052843	2.85103	NM_007971	Ezh2	enhancer of zeste homolog 2 (Drosophila)
ASMM10P033117	2.9836	ENSMUST00000165492	Ezh2	NM_007971	Ezh2	ASMM10P052843	2.85103	NM_007971	Ezh2	enhancer of zeste homolog 2 (Drosophila)
ASMM10P052189	8.0877	NR_037987	Gm16548	NM_007976	F5	ASMM10P023755	7.24753	NM_007976	F5	coagulation factor V
ASMM10P028801	2.81458	ENSMUST00000147879	Gm6963	NM_008054	Fyn	ASMM10P039227	2.7272	NM_008054	Fyn	Fyn proto-oncogene
ASMM10P051398	11.9194	uc007pnu.1	AK045681	NM_008380	Inhba	ASMM10P052392	12.3466	NM_008380	Inhba	inhibin beta-A
ASMM10P013439	2.86651	uc007alb.1	AK205147	NM_008563	Mcm3	ASMM10P049620	5.2269	NM_008563	Mcm3	minichromosome maintenance deficient 3 (S. cerevisiae)
ASMM10P047682	2.20926	uc007lvu.1	AK160502	NM_008740	Nsf	ASMM10P047683	2.29771	NM_008740	Nsf	N-ethylmaleimide sensitive fusion protein
ASMM10P047684	2.03191	ENSMUST00000172606	Gm8738	NM_008740	Nsf	ASMM10P047683	2.29771	NM_008740	Nsf	N-ethylmaleimide sensitive fusion protein
ASMM10P047114	2.95507	ENSMUST00000131472	Nxn	NM_008750	Nxn	ASMM10P047113	4.38536	NM_008750	Nxn	nucleoredoxin
ASMM10P031562	2.32003	uc029qzu.1	AK008812	NM_008826	Pfkl	ASMM10P031525	2.81667	NM_008826	Pfkl	phosphofructokinase, liver, B-type
ASMM10UP897	6.31021	uc.462-	uc.462	NM_008892	Pola1	ASMM10P044184	2.23947	NM_008892	Pola1	polymerase (DNA directed), alpha 1
ASMM10P046157	4.01442	ENSMUST00000133285	Prim1	NM_008921	Prim1	ASMM10P053968	3.57948	NM_008921	Prim1	DNA primase, p49 subunit
ASMM10P002766	2.42857	ENSMUST00000150283	Pter	NM_008961	Pter	ASMM10P054944	2.15074	NM_008961	Pter	phosphotriesterase related
ASMM10P002949	2.66496	ENSMUST00000153720	Selenbp1	NM_009150	Selenbp1	ASMM10P002486	2.58457	NM_009150	Selenbp1	selenium binding protein 1
ASMM10P003337	2.21656	ENSMUST00000162413	Tra2b	NM_009186	Tra2b	ASMM10P014232	2.36018	NM_009186	Tra2b	transformer 2 beta homolog (Drosophila)
ASMM10P003802	71.3562	ENSMUST00000176310	Six1	NM_009189	Six1	ASMM10P054102	12.4923	NM_009189	Six1	sine oculis-related homeobox 1
ASMM10P050911	20.0275	AK035470	AK035470	NM_009189	Six1	ASMM10P054102	12.4923	NM_009189	Six1	sine oculis-related homeobox 1
ASMM10P003586	6.47011	ENSMUST00000171065	Serpina3g	NM_009251	Serpina3g	ASMM10P000194	2.0614	NM_009251	Serpina3g	serine (or cysteine) peptidase inhibitor, clade A, member 3G
ASMM10P013492	6.16732	ENSMUST00000162142	Sqle	NM_009270	Sqle	ASMM10P013493	4.81225	NM_009270	Sqle	squalene epoxidase
ASMM10P014005	2.12758	uc029svi.1	AB352974	NM_009319	Tarbp2	ASMM10P002263	2.1348	NM_009319	Tarbp2	TAR (HIV) RNA binding protein 2
ASMM10P056906	39.9243	uc008nps.1	Tgm2	NM_009373	Tgm2	ASMM10P021896	10.8749	NM_009373	Tgm2	transglutaminase 2, C polypeptide
ASMM10P003659	7.36927	ENSMUST00000173249	Gm20412	NM_009373	Tgm2	ASMM10P021896	10.8749	NM_009373	Tgm2	transglutaminase 2, C polypeptide
ASMM10P003297	4.95261	ENSMUST00000161670	Vmn2r89	NM_009486	Vmn2r89	ASMM10P006889	7.00612	NM_009486	Vmn2r89	vomeronasal 2, receptor 89
ASMM10P003297	4.95261	ENSMUST00000161670	Vmn2r89	NM_009487	Vmn2r89	ASMM10P006890	4.6605	NM_009487	Vmn2r89	vomeronasal 2, receptor 89
ASMM10P002412	12.606	ENSMUST00000144438	Ccne2	NM_009830	Ccne2	ASMM10P006950	12.8669	NM_009830	Ccne2	cyclin E2
ASMM10P032131	3.37701	ENSMUST00000140378	Cdc7	NM_009863	Cdc7	ASMM10P000922	3.87216	NM_009863	Cdc7	cell division cycle 7 (S. cerevisiae)
ASMM10P010324	3.70128	ENSMUST00000160106	Fcgr2b	NM_010187	Fcgr2b	ASMM10P007007	4.73263	NM_010187	Fcgr2b	Fc receptor, IgG, low affinity IIb
ASMM10P037884	34.226	ENSMUST00000149686	Il4i1	NM_010215	Il4i1	ASMM10P005724	56.8702	NM_010215	Il4i1	interleukin 4 induced 1
ASMM10P037885	5.70744	uc009grb.1	Fig1ps	NM_010215	Il4i1	ASMM10P005724	56.8702	NM_010215	Il4i1	interleukin 4 induced 1
ASMM10P010162	3.33037	NR_073183	Gabpb1	NM_010249	Gabpb1	ASMM10P021460	2.95645	NM_010249	Gabpb1	GA repeat binding protein, beta 1
ASMM10P003132	2.09636	ENSMUST00000156713	Gart	NM_010256	Gart	ASMM10P000986	2.05564	NM_010256	Gart	phosphoribosylglycinamide formyltransferase
ASMM10P050122	2.8122	uc007nws.1	AK048798	NM_010431	Hif1a	ASMM10P054103	3.31019	NM_010431	Hif1a	hypoxia inducible factor 1, alpha subunit
ASMM10P050920	2.79281	ENSMUST00000149740	Hif1a	NM_010431	Hif1a	ASMM10P054103	3.31019	NM_010431	Hif1a	hypoxia inducible factor 1, alpha subunit
ASMM10P001750	2.55442	ENSMUST00000133563	Hsd17b7	NM_010476	Hsd17b7	ASMM10P052687	3.48385	NM_010476	Hsd17b7	hydroxysteroid (17-beta) dehydrogenase 7
ASMM10P001192	2.30598	ENSMUST00000124826	Itgb1	NM_010578	Itgb1	ASMM10P007063	2.18897	NM_010578	Itgb1	integrin beta 1 (fibronectin receptor beta)
ASMM10P018535	4.42026	uc008eyu.1	AK079263	NM_010721	Lmnb1	ASMM10P018536	5.99649	NM_010721	Lmnb1	lamin B1
ASMM10P010447	2.40542	ENSMUST00000177675	Gm20379	NM_010829	Msh3	ASMM10P052092	2.1082	NM_010829	Msh3	mutS homolog 3 (E. coli)
ASMM10P029275	3.86156	ENSMUST00000129931	Orc1	NM_011015	Orc1	ASMM10P029274	13.0136	NM_011015	Orc1	origin recognition complex, subunit 1
ASMM10P010570	3.06997	uc007rvk.1	AK087292	NM_011056	Pde4d	ASMM10P010572	4.31469	NM_011056	Pde4d	phosphodiesterase 4D, cAMP specific
ASMM10P002853	3.07515	ENSMUST00000151911	Piga	NM_011081	Piga	ASMM10P000761	3.64266	NM_011081	Piga	phosphatidylinositol glycan anchor biosynthesis, class A
ASMM10P002256	6.44041	ENSMUST00000142070	Prnp	NM_011170	Prnp	ASMM10P007151	4.45149	NM_011170	Prnp	prion protein
ASMM10P048115	2.06152	BC002209	BC002209	NM_011221	Purb	ASMM10P046300	2.18605	NM_011221	Purb	purine rich element binding protein B
ASMM10P052189	8.0877	NR_037987	Gm16548	NM_011347	Selp	ASMM10P023719	6.65192	NM_011347	Selp	selectin, platelet
ASMM10P057073	3.79674	uc009nsd.1	Slc7a5	NM_011404	Slc7a5	ASMM10P039948	17.7106	NM_011404	Slc7a5	solute carrier family 7 (cationic amino acid transporter, y+ system), member 5
ASMM10P034930	3.76918	ENSMUST00000166346	Bhlhe40	NM_011498	Bhlhe40	ASMM10P007200	12.0184	NM_011498	Bhlhe40	basic helix-loop-helix family, member e40
ASMM10P024667	4.0902	ENSMUST00000142932	Slc7a11	NM_011990	Slc7a11	ASMM10P024666	3.81257	NM_011990	Slc7a11	solute carrier family 7 (cationic amino acid transporter, y+ system), member 11
ASMM10P002190	4.07274	ENSMUST00000140912	Crem	NM_013498	Crem	ASMM10P017575	6.27187	NM_013498	Crem	cAMP responsive element modulator
ASMM10P020613	15.9065	ENSMUST00000122906	Nr4a2	NM_013613	Nr4a2	ASMM10P007323	5.56107	NM_013613	Nr4a2	nuclear receptor subfamily 4, group A, member 2
ASMM10P024439	24.3799	ENSMUST00000163992	Slamf1	NM_013730	Slamf1	ASMM10P024440	2.35111	NM_013730	Slamf1	signaling lymphocytic activation molecule family member 1
ASMM10P000053	3.42002	ENSMUST00000005508	Tbl2	NM_013763	Tbl2	ASMM10P032550	2.74423	NM_013763	Tbl2	transducin (beta)-like 2
ASMM10P021515	2.19923	AK042594	AK042594	NM_015747	Slc20a1	ASMM10P023759	2.2248	NM_015747	Slc20a1	solute carrier family 20, member 1
ASMM10P053806	4.11202	uc029qup.1	Cd244	NM_018729	Cd244	ASMM10P007475	3.8648	NM_018729	Cd244	CD244 natural killer cell receptor 2B4
ASMM10P014379	7.53756	ENSMUST00000145506	Cd86	NM_019388	Cd86	ASMM10P014378	10.9275	NM_019388	Cd86	CD86 antigen
ASMM10P010435	2.46826	ENSMUST00000161917	Gm4117	NM_019389	Vcan	ASMM10P007504	14.6909	NM_019389	Vcan	versican
ASMM10P052978	2.56195	uc009ets.1	AK087382	NM_019643	Fam60a	ASMM10P002376	7.20669	NM_019643	Fam60a	family with sequence similarity 60, member A
ASMM10P003640	2.64407	ENSMUST00000172828	Syncrip	NM_019666	Syncrip	ASMM10P053529	3.64774	NM_019666	Syncrip	synaptotagmin binding, cytoplasmic RNA interacting protein
ASMM10P019201	22.1869	ENSMUST00000134749	Aldh18a1	NM_019698	Aldh18a1	ASMM10P007554	9.80536	NM_019698	Aldh18a1	aldehyde dehydrogenase 18 family, member A1
ASMM10P051347	5.07099	uc007pkb.2	AK043676	NM_019703	Pfkp	ASMM10P007555	3.38564	NM_019703	Pfkp	phosphofructokinase, platelet
ASMM10P003066	13.6203	ENSMUST00000155850	Hhip	NM_020259	Hhip	ASMM10P039556	14.4525	NM_020259	Hhip	Hedgehog-interacting protein
ASMM10P014411	2.21197	ENSMUST00000132697	Arhgap31	NM_020260	Arhgap31	ASMM10P014410	2.18902	NM_020260	Arhgap31	Rho GTPase activating protein 31
ASMM10P001159	2.09256	ENSMUST00000124347	Spata5	NM_021343	Spata5	ASMM10P007648	2.27224	NM_021343	Spata5	spermatogenesis associated 5
ASMM10P033056	9.13926	AK042733	AK042733	NM_021439	Chst11	ASMM10P007665	3.9954	NM_021439	Chst11	carbohydrate sulfotransferase 11
ASMM10P014713	16.501	ENSMUST00000123893	Donson	NM_021720	Donson	ASMM10P014712	8.64468	NM_021720	Donson	downstream neighbor of SON
ASMM10P009854	2.66555	NR_027509	Suv39h2	NM_022724	Suv39h2	ASMM10P007721	2.10191	NM_022724	Suv39h2	suppressor of variegation 3-9 homolog 2 (Drosophila)
ASMM10P003218	2.00049	ENSMUST00000159957	Ercc6l2	NM_023507	Ercc6l2	ASMM10P010280	2.25872	NM_023507	Ercc6l2	excision repair cross-complementing rodent repair deficiency, complementation group 6 like 2
ASMM10P039429	3.25815	ENSMUST00000143972	Tma16	NM_025465	Tma16	ASMM10P007864	2.91731	NM_025465	Tma16	translation machinery associated 16 homolog (S. cerevisiae)
ASMM10P022991	2.12084	ENSMUST00000137880	Cdca7	NM_025866	Cdca7	ASMM10P022990	10.2067	NM_025866	Cdca7	cell division cycle associated 7
ASMM10P003003	2.62074	ENSMUST00000154598	Gatm	NM_025961	Gatm	ASMM10P021430	2.45208	NM_025961	Gatm	glycine amidinotransferase (L-arginine:glycine amidinotransferase)
ASMM10P040686	2.73421	ENSMUST00000160470	Ppa1	NM_026438	Ppa1	ASMM10P040697	2.89198	NM_026438	Ppa1	pyrophosphatase (inorganic) 1
ASMM10P026615	8.32227	ENSMUST00000169533	Mcoln2	NM_026656	Mcoln2	ASMM10P026613	5.99668	NM_026656	Mcoln2	mucolipin 2
ASMM10P012564	2.08955	ENSMUST00000170135	Mrpl13	NM_026759	Mrpl13	ASMM10P012563	2.07822	NM_026759	Mrpl13	mitochondrial ribosomal protein L13
ASMM10P040363	8.78083	ENSMUST00000143216	Pdgfrl	NM_026840	Pdgfrl	ASMM10P040364	3.32807	NM_026840	Pdgfrl	platelet-derived growth factor receptor-like
ASMM10P047882	2.61098	uc007mla.1	Rnf157	NM_027258	Rnf157	ASMM10P047881	2.59773	NM_027258	Rnf157	ring finger protein 157
ASMM10P054581	3.29548	uc029syw.1	AK219094	NM_028083	Chaf1b	ASMM10P015438	4.37508	NM_028083	Chaf1b	chromatin assembly factor 1, subunit B (p60)
ASMM10P015437	2.1492	ENSMUST00000124313	Chaf1b	NM_028083	Chaf1b	ASMM10P015438	4.37508	NM_028083	Chaf1b	chromatin assembly factor 1, subunit B (p60)
ASMM10P018019	2.23979	NR_045376	4930549G23Rik	NM_028112	Seh1l	ASMM10P054825	2.05067	NM_028112	Seh1l	SEH1-like (S. cerevisiae
ASMM10P057188	2.56108	uc011zpf.1	Dis3	NM_028315	Dis3	ASMM10P011397	2.59518	NM_028315	Dis3	DIS3 mitotic control homolog (S. cerevisiae)
ASMM10P029139	5.61922	uc029uyc.1	BC025019	NM_030014	Hook1	ASMM10P008522	5.05656	NM_030014	Hook1	hook homolog 1 (Drosophila)
ASMM10P040721	4.01572	AK008378	AK008378	NM_030563	N4bp1	ASMM10P039635	2.06047	NM_030563	N4bp1	NEDD4 binding protein 1
ASMM10P016031	2.08582	AK148113	AK148113	NM_133662	Ier3	ASMM10P017147	5.68709	NM_133662	Ier3	immediate early response 3
ASMM10P057082	2.62521	uc009ocw.2	Tmem123	NM_133739	Tmem123	ASMM10P008694	2.6841	NM_133739	Tmem123	transmembrane protein 123
ASMM10P027319	4.59825	ENSMUST00000144349	Psip1	NM_133948	Psip1	ASMM10P027318	2.37958	NM_133948	Psip1	PC4 and SFRS1 interacting protein 1
ASMM10P026778	4.19129	ENSMUST00000129036	Ripk2	NM_138952	Ripk2	ASMM10P008790	4.48208	NM_138952	Ripk2	receptor (TNFRSF)-interacting serine-threonine kinase 2
ASMM10P017497	5.83638	AK016733	AK016733	NM_144802	Hnrnpll	ASMM10P016479	2.23384	NM_144802	Hnrnpll	heterogeneous nuclear ribonucleoprotein L-like
ASMM10P057226	3.4763	uc012axp.1	Hnrpll	NM_144802	Hnrnpll	ASMM10P016479	2.23384	NM_144802	Hnrnpll	heterogeneous nuclear ribonucleoprotein L-like
ASMM10P022619	4.20476	ENSMUST00000149094	Exosc2	NM_144886	Exosc2	ASMM10P054991	3.04904	NM_144886	Exosc2	exosome component 2
ASMM10P002217	3.91239	ENSMUST00000141360	Ubxn2a	NM_145441	Ubxn2a	ASMM10P049792	2.90179	NM_145441	Ubxn2a	UBX domain protein 2A
ASMM10P056637	2.10607	uc007diy.2	Sft2d2	NM_145512	Sft2d2	ASMM10P052259	2.51998	NM_145512	Sft2d2	SFT2 domain containing 2
ASMM10UP454	2.26097	uc.50-	uc.50	NM_146083	Srsf7	ASMM10P008957	4.11154	NM_146083	Srsf7	serine/arginine-rich splicing factor 7
ASMM10P016481	2.16533	NR_036615	Srsf7	NM_146083	Srsf7	ASMM10P008957	4.11154	NM_146083	Srsf7	serine/arginine-rich splicing factor 7
ASMM10P052569	2.76544	ENSMUST00000153269	Mboat1	NM_153546	Mboat1	ASMM10P052571	2.8717	NM_153546	Mboat1	membrane bound O-acyltransferase domain containing 1
ASMM10P019201	22.1869	ENSMUST00000134749	Aldh18a1	NM_153554	Aldh18a1	ASMM10P009069	5.70514	NM_153554	Aldh18a1	aldehyde dehydrogenase 18 family, member A1
ASMM10P022597	2.4079	uc029twm.1	AK185556	NM_170592	Ntmt1	ASMM10P022596	2.80438	NM_170592	Ntmt1	N-terminal Xaa-Pro-Lys N-methyltransferase 1
ASMM10P003036	5.60136	ENSMUST00000155272	Ppat	NM_172146	Ppat	ASMM10P003037	5.88207	NM_172146	Ppat	phosphoribosyl pyrophosphate amidotransferase
ASMM10P056802	2.13751	uc007wyg.1	Ccdc134	NM_172428	Ccdc134	ASMM10P013742	2.13799	NM_172428	Ccdc134	coiled-coil domain containing 134
ASMM10P052288	2.58113	AK040374	AK040374	NM_172595	Arl15	ASMM10P010611	3.46448	NM_172595	Arl15	ADP-ribosylation factor-like 15
ASMM10P010978	9.86923	ENSMUST00000139124	Wdhd1	NM_172598	Wdhd1	ASMM10P000745	11.6142	NM_172598	Wdhd1	WD repeat and HMG-box DNA binding protein 1
ASMM10P029149	6.38724	ENSMUST00000120431	Gm12846	NM_172696	Inadl	ASMM10P029150	6.51475	NM_172696	Inadl	InaD-like (Drosophila)
ASMM10P017920	2.21848	ENSMUST00000154763	Pcyox1l	NM_172832	Pcyox1l	ASMM10P017919	3.77589	NM_172832	Pcyox1l	prenylcysteine oxidase 1 like
ASMM10P027866	3.76885	ENSMUST00000128820	Adc	NM_172875	Adc	ASMM10P027865	11.5129	NM_172875	Adc	arginine decarboxylase
ASMM10P010435	2.46826	ENSMUST00000161917	Gm4117	NM_172955	Vcan	ASMM10P052077	13.7912	NM_172955	Vcan	versican
ASMM10P053523	5.19669	ENSMUST00000127190	Mb21d1	NM_173386	Mb21d1	ASMM10P041915	2.80998	NM_173386	Mb21d1	Mab-21 domain containing 1
ASMM10P002733	2.33449	ENSMUST00000149791	Mgat4a	NM_173870	Mgat4a	ASMM10P055799	2.16304	NM_173870	Mgat4a	mannoside acetylglucosaminyltransferase 4, isoenzyme A
ASMM10P010197	2.28694	NR_102344	Szrd1	NM_174996	Szrd1	ASMM10P009262	2.21848	NM_174996	Szrd1	SUZ RNA binding domain containing 1
ASMM10P001080	5.43052	ENSMUST00000123145	Trib3	NM_175093	Trib3	ASMM10P021772	3.17375	NM_175093	Trib3	tribbles homolog 3 (Drosophila)
ASMM10P002650	2.73169	ENSMUST00000148243	Pogk	NM_175170	Pogk	ASMM10P009289	2.2009	NM_175170	Pogk	pogo transposable element with KRAB domain
ASMM10P050558	17.482	ENSMUST00000151023	Itgb8	NM_177290	Itgb8	ASMM10P050557	29.5351	NM_177290	Itgb8	integrin beta 8
ASMM10P001427	3.35048	ENSMUST00000128230	Tsr1	NM_177325	Tsr1	ASMM10P048918	2.19749	NM_177325	Tsr1	TSR1 20S rRNA accumulation
ASMM10P034853	3.34262	ENSMUST00000143691	Tmtc2	NM_177368	Tmtc2	ASMM10P034852	2.54495	NM_177368	Tmtc2	transmembrane and tetratricopeptide repeat containing 2
ASMM10P045968	2.41557	NR_038032	Gm15663	NM_177368	Tmtc2	ASMM10P034852	2.54495	NM_177368	Tmtc2	transmembrane and tetratricopeptide repeat containing 2
ASMM10P040901	6.42713	uc029wvm.1	AK218455	NM_178798	Slc7a6	ASMM10P040900	4.93025	NM_178798	Slc7a6	solute carrier family 7 (cationic amino acid transporter, y+ system), member 6
ASMM10P002381	2.44341	ENSMUST00000144028	Dhrs13	NM_183286	Dhrs13	ASMM10P001051	6.598	NM_183286	Dhrs13	dehydrogenase/reductase (SDR family) member 13
ASMM10P010162	3.33037	NR_073183	Gabpb1	NM_207669	Gabpb1	ASMM10P006383	3.24116	NM_207669	Gabpb1	GA repeat binding protein, beta 1
Total=~170

## Sheet: RH_updown
ProbeName--lncRNA	Fold Change--lncRNA up	seqname--lncRNA	GeneSymbol--lncRNA	Associated_gene_acc--lncRNA	Associated_gene_name--lncRNA	ProbeName--mRNA	Fold Change--mRNA down	seqname--mRNA	GeneSymbol--mRNA	description--mRNA
ASMM10P025112	2.31396	NR_040409	Gm15441	NM_001009935	Txnip	ASMM10P004083	4.58997	NM_001009935	Txnip	thioredoxin interacting protein
ASMM10P009854	2.66555	NR_027509	Suv39h2	NM_001110214	Dclre1c	ASMM10P001510	2.05252	NM_001110214	Dclre1c	DNA cross-link repair 1C, PSO2 homolog (S. cerevisiae)
ASMM10P002509	2.1801	NM_010846	Parvg	NM_001162500	Parvg	ASMM10P013774	2.46601	NM_001162500	Parvg	parvin, gamma
ASMM10P034600	2.41626	ENSMUST00000164176	Gm17147	NM_019455	Hpgds	ASMM10P033273	7.50425	NM_019455	Hpgds	hematopoietic prostaglandin D synthase
ASMM10P025112	2.31396	NR_040409	Gm15441	NM_023719	Txnip	ASMM10P007783	4.7306	NM_023719	Txnip	thioredoxin interacting protein
ASMM10P009854	2.66555	NR_027509	Suv39h2	NM_175683	Dclre1c	ASMM10P000848	2.09134	NM_175683	Dclre1c	DNA cross-link repair 1C, PSO2 homolog (S. cerevisiae)
Total=6	Total=6

## Sheet: RH_downdown
ProbeName-lncRNA	Fold Change-lncRNA	seqname-lncRNA	GeneSymbol-lncRNA	Associated_gene_acc-lncRNA	Associated_gene_name-lncRNA	ProbeName--mRNA	Fold Change--mRNA	seqname--mRNA	GeneSymbol--mRNA	description--mRNA
ASMM10P017328	2.97726	ENSMUST00000132340	Trem2	ENSMUST00000024791	Trem2	ASMM10P000094	2.1273	ENSMUST00000024791	Trem2	triggering receptor expressed on myeloid cells 2
ASMM10P044216	2.03896	AK089213	AK089213	NM_001004363	Nuak1	ASMM10P033252	3.7235	NM_001004363	Nuak1	NUAK family, SNF1-like kinase, 1
ASMM10P026250	7.3022	ENSMUST00000151832	Txnip	NM_001009935	Txnip	ASMM10P004083	4.58997	NM_001009935	Txnip	thioredoxin interacting protein
ASMM10P030302	2.80541	ENSMUST00000140646	Gm15513	NM_001015039	Zfyve28	ASMM10P030301	3.20239	NM_001015039	Zfyve28	zinc finger, FYVE domain containing 28
ASMM10P056639	3.69841	uc007drn.2	BC094916	NM_001024721	BC094916	ASMM10P004145	3.89086	NM_001024721	BC094916	cDNA sequence BC094916
ASMM10P028161	2.59419	ENSMUST00000136102	Plekhm2	NM_001033150	Plekhm2	ASMM10P028162	2.19458	NM_001033150	Plekhm2	pleckstrin homology domain containing, family M (with RUN domain) member 2
ASMM10P010954	5.06496	uc007drx.1	Mnda	NM_001033450	Mnda	ASMM10P010968	3.82498	NM_001033450	Mnda	myeloid cell nuclear differentiation antigen
ASMM10P036263	2.28333	uc009hik.1	AK162351	NM_001033713	Mef2a	ASMM10P001845	2.41744	NM_001033713	Mef2a	myocyte enhancer factor 2A
ASMM10P018556	14.559	ENSMUST00000131638	Gm5970	NM_001033767	Gm4951	ASMM10P018555	5.13268	NM_001033767	Gm4951	predicted gene 4951
ASMM10P048792	3.32882	ENSMUST00000145435	2010012P19Rik	NM_001034097	Tnfsf12Tnfsf13	ASMM10P004297	2.30299	NM_001034097	Tnfsf12Tnfsf13	Tnfsf12-Tnfsf13 readthrough transcript
ASMM10P016681	4.40885	uc008aog.1	2210404J11Rik	NM_001034891	Ermard	ASMM10P016679	2.51401	NM_001034891	Ermard	ER membrane associated RNA degradation
ASMM10P037383	5.80134	ENSMUST00000139649	Plekhm3	NM_001039493	Plekhm3	ASMM10P037394	3.47408	NM_001039493	Plekhm3	pleckstrin homology domain containing, family M, member 3
ASMM10P016681	4.40885	uc008aog.1	2210404J11Rik	NM_001039552	Ermard	ASMM10P016680	3.05867	NM_001039552	Ermard	ER membrane associated RNA degradation
ASMM10P010996	5.07521	ENSMUST00000138143	Ifi203	NM_001045481	Ifi203	ASMM10P000189	4.0161	NM_001045481	Ifi203	interferon activated gene 203
ASMM10P056826	2.07344	uc007zzz.2	Morc3	NM_001045529	Morc3	ASMM10P015436	2.37678	NM_001045529	Morc3	microrchidia 3
ASMM10P038360	2.35596	TCONS_00029158	XLOC_021779	NM_001081167	B3gnt6	ASMM10P036537	2.26801	NM_001081167	B3gnt6	UDP-GlcNAc:betaGal beta-1,3-N-acetylglucosaminyltransferase 6 (core 3 synthase)
ASMM10P002370	2.68044	ENSMUST00000143860	Snx27	NM_001082484	Snx27	ASMM10P004644	2.79356	NM_001082484	Snx27	sorting nexin family member 27
ASMM10P056642	2.82461	uc007dwj.2	Lin9	NM_001103182	Lin9	ASMM10P004734	3.18459	NM_001103182	Lin9	lin-9 homolog (C. elegans)
ASMM10P022233	2.23681	uc008iec.1	Phxr1	NM_001110214	Dclre1c	ASMM10P001510	2.05252	NM_001110214	Dclre1c	DNA cross-link repair 1C, PSO2 homolog (S. cerevisiae)
ASMM10P015667	3.14847	ENSMUST00000095615	Zfp945	NM_001110254	Zfp945	ASMM10P004776	2.06641	NM_001110254	Zfp945	zinc finger protein 945
ASMM10P043063	5.43426	uc009qri.1	BC031353	NM_001113283	Fam214a	ASMM10P004838	6.3993	NM_001113283	Fam214a	family with sequence similarity 214, member A
ASMM10P043065	2.18262	uc009qrk.2	BC031353	NM_001113283	Fam214a	ASMM10P004838	6.3993	NM_001113283	Fam214a	family with sequence similarity 214, member A
ASMM10P002859	2.18832	ENSMUST00000152115	Pttg1	NM_001131054	Pttg1	ASMM10P000077	2.17042	NM_001131054	Pttg1	pituitary tumor-transforming gene 1
ASMM10P021797	2.11514	uc008nhw.1	8430427H17Rik	NM_001134300	8430427H17Rik	ASMM10P021798	2.45171	NM_001134300	8430427H17Rik	RIKEN cDNA 8430427H17 gene
ASMM10P048792	3.32882	ENSMUST00000145435	2010012P19Rik	NM_001159505	Tnfsf13	ASMM10P046947	2.06945	NM_001159505	Tnfsf13	tumor necrosis factor (ligand) superfamily, member 13
ASMM10P052532	2.71725	ENSMUST00000181309	Gm16701	NM_001160262	Fam78b	ASMM10P024043	4.55794	NM_001160262	Fam78b	family with sequence similarity 78, member B
ASMM10P031002	3.30284	ENSMUST00000156158	Trafd1	NM_001163470	Trafd1	ASMM10P003088	2.23053	NM_001163470	Trafd1	TRAF type zinc finger domain containing 1
ASMM10P035726	5.7731	AK038253	AK038253	NM_001163510	Kcnn4	ASMM10P005348	3.33492	NM_001163510	Kcnn4	potassium intermediate/small conductance calcium-activated channel, subfamily N, member 4
ASMM10P001742	2.61028	ENSMUST00000133315	Chn2	NM_001163640	Chn2	ASMM10P005385	2.53616	NM_001163640	Chn2	chimerin 2
ASMM10P018721	5.0777	AK006066	AK006066	NM_001164110	Nfatc1	ASMM10P018105	2.18037	NM_001164110	Nfatc1	nuclear factor of activated T cells, cytoplasmic, calcineurin dependent 1
ASMM10P018721	5.0777	AK006066	AK006066	NM_001164111	Nfatc1	ASMM10P005440	2.17925	NM_001164111	Nfatc1	nuclear factor of activated T cells, cytoplasmic, calcineurin dependent 1
ASMM10P051621	2.62492	ENSMUST00000171985	Serpinb6a	NM_001164117	Serpinb6a	ASMM10P005441	2.31739	NM_001164117	Serpinb6a	serine (or cysteine) peptidase inhibitor, clade B, member 6a
ASMM10P052612	2.24546	NR_040707	1110046J04Rik	NM_001164117	Serpinb6a	ASMM10P005441	2.31739	NM_001164117	Serpinb6a	serine (or cysteine) peptidase inhibitor, clade B, member 6a
ASMM10P051621	2.62492	ENSMUST00000171985	Serpinb6a	NM_001164118	Serpinb6a	ASMM10P003412	2.24628	NM_001164118	Serpinb6a	serine (or cysteine) peptidase inhibitor, clade B, member 6a
ASMM10P052612	2.24546	NR_040707	1110046J04Rik	NM_001164118	Serpinb6a	ASMM10P003412	2.24628	NM_001164118	Serpinb6a	serine (or cysteine) peptidase inhibitor, clade B, member 6a
ASMM10P029078	3.41789	TCONS_00002383	XLOC_002292	NM_001164433	Mical1	ASMM10P000970	2.87579	NM_001164433	Mical1	microtubule associated monooxygenase, calponin and LIM domain containing 1
ASMM10P040683	7.50883	ENSMUST00000144879	Cacna1a	NM_001252059	Cacna1a	ASMM10P006119	5.02198	NM_001252059	Cacna1a	calcium channel, voltage-dependent, P/Q type, alpha 1A subunit
ASMM10P037127	2.20885	ENSMUST00000155744	Irf7	NM_001252601	Irf7	ASMM10P001360	2.55326	NM_001252601	Irf7	interferon regulatory factor 7
ASMM10P051001	2.08009	ENSMUST00000138733	Ptgr2	NM_001252626	Ptgr2	ASMM10P002056	2.09675	NM_001252626	Ptgr2	prostaglandin reductase 2
ASMM10P012127	3.08176	ENSMUST00000160647	Adra1a	NM_001271759	Adra1a	ASMM10P006445	2.67306	NM_001271759	Adra1a	adrenergic receptor, alpha 1a
ASMM10P011235	2.62722	AK039291	AK039291	NM_001271759	Adra1a	ASMM10P006445	2.67306	NM_001271759	Adra1a	adrenergic receptor, alpha 1a
ASMM10P017328	2.97726	ENSMUST00000132340	Trem2	NM_001272078	Trem2	ASMM10P054751	2.04966	NM_001272078	Trem2	triggering receptor expressed on myeloid cells 2
ASMM10P025670	9.84083	ENSMUST00000150264	Cp	NM_001276250	Cp	ASMM10P025673	2.47298	NM_001276250	Cp	ceruloplasmin
ASMM10P010177	5.39682	NR_074090	Wwp1	NM_001276292	Wwp1	ASMM10P006485	4.27247	NM_001276292	Wwp1	WW domain containing E3 ubiquitin protein ligase 1
ASMM10P010176	4.84202	NR_074089	Wwp1	NM_001276292	Wwp1	ASMM10P006485	4.27247	NM_001276292	Wwp1	WW domain containing E3 ubiquitin protein ligase 1
ASMM10P048818	2.14005	ENSMUST00000179757	Asgr2	NM_007493	Asgr2	ASMM10P055088	8.84934	NM_007493	Asgr2	asialoglycoprotein receptor 2
ASMM10P016126	3.29942	ENSMUST00000153207	Cd28	NM_007642	Cd28	ASMM10P016130	3.00845	NM_007642	Cd28	CD28 antigen
ASMM10P010996	5.07521	ENSMUST00000138143	Ifi203	NM_008328	Ifi203	ASMM10P053812	4.92587	NM_008328	Ifi203	interferon activated gene 203
ASMM10P022977	2.67282	ENSMUST00000126787	Itga6	NM_008397	Itga6	ASMM10P006713	2.96176	NM_008397	Itga6	integrin alpha 6
ASMM10P046677	3.5861	ENSMUST00000153461	A430108G06Rik	NM_008443	Kif3a	ASMM10P048516	4.04732	NM_008443	Kif3a	kinesin family member 3A
ASMM10P001699	2.59238	ENSMUST00000132653	Kif3a	NM_008443	Kif3a	ASMM10P048516	4.04732	NM_008443	Kif3a	kinesin family member 3A
ASMM10P040500	16.9868	uc009lws.1	AK170106	NM_008509	Lpl	ASMM10P040501	8.86658	NM_008509	Lpl	lipoprotein lipase
ASMM10P040502	6.0813	uc029wtn.1	AK155917	NM_008509	Lpl	ASMM10P040501	8.86658	NM_008509	Lpl	lipoprotein lipase
ASMM10P019209	2.36912	ENSMUST00000134568	Blnk	NM_008528	Blnk	ASMM10P006730	3.10598	NM_008528	Blnk	B cell linker
ASMM10P044069	4.38747	ENSMUST00000156975	Mpp1	NM_008621	Mpp1	ASMM10P053665	4.40217	NM_008621	Mpp1	membrane protein, palmitoylated
ASMM10P040019	3.12252	uc009nzu.1	AK050336	NM_008737	Nrp1	ASMM10P041152	4.51646	NM_008737	Nrp1	neuropilin 1
ASMM10P036960	3.19583	ENSMUST00000143713	Spn	NM_009259	Spn	ASMM10P053246	2.03198	NM_009259	Spn	sialophorin
ASMM10P014248	2.47172	ENSMUST00000135352	Bcl6	NM_009744	Bcl6	ASMM10P014247	2.3716	NM_009744	Bcl6	B cell leukemia/lymphoma 6
ASMM10P003287	2.03367	ENSMUST00000161511	1700006J14Rik	NM_010441	Hmga2	ASMM10P035931	2.577	NM_010441	Hmga2	high mobility group AT-hook 2
ASMM10P009790	12.5936	NR_003520	Mx1	NM_010846	Mx1	ASMM10P003034	2.26099	NM_010846	Mx1	myxovirus (influenza virus) resistance 1
ASMM10P029380	3.53321	ENSMUST00000156145	Prdx1	NM_011034	Prdx1	ASMM10P055505	2.23938	NM_011034	Prdx1	peroxiredoxin 1
ASMM10P013236	2.43709	ENSMUST00000159714	Fyb	NM_011815	Fyb	ASMM10P013237	2.0169	NM_011815	Fyb	FYN binding protein
ASMM10P002386	6.05822	ENSMUST00000144064	Oasl2	NM_011854	Oasl2	ASMM10P007246	4.50079	NM_011854	Oasl2	2'-5' oligoadenylate synthetase-like 2
ASMM10P001522	2.79766	ENSMUST00000129854	Serinc3	NM_012032	Serinc3	ASMM10P021942	2.32011	NM_012032	Serinc3	serine incorporator 3
ASMM10P018327	2.57187	ENSMUST00000145440	Sp100	NM_013673	Sp100	ASMM10P007335	3.52869	NM_013673	Sp100	nuclear antigen Sp100
ASMM10P037671	3.00297	ENSMUST00000126504	Zfp30	NM_013705	Zfp30	ASMM10P007341	2.09904	NM_013705	Zfp30	zinc finger protein 30
ASMM10P002738	3.53318	ENSMUST00000149858	Rgs14	NM_016758	Rgs14	ASMM10P007420	3.0342	NM_016758	Rgs14	regulator of G-protein signaling 14
ASMM10P037127	2.20885	ENSMUST00000155744	Irf7	NM_016850	Irf7	ASMM10P001607	2.43136	NM_016850	Irf7	interferon regulatory factor 7
ASMM10P047939	2.34276	ENSMUST00000136523	Sgsh	NM_018822	Sgsh	ASMM10P001749	2.52415	NM_018822	Sgsh	N-sulfoglucosamine sulfohydrolase (sulfamidase)
ASMM10P033274	2.88819	ENSMUST00000170252	Hpgds	NM_019455	Hpgds	ASMM10P033273	7.50425	NM_019455	Hpgds	hematopoietic prostaglandin D synthase
ASMM10P003690	5.3941	ENSMUST00000173869	Angptl4	NM_020581	Angptl4	ASMM10P007627	5.66125	NM_020581	Angptl4	angiopoietin-like 4
ASMM10P048792	3.32882	ENSMUST00000145435	2010012P19Rik	NM_023517	Tnfsf13	ASMM10P054265	2.27214	NM_023517	Tnfsf13	tumor necrosis factor (ligand) superfamily, member 13
ASMM10P026250	7.3022	ENSMUST00000151832	Txnip	NM_023719	Txnip	ASMM10P007783	4.7306	NM_023719	Txnip	thioredoxin interacting protein
ASMM10P002251	2.01813	ENSMUST00000141975	Cyp4f18	NM_024444	Cyp4f18	ASMM10P039509	2.08936	NM_024444	Cyp4f18	cytochrome P450, family 4, subfamily f, polypeptide 18
ASMM10P002247	3.30502	ENSMUST00000141899	Abhd12	NM_024465	Abhd12	ASMM10P003122	3.20512	NM_024465	Abhd12	abhydrolase domain containing 12
ASMM10P021718	2.14057	uc029ufj.1	AK219995	NM_024465	Abhd12	ASMM10P003122	3.20512	NM_024465	Abhd12	abhydrolase domain containing 12
ASMM10P010410	3.05858	uc007rig.1	AK043267	NM_025282	Mef2c	ASMM10P010411	2.24052	NM_025282	Mef2c	myocyte enhancer factor 2C
ASMM10P052068	2.17947	AK156916	AK156916	NM_025282	Mef2c	ASMM10P010411	2.24052	NM_025282	Mef2c	myocyte enhancer factor 2C
ASMM10P003425	2.24343	ENSMUST00000164924	Pnpla2	NM_025802	Pnpla2	ASMM10P007918	2.08507	NM_025802	Pnpla2	patatin-like phospholipase domain containing 2
ASMM10P001293	2.03346	ENSMUST00000126173	Plxdc2	NM_026162	Plxdc2	ASMM10P007975	2.474	NM_026162	Plxdc2	plexin domain containing 2
ASMM10P013471	2.01694	AK158479	AK158479	NM_026346	Fbxo32	ASMM10P012580	2.98138	NM_026346	Fbxo32	F-box protein 32
ASMM10P038387	2.03167	uc029wnh.1	AK164085	NM_027629	Pgm2l1	ASMM10P038388	2.00899	NM_027629	Pgm2l1	phosphoglucomutase 2-like 1
ASMM10P021640	2.02658	ENSMUST00000148822	Adipor1	NM_028320	Adipor1	ASMM10P021644	2.35902	NM_028320	Adipor1	adiponectin receptor 1
ASMM10P035201	2.01878	ENSMUST00000174201	Glipr1	NM_028608	Glipr1	ASMM10P035203	2.01052	NM_028608	Glipr1	GLI pathogenesis-related 1 (glioma)
ASMM10P056657	2.87217	uc007glc.2	AI597468	NM_028832	Mterfd3	ASMM10P033299	3.72403	NM_028832	Mterfd3	MTERF domain containing 3
ASMM10P002370	2.68044	ENSMUST00000143860	Snx27	NM_029721	Snx27	ASMM10P025036	2.83041	NM_029721	Snx27	sorting nexin family member 27
ASMM10P044724	4.97061	ENSMUST00000149507	Tlr7	NM_133211	Tlr7	ASMM10P000755	2.46292	NM_133211	Tlr7	toll-like receptor 7
ASMM10P025529	21.9824	ENSMUST00000133888	Ifi44	NM_133871	Ifi44	ASMM10P025527	12.104	NM_133871	Ifi44	interferon-induced protein 44
ASMM10P001177	2.62566	ENSMUST00000124569	Slc15a4	NM_133895	Slc15a4	ASMM10P055776	2.91913	NM_133895	Slc15a4	solute carrier family 15, member 4
ASMM10P057302	3.7386	uc012dwy.1	Nfxl1	NM_133921	Nfxl1	ASMM10P030504	3.38971	NM_133921	Nfxl1	nuclear transcription factor, X-box binding-like 1
ASMM10P016618	3.0389	ENSMUST00000150728	Sft2d1	NM_134114	Sft2d1	ASMM10P054601	2.3361	NM_134114	Sft2d1	SFT2 domain containing 1
ASMM10P015860	2.68747	ENSMUST00000145298	Stk38	NM_134115	Stk38	ASMM10P015859	2.18961	NM_134115	Stk38	serine/threonine kinase 38
ASMM10P047821	2.34505	ENSMUST00000141188	AF251705	NM_134158	AF251705	ASMM10P008766	2.02194	NM_134158	AF251705	cDNA sequence AF251705
ASMM10P029078	3.41789	TCONS_00002383	XLOC_002292	NM_138315	Mical1	ASMM10P000971	2.78046	NM_138315	Mical1	microtubule associated monooxygenase, calponin and LIM domain containing 1
ASMM10P010833	3.99504	ENSMUST00000160720	Stab1	NM_138672	Stab1	ASMM10P010837	2.79574	NM_138672	Stab1	stabilin 1
ASMM10P038224	2.68303	ENSMUST00000124616	Tm6sf1	NM_145375	Tm6sf1	ASMM10P000957	2.10995	NM_145375	Tm6sf1	transmembrane 6 superfamily member 1
ASMM10P021117	3.13489	uc007cnr.1	5430435G22Rik	NM_145509	5430435G22Rik	ASMM10P008886	3.23848	NM_145509	5430435G22Rik	RIKEN cDNA 5430435G22 gene
ASMM10P002937	2.63961	ENSMUST00000153485	Xylt2	NM_145828	Xylt2	ASMM10P054322	2.45136	NM_145828	Xylt2	xylosyltransferase II
ASMM10P022233	2.23681	uc008iec.1	Phxr1	NM_146114	Dclre1c	ASMM10P022235	2.26353	NM_146114	Dclre1c	DNA cross-link repair 1C, PSO2 homolog (S. cerevisiae)
ASMM10P047774	2.78473	ENSMUST00000126499	Abca9	NM_147220	Abca9	ASMM10P047772	4.30515	NM_147220	Abca9	ATP-binding cassette, sub-family A (ABC1), member 9
ASMM10P032072	2.1431	uc008yhx.1	AK214072	NM_152803	Hpse	ASMM10P030696	2.21768	NM_152803	Hpse	heparanase
ASMM10UP615	4.00209	uc.70+	uc.70	NM_153820	Arhgap15	ASMM10P000776	3.07815	NM_153820	Arhgap15	Rho GTPase activating protein 15
ASMM10P031002	3.30284	ENSMUST00000156158	Trafd1	NM_172275	Trafd1	ASMM10P009115	2.83467	NM_172275	Trafd1	TRAF type zinc finger domain containing 1
ASMM10P002456	2.38151	ENSMUST00000145199	Snx30	NM_172468	Snx30	ASMM10P028906	2.51683	NM_172468	Snx30	sorting nexin family member 30
ASMM10P028733	2.48362	AK050897	AK050897	NM_172692	Gba2	ASMM10P009176	2.85361	NM_172692	Gba2	glucosidase beta 2
ASMM10P002825	3.16294	ENSMUST00000151450	Adap1	NM_172723	Adap1	ASMM10P031231	2.07878	NM_172723	Adap1	ArfGAP with dual PH domains 1
ASMM10P033053	2.72903	ENSMUST00000129916	Parp12	NM_172893	Parp12	ASMM10P033052	2.64582	NM_172893	Parp12	poly (ADP-ribose) polymerase family, member 12
ASMM10P040258	2.29674	ENSMUST00000059474	D830025C05Rik	NM_173012	Letm2	ASMM10P039198	2.05417	NM_173012	Letm2	leucine zipper-EF-hand containing transmembrane protein 2
ASMM10P024819	8.84314	uc011wwu.1	Pyhin1	NM_175026	Pyhin1	ASMM10P009270	3.85792	NM_175026	Pyhin1	pyrin and HIN domain family, member 1
ASMM10P037667	2.131	ENSMUST00000180770	Gm26674	NM_175155	Sash1	ASMM10P027095	3.2035	NM_175155	Sash1	SAM and SH3 domain containing 1
ASMM10P001428	2.09142	ENSMUST00000128233	Pkp4	NM_175464	Pkp4	ASMM10P000173	2.05029	NM_175464	Pkp4	plakophilin 4
ASMM10P022233	2.23681	uc008iec.1	Phxr1	NM_175683	Dclre1c	ASMM10P000848	2.09134	NM_175683	Dclre1c	DNA cross-link repair 1C, PSO2 homolog (S. cerevisiae)
ASMM10P034256	3.8697	NR_040277	Plxna4os1	NM_175750	Plxna4	ASMM10P032968	3.1151	NM_175750	Plxna4	plexin A4
ASMM10P010177	5.39682	NR_074090	Wwp1	NM_177327	Wwp1	ASMM10P026792	7.63019	NM_177327	Wwp1	WW domain containing E3 ubiquitin protein ligase 1
ASMM10P010176	4.84202	NR_074089	Wwp1	NM_177327	Wwp1	ASMM10P026792	7.63019	NM_177327	Wwp1	WW domain containing E3 ubiquitin protein ligase 1
ASMM10P015667	3.14847	ENSMUST00000095615	Zfp945	NM_177358	Zfp945	ASMM10P009405	2.1651	NM_177358	Zfp945	zinc finger protein 945
ASMM10P043192	3.95658	ENSMUST00000162329	Slc9a9	NM_177909	Slc9a9	ASMM10P043193	2.20808	NM_177909	Slc9a9	solute carrier family 9 (sodium/hydrogen exchanger), member 9
ASMM10P043185	4.51947	ENSMUST00000143866	Plscr4	NM_178711	Plscr4	ASMM10P043186	2.87693	NM_178711	Plscr4	phospholipid scramblase 4
ASMM10P055240	3.47063	uc029ukk.1	AK159995	NM_178772	Nceh1	ASMM10P025687	3.66979	NM_178772	Nceh1	neutral cholesterol ester hydrolase 1
ASMM10P013993	2.00792	ENSMUST00000162760	Arhgef4	NM_183019	Arhgef4	ASMM10P013997	2.58959	NM_183019	Arhgef4	Rho guanine nucleotide exchange factor (GEF) 4
ASMM10P057185	3.65048	uc011zmm.1	Setdb2	NM_199015	Phf11d	ASMM10P011161	2.46293	NM_199015	Phf11d	PHD finger protein 11D
ASMM10P011162	2.3501	ENSMUST00000161754	Phf11d	NM_199015	Phf11d	ASMM10P011161	2.46293	NM_199015	Phf11d	PHD finger protein 11D
ASMM10P017257	2.51965	AK033935	AK033935	NM_199016	Enpp4	ASMM10P054732	3.51003	NM_199016	Enpp4	ectonucleotide pyrophosphatase/phosphodiesterase 4
ASMM10P053685	6.59604	ENSMUST00000127361	Stard8	NM_199018	Stard8	ASMM10P045383	3.57754	NM_199018	Stard8	START domain containing 8
ASMM10P047818	2.06873	ENSMUST00000106580	Cd300c	NM_199225	Cd300c	ASMM10P047819	2.6584	NM_199225	Cd300c	CD300C antigen
Total=125

## Sheet: RH_downup
ProbeName-lncRNA	Fold Change-lncRNA down	seqname-lncRNA	GeneSymbol-lncRNA	Associated_gene_acc-lncRNA	Associated_gene_name-lncRNA	ProbeName-mRNA	Fold Change-mRNA up	seqname-mRNA	GeneSymbol-mRNA	description-mRNA
ASMM10P012127	3.25625	ENSMUST00000111270	4631405J19Rik	NM_001177536	Prdm11	ASMM10P021111	3.27453	NM_001177536	Prdm11	PR domain containing 11
ASMM10P011235	2.57537	ENSMUST00000123517	Gm15545	NM_001252476	Prmt1	ASMM10P000406	2.95516	NM_001252476	Prmt1	protein arginine N-methyltransferase 1
ASMM10P043023	2.57537	ENSMUST00000123517	Gm15545	NM_001252477	Prmt1	ASMM10P006174	3.10333	NM_001252477	Prmt1	protein arginine N-methyltransferase 1
ASMM10P041848	2.04311	AK075646	AK075646	NM_001271468	Gabpb1	ASMM10P000015	3.36314	NM_001271468	Gabpb1	GA repeat binding protein, beta 1
ASMM10P052612	2.22688	ENSMUST00000169529	Etv6	NM_007961	Etv6	ASMM10P006657	2.49859	NM_007961	Etv6	ets variant gene 6 (TEL oncogene)
ASMM10P023338	2.04311	AK075646	AK075646	NM_010249	Gabpb1	ASMM10P021460	2.95645	NM_010249	Gabpb1	GA repeat binding protein, beta 1
ASMM10P035224	2.57537	ENSMUST00000123517	Gm15545	NM_019830	Prmt1	ASMM10P000204	2.85331	NM_019830	Prmt1	protein arginine N-methyltransferase 1
ASMM10P023715	2.0754	ENSMUST00000172766	Ppp1r3g	NM_029628	Ppp1r3g	ASMM10P052640	3.50402	NM_029628	Ppp1r3g	protein phosphatase 1, regulatory (inhibitor) subunit 3G
ASMM10P003674	2.50104	NR_002864	Peg13	NM_029640	Trappc9	ASMM10P012677	5.7107	NM_029640	Trappc9	trafficking protein particle complex 9
ASMM10P021718	2.04311	AK075646	AK075646	NM_207669	Gabpb1	ASMM10P006383	3.24116	NM_207669	Gabpb1	GA repeat binding protein, beta 1
Total=10

## Sheet: PTG_upup
ProbeName-lncRNA	Fold Change-lncRNA up	seqname-lncRNA	GeneSymbol-lncRNA	Associated_gene_acc-lncRNA	Associated_gene_name-lncRNA	ProbeName	Fold Change	seqname	GeneSymbol	description
ASMM10P025722	3.29895	ENSMUST00000144756	Skil	ENSMUST00000029194	Skil	ASMM10P025723	2.62611	ENSMUST00000029194	Skil	SKI-like
ASMM10P017280	3.67717	AK131850	AK131850	NM_001025250	Vegfa	ASMM10P004151	5.23629	NM_001025250	Vegfa	vascular endothelial growth factor A
ASMM10P017280	3.67717	AK131850	AK131850	NM_001025257	Vegfa	ASMM10P004157	4.10889	NM_001025257	Vegfa	vascular endothelial growth factor A
ASMM10P019261	2.7189	ENSMUST00000153381	Rnf149	NM_001033135	Rnf149	ASMM10P019225	2.06808	NM_001033135	Rnf149	ring finger protein 149
ASMM10P019155	2.55911	ENSMUST00000146314	Gm15832	NM_001033135	Rnf149	ASMM10P019225	2.06808	NM_001033135	Rnf149	ring finger protein 149
ASMM10P056735	2.19665	uc007ryd.2	Pelo	NM_001033228	Itga1	ASMM10P052298	19.3291	NM_001033228	Itga1	integrin alpha 1
ASMM10P001955	2.11268	ENSMUST00000137191	Whsc1	NM_001081102	Whsc1	ASMM10P000354	2.42417	NM_001081102	Whsc1	Wolf-Hirschhorn syndrome candidate 1 (human)
ASMM10P012940	2.13787	uc007xcl.2	BC048859	NM_001081166	Phf21b	ASMM10P000065	2.2261	NM_001081166	Phf21b	PHD finger protein 21B
ASMM10P010435	3.98222	ENSMUST00000161917	Gm4117	NM_001081249	Vcan	ASMM10P004583	41.2131	NM_001081249	Vcan	versican
ASMM10P003898	3.17398	ENSMUST00000179525	1600014C10Rik	NM_001085385	1600014C10Rik	ASMM10P004671	3.37996	NM_001085385	1600014C10Rik	RIKEN cDNA 1600014C10 gene
ASMM10P002190	2.55972	ENSMUST00000140912	Crem	NM_001110850	Crem	ASMM10P001119	2.80343	NM_001110850	Crem	cAMP responsive element modulator
ASMM10P002190	2.55972	ENSMUST00000140912	Crem	NM_001110854	Crem	ASMM10P002581	5.96194	NM_001110854	Crem	cAMP responsive element modulator
ASMM10P002190	2.55972	ENSMUST00000140912	Crem	NM_001110855	Crem	ASMM10P002160	2.66285	NM_001110855	Crem	cAMP responsive element modulator
ASMM10P002190	2.55972	ENSMUST00000140912	Crem	NM_001110858	Crem	ASMM10P001120	3.67971	NM_001110858	Crem	cAMP responsive element modulator
ASMM10P010435	3.98222	ENSMUST00000161917	Gm4117	NM_001134474	Vcan	ASMM10P004968	21.132	NM_001134474	Vcan	versican
ASMM10P010435	3.98222	ENSMUST00000161917	Gm4117	NM_001134475	Vcan	ASMM10P004969	25.6662	NM_001134475	Vcan	versican
ASMM10P057018	2.14111	uc009gzn.2	Ldha	NM_001136069	Ldha	ASMM10P037963	3.00164	NM_001136069	Ldha	lactate dehydrogenase A
ASMM10P001955	2.11268	ENSMUST00000137191	Whsc1	NM_001177884	Whsc1	ASMM10P031650	2.13398	NM_001177884	Whsc1	Wolf-Hirschhorn syndrome candidate 1 (human)
ASMM10P036494	2.15472	NR_046006	2310010J17Rik	NM_001252520	Picalm	ASMM10P038310	2.21859	NM_001252520	Picalm	phosphatidylinositol binding clathrin assembly protein
ASMM10P036494	2.15472	NR_046006	2310010J17Rik	NM_001252521	Picalm	ASMM10P006187	2.1952	NM_001252521	Picalm	phosphatidylinositol binding clathrin assembly protein
ASMM10P036494	2.15472	NR_046006	2310010J17Rik	NM_001252523	Picalm	ASMM10P006185	2.07429	NM_001252523	Picalm	phosphatidylinositol binding clathrin assembly protein
ASMM10P002190	2.55972	ENSMUST00000140912	Crem	NM_001271506	Crem	ASMM10P000100	2.20866	NM_001271506	Crem	cAMP responsive element modulator
ASMM10P003296	2.34554	ENSMUST00000161642	Birc3	NM_007464	Birc3	ASMM10P006581	2.30535	NM_007464	Birc3	baculoviral IAP repeat-containing 3
ASMM10P035125	2.51172	AK088988	AK088988	NM_007792	Csrp2	ASMM10P046015	2.23535	NM_007792	Csrp2	cysteine and glycine-rich protein 2
ASMM10P051398	17.8073	uc007pnu.1	AK045681	NM_008380	Inhba	ASMM10P052392	6.59113	NM_008380	Inhba	inhibin beta-A
ASMM10P057225	3.5005	uc012awd.1	Man2a1	NM_008549	Man2a1	ASMM10P017411	2.57706	NM_008549	Man2a1	mannosidase 2, alpha 1
ASMM10P013439	2.2269	uc007alb.1	AK205147	NM_008563	Mcm3	ASMM10P049620	3.05937	NM_008563	Mcm3	minichromosome maintenance deficient 3 (S. cerevisiae)
ASMM10P031562	2.4181	uc029qzu.1	AK008812	NM_008826	Pfkl	ASMM10P031525	3.15868	NM_008826	Pfkl	phosphofructokinase, liver, B-type
ASMM10P002949	3.15024	ENSMUST00000153720	Selenbp1	NM_009150	Selenbp1	ASMM10P002486	3.33195	NM_009150	Selenbp1	selenium binding protein 1
ASMM10P003802	21.2367	ENSMUST00000176310	Six1	NM_009189	Six1	ASMM10P054102	3.89717	NM_009189	Six1	sine oculis-related homeobox 1
ASMM10P013492	4.5935	ENSMUST00000162142	Sqle	NM_009270	Sqle	ASMM10P013493	3.33894	NM_009270	Sqle	squalene epoxidase
ASMM10P057174	3.39732	uc011zaf.1	Tgfbi	NM_009369	Tgfbi	ASMM10P006870	2.68164	NM_009369	Tgfbi	transforming growth factor, beta induced
ASMM10P056906	14.0619	uc008nps.1	Tgm2	NM_009373	Tgm2	ASMM10P021896	7.77191	NM_009373	Tgm2	transglutaminase 2, C polypeptide
ASMM10P003659	4.1339	ENSMUST00000173249	Gm20412	NM_009373	Tgm2	ASMM10P021896	7.77191	NM_009373	Tgm2	transglutaminase 2, C polypeptide
ASMM10P017280	3.67717	AK131850	AK131850	NM_009505	Vegfa	ASMM10P004777	3.92503	NM_009505	Vegfa	vascular endothelial growth factor A
ASMM10P002412	5.52751	ENSMUST00000144438	Ccne2	NM_009830	Ccne2	ASMM10P006950	6.00236	NM_009830	Ccne2	cyclin E2
ASMM10P050920	3.28192	ENSMUST00000149740	Hif1a	NM_010431	Hif1a	ASMM10P054103	6.15662	NM_010431	Hif1a	hypoxia inducible factor 1, alpha subunit
ASMM10P050122	2.87407	uc007nws.1	AK048798	NM_010431	Hif1a	ASMM10P054103	6.15662	NM_010431	Hif1a	hypoxia inducible factor 1, alpha subunit
ASMM10P018535	3.62019	uc008eyu.1	AK079263	NM_010721	Lmnb1	ASMM10P018536	4.9099	NM_010721	Lmnb1	lamin B1
ASMM10P002853	2.68296	ENSMUST00000151911	Piga	NM_011081	Piga	ASMM10P000761	2.09875	NM_011081	Piga	phosphatidylinositol glycan anchor biosynthesis, class A
ASMM10P023549	2.45676	ENSMUST00000142588	Thbs1	NM_011580	Thbs1	ASMM10P007209	10.3538	NM_011580	Thbs1	thrombospondin 1
ASMM10P002190	2.55972	ENSMUST00000140912	Crem	NM_013498	Crem	ASMM10P017575	3.68214	NM_013498	Crem	cAMP responsive element modulator
ASMM10P020613	5.73737	ENSMUST00000122906	Nr4a2	NM_013613	Nr4a2	ASMM10P007323	2.493	NM_013613	Nr4a2	nuclear receptor subfamily 4, group A, member 2
ASMM10P017247	2.21401	ENSMUST00000163489	Pla2g7	NM_013737	Pla2g7	ASMM10P017248	2.2032	NM_013737	Pla2g7	phospholipase A2, group VII (platelet-activating factor acetylhydrolase, plasma)
ASMM10P000053	2.24938	ENSMUST00000005508	Tbl2	NM_013763	Tbl2	ASMM10P032550	2.13044	NM_013763	Tbl2	transducin (beta)-like 2
ASMM10P051757	2.36427	ENSMUST00000128380	Auh	NM_016709	Auh	ASMM10P007408	2.15611	NM_016709	Auh	AU RNA binding protein/enoyl-coenzyme A hydratase
ASMM10P053806	3.84035	uc029qup.1	Cd244	NM_018729	Cd244	ASMM10P007475	2.5807	NM_018729	Cd244	CD244 natural killer cell receptor 2B4
ASMM10P014379	2.01705	ENSMUST00000145506	Cd86	NM_019388	Cd86	ASMM10P014378	4.25533	NM_019388	Cd86	CD86 antigen
ASMM10P010435	3.98222	ENSMUST00000161917	Gm4117	NM_019389	Vcan	ASMM10P007504	47.6514	NM_019389	Vcan	versican
ASMM10P051347	2.73412	uc007pkb.2	AK043676	NM_019703	Pfkp	ASMM10P007555	2.48406	NM_019703	Pfkp	phosphofructokinase, platelet
ASMM10P036930	2.53212	ENSMUST00000131174	Nupr1	NM_019738	Nupr1	ASMM10P053238	2.37626	NM_019738	Nupr1	nuclear protein transcription regulator 1
ASMM10P003778	5.8906	ENSMUST00000175954	Clec4e	NM_019948	Clec4e	ASMM10P033748	3.89358	NM_019948	Clec4e	C-type lectin domain family 4, member e
ASMM10P028964	2.08633	ENSMUST00000147008	Tlr4	NM_021297	Tlr4	ASMM10P055460	2.12095	NM_021297	Tlr4	toll-like receptor 4
ASMM10P014713	4.74341	ENSMUST00000123893	Donson	NM_021720	Donson	ASMM10P014712	3.52325	NM_021720	Donson	downstream neighbor of SON
ASMM10P041866	3.21829	uc029xeq.1	BC108380	NM_026599	Cgnl1	ASMM10P041868	2.74903	NM_026599	Cgnl1	cingulin-like 1
ASMM10P054581	2.72536	uc029syw.1	AK219094	NM_028083	Chaf1b	ASMM10P015438	2.70772	NM_028083	Chaf1b	chromatin assembly factor 1, subunit B (p60)
ASMM10P003898	3.17398	ENSMUST00000179525	1600014C10Rik	NM_028166	1600014C10Rik	ASMM10P037775	3.31905	NM_028166	1600014C10Rik	RIKEN cDNA 1600014C10 gene
ASMM10P002995	2.08699	ENSMUST00000154501	Helb	NM_080446	Helb	ASMM10P035895	2.03486	NM_080446	Helb	helicase (DNA) B
ASMM10P042292	2.45968	uc009rzy.1	AK159035	NM_133710	Ctdspl	ASMM10P043469	2.01795	NM_133710	Ctdspl	CTD (carboxy-terminal domain, RNA polymerase II, polypeptide A) small phosphatase-like
ASMM10P020625	4.11144	uc008jsm.1	AF374273	NM_139200	Cytip	ASMM10P020624	2.87422	NM_139200	Cytip	cytohesin 1 interacting protein
ASMM10P002395	3.75252	ENSMUST00000144117	Cytip	NM_139200	Cytip	ASMM10P020624	2.87422	NM_139200	Cytip	cytohesin 1 interacting protein
ASMM10P054828	2.85127	uc012beu.1	Me2	NM_145494	Me2	ASMM10P008885	2.87327	NM_145494	Me2	malic enzyme 2, NAD(+)-dependent, mitochondrial
ASMM10P003036	3.17636	ENSMUST00000155272	Ppat	NM_172146	Ppat	ASMM10P003037	2.39316	NM_172146	Ppat	phosphoribosyl pyrophosphate amidotransferase
ASMM10P010978	6.43487	ENSMUST00000139124	Wdhd1	NM_172598	Wdhd1	ASMM10P000745	6.02318	NM_172598	Wdhd1	WD repeat and HMG-box DNA binding protein 1
ASMM10P041605	2.94664	ENSMUST00000154092	Dmxl2	NM_172771	Dmxl2	ASMM10P041607	3.88761	NM_172771	Dmxl2	Dmx-like 2
ASMM10P010435	3.98222	ENSMUST00000161917	Gm4117	NM_172955	Vcan	ASMM10P052077	26.5138	NM_172955	Vcan	versican
ASMM10P053523	3.18167	ENSMUST00000127190	Mb21d1	NM_173386	Mb21d1	ASMM10P041915	2.74533	NM_173386	Mb21d1	Mab-21 domain containing 1
ASMM10P002733	2.75237	ENSMUST00000149791	Mgat4a	NM_173870	Mgat4a	ASMM10P055799	2.61035	NM_173870	Mgat4a	mannoside acetylglucosaminyltransferase 4, isoenzyme A
Total=68

## Sheet: PTG_updown
NONE

## Sheet: PTG_downdown
ProbeName	Fold Change-lncRNA down	seqname-lncRNA	GeneSymbol-lncRNA	Associated_gene_acc-lncRNA	Associated_gene_name-lncRNA	ProbeName-mRNA	Fold Change-mRNA down	seqname-mRNA	GeneSymbol-mRNA	description-mRNA
ASMM10P010975	3.37539	ENSMUST00000127429	Gm10371	NM_001037221	Samd4	ASMM10P011836	4.20622	NM_001037221	Samd4	sterile alpha motif domain containing 4
ASMM10P043063	4.49937	uc009qri.1	BC031353	NM_001113283	Fam214a	ASMM10P004838	4.24436	NM_001113283	Fam214a	family with sequence similarity 214, member A
ASMM10P002711	2.67844	ENSMUST00000149395	Lair1	NM_001113474	Lair1	ASMM10P000413	2.3075	NM_001113474	Lair1	leukocyte-associated Ig-like receptor 1
ASMM10P048792	2.69196	ENSMUST00000145435	2010012P19Rik	NM_001159505	Tnfsf13	ASMM10P046947	2.84911	NM_001159505	Tnfsf13	tumor necrosis factor (ligand) superfamily, member 13
ASMM10P010975	3.37539	ENSMUST00000127429	Gm10371	NM_001163433	Samd4	ASMM10P005333	6.49758	NM_001163433	Samd4	sterile alpha motif domain containing 4
ASMM10P029078	3.62142	TCONS_00002383	XLOC_002292	NM_001164433	Mical1	ASMM10P000970	2.80987	NM_001164433	Mical1	microtubule associated monooxygenase, calponin and LIM domain containing 1
ASMM10P040683	3.13125	ENSMUST00000144879	Cacna1a	NM_001252059	Cacna1a	ASMM10P006119	2.2664	NM_001252059	Cacna1a	calcium channel, voltage-dependent, P/Q type, alpha 1A subunit
ASMM10P010176	3.33729	NR_074089	Wwp1	NM_001276292	Wwp1	ASMM10P006485	3.75737	NM_001276292	Wwp1	WW domain containing E3 ubiquitin protein ligase 1
ASMM10P010177	2.94601	NR_074090	Wwp1	NM_001276292	Wwp1	ASMM10P006485	3.75737	NM_001276292	Wwp1	WW domain containing E3 ubiquitin protein ligase 1
ASMM10P040500	11.1396	uc009lws.1	AK170106	NM_008509	Lpl	ASMM10P040501	6.90661	NM_008509	Lpl	lipoprotein lipase
ASMM10P033274	2.33674	ENSMUST00000170252	Hpgds	NM_019455	Hpgds	ASMM10P033273	3.95159	NM_019455	Hpgds	hematopoietic prostaglandin D synthase
ASMM10P001293	2.65059	ENSMUST00000126173	Plxdc2	NM_026162	Plxdc2	ASMM10P007975	2.85927	NM_026162	Plxdc2	plexin domain containing 2
ASMM10P032698	4.49914	AK044613	AK044613	NM_027410	Tecpr1	ASMM10P001949	2.16057	NM_027410	Tecpr1	tectonin beta-propeller repeat containing 1
ASMM10P031292	2.49606	uc029vqh.1	AK203921	NM_027410	Tecpr1	ASMM10P001949	2.16057	NM_027410	Tecpr1	tectonin beta-propeller repeat containing 1
ASMM10P029078	3.62142	TCONS_00002383	XLOC_002292	NM_138315	Mical1	ASMM10P000971	2.52329	NM_138315	Mical1	microtubule associated monooxygenase, calponin and LIM domain containing 1
ASMM10P010176	3.33729	NR_074089	Wwp1	NM_177327	Wwp1	ASMM10P026792	4.44701	NM_177327	Wwp1	WW domain containing E3 ubiquitin protein ligase 1
ASMM10P010177	2.94601	NR_074090	Wwp1	NM_177327	Wwp1	ASMM10P026792	4.44701	NM_177327	Wwp1	WW domain containing E3 ubiquitin protein ligase 1
ASMM10P002711	2.67844	ENSMUST00000149395	Lair1	NM_178611	Lair1	ASMM10P009512	2.65626	NM_178611	Lair1	leukocyte-associated Ig-like receptor 1
Total=18

## Sheet: PTG_downup
NONE

## Sheet: PTGRH_upup
ProbeName-lncRNA	Fold Change-lncRNA up	seqname-lncRNA	GeneSymbol-lncRNA	Associated_gene_acc-lncRNA	Associated_gene_name-lncRNA	ProbeName-mRNA	Fold Change-mRNA	seqname-mRNA	GeneSymbol-mRNA	description-mRNA
ASMM10P021797	2.00245	uc008nhw.1	8430427H17Rik	NM_001134300	8430427H17Rik	ASMM10P021798	2.24266	NM_001134300	8430427H17Rik	RIKEN cDNA 8430427H17 gene
Total=1

## Sheet: PTGRH_updown
NONE

[truncated: 2 more sheets: PTGRH_downdown, PTGRH_downup]
